# Supplementary material for: Hydrogen-bond-mediated structural variation of metal guanidinium formate hybrid perovskites under pressure
Source: Philos Trans A Math Phys Eng Sci. 2019 May 27;377(2149):20180227. doi: 10.1098/rsta.2018.0227 (PMC6562345; doi:10.1098/rsta.2018.0227)
Supplement: Laboratory data and models: MnGF [file rsta20180227supp1.cif]

 
data_MnGF_1p70GPa_twin
 
_publ_contact_author_address     
;
School of Physics and Astronomy
Queen Mary University of London
Mile End Rd, London E1 4NS
U.K.
;
_publ_contact_author_email       a.e.phillips@qmul.ac.uk
_publ_contact_author_name        'Anthony E. Phillips'
_publ_contact_author_phone       '+44 2078 823 429'


_audit_creation_date              2018-07-12 
  
 
_audit_creation_method            
;
'SHELXL-2018/3'
CrysAlisPro, Agilent Technologies,
Version 1.171.37.31 (release 14-01-2014 CrysAlis171 .NET)
(compiled Jan 14 2014,18:38:05)
;
_shelx_SHELXL_version_number      '2018/3'
_chemical_name_systematic        'guanidinium manganese(II) formate'
_chemical_name_common            'guanidinium manganese(II) formate'
_chemical_formula_moiety         'C3 H3 Mn O6, C H6 N3'
_chemical_formula_sum            'C4 H9 Mn N3 O6'
_chemical_formula_weight          250.08


loop_
 _atom_type_symbol
 _atom_type_description
 _atom_type_scat_dispersion_real
 _atom_type_scat_dispersion_imag
 _atom_type_scat_source
 'C'  'C'   0.0033   0.0016
 'International Tables Vol C Tables 4.2.6.8 and 6.1.1.4'
 'H'  'H'   0.0000   0.0000
 'International Tables Vol C Tables 4.2.6.8 and 6.1.1.4'
 'N'  'N'   0.0061   0.0033
 'International Tables Vol C Tables 4.2.6.8 and 6.1.1.4'
 'O'  'O'   0.0106   0.0060
 'International Tables Vol C Tables 4.2.6.8 and 6.1.1.4'
 'Mn'  'Mn'   0.3368   0.7283
 'International Tables Vol C Tables 4.2.6.8 and 6.1.1.4'
 
_space_group_crystal_system       trigonal
_space_group_IT_number            167
_space_group_name_H-M_alt         'R -3 c :H'
_space_group_name_Hall            '-R 3 2"c'
 
_shelx_space_group_comment
;
The symmetry employed for this shelxl refinement is uniquely defined
by the following loop, which should always be used as a source of
symmetry information in preference to the above space-group names.
They are only intended as comments.
;
 
loop_
 _space_group_symop_operation_xyz
 'x, y, z'
 '-y, x-y, z'
 '-x+y, -x, z'
 'y, x, -z+1/2'
 'x-y, -y, -z+1/2'
 '-x, -x+y, -z+1/2'
 'x+2/3, y+1/3, z+1/3'
 '-y+2/3, x-y+1/3, z+1/3'
 '-x+y+2/3, -x+1/3, z+1/3'
 'y+2/3, x+1/3, -z+5/6'
 'x-y+2/3, -y+1/3, -z+5/6'
 '-x+2/3, -x+y+1/3, -z+5/6'
 'x+1/3, y+2/3, z+2/3'
 '-y+1/3, x-y+2/3, z+2/3'
 '-x+y+1/3, -x+2/3, z+2/3'
 'y+1/3, x+2/3, -z+7/6'
 'x-y+1/3, -y+2/3, -z+7/6'
 '-x+1/3, -x+y+2/3, -z+7/6'
 '-x, -y, -z'
 'y, -x+y, -z'
 'x-y, x, -z'
 '-y, -x, z-1/2'
 '-x+y, y, z-1/2'
 'x, x-y, z-1/2'
 '-x+2/3, -y+1/3, -z+1/3'
 'y+2/3, -x+y+1/3, -z+1/3'
 'x-y+2/3, x+1/3, -z+1/3'
 '-y+2/3, -x+1/3, z-1/6'
 '-x+y+2/3, y+1/3, z-1/6'
 'x+2/3, x-y+1/3, z-1/6'
 '-x+1/3, -y+2/3, -z+2/3'
 'y+1/3, -x+y+2/3, -z+2/3'
 'x-y+1/3, x+2/3, -z+2/3'
 '-y+1/3, -x+2/3, z+1/6'
 '-x+y+1/3, y+2/3, z+1/6'
 'x+1/3, x-y+2/3, z+1/6'
 
_cell_length_a                    8.9825(5)
_cell_length_b                    8.9825(5)
_cell_length_c                    18.175(3)
_cell_angle_alpha                 90
_cell_angle_beta                  90
_cell_angle_gamma                 120
_cell_volume                      1270.0(3)
_cell_formula_units_Z             6
_cell_measurement_temperature     298(2)
_cell_measurement_reflns_used   2144
_cell_measurement_theta_min     4.5130
_cell_measurement_theta_max     26.6240
loop_
_cell_oxdiff_twin_id
_cell_oxdiff_twin_matrix_11
_cell_oxdiff_twin_matrix_12
_cell_oxdiff_twin_matrix_13
_cell_oxdiff_twin_matrix_21
_cell_oxdiff_twin_matrix_22
_cell_oxdiff_twin_matrix_23
_cell_oxdiff_twin_matrix_31
_cell_oxdiff_twin_matrix_32
_cell_oxdiff_twin_matrix_33
1  1.0000  0.0000  0.0000  0.0000  1.0000  0.0000  0.0000  0.0000  1.0000
2 -0.1467  0.4250  0.4258 -0.0008 -1.0001 -0.0001  2.2961  1.1515  0.1485 

_exptl_crystal_description       block
_exptl_crystal_colour            'pale pink'
_exptl_crystal_density_diffrn     1.962          
_exptl_crystal_F_000              762
_exptl_transmission_factor_min    ?
_exptl_transmission_factor_max    ?
_exptl_crystal_size_max           0.25
_exptl_crystal_size_mid           0.15
_exptl_crystal_size_min           0.06
_exptl_absorpt_coefficient_mu     1.571
_shelx_estimated_absorpt_T_min    ?
_shelx_estimated_absorpt_T_max    ?
_exptl_absorpt_correction_T_min                   0.78948
_exptl_absorpt_correction_T_max                   1.00000
_exptl_absorpt_correction_type            'multi-scan'
_exptl_absorpt_process_details
;
CrysAlisPro, Agilent Technologies,
Version 1.171.37.31 (release 14-01-2014 CrysAlis171 .NET)
(compiled Jan 14 2014,18:38:05)
Empirical absorption correction using spherical harmonics,
 implemented in SCALE3 ABSPACK scaling algorithm.
;
_exptl_absorpt_special_details    ?
_diffrn_ambient_temperature       298(2)
_diffrn_ambient_pressure         1700000
_diffrn_radiation_wavelength      0.71073
_diffrn_radiation_type            MoK\a
_diffrn_source 'Enhance (Mo) X-ray Source'
_diffrn_radiation_probe 'x-ray'
_diffrn_radiation_monochromator 'graphite'
_diffrn_measurement_device 'four-circle diffractometer'
_diffrn_measurement_device_type 'Xcalibur, Sapphire3'
_diffrn_detector 'CCD plate'
_diffrn_detector_type 'Sapphire3'
_diffrn_detector_area_resol_mean 15.9682
_diffrn_measurement_method '\w scans'
_diffrn_oxdiff_twin_integration_method 'simultaneous'
loop_
_diffrn_oxdiff_twin_id
_diffrn_oxdiff_twin_ratio
_diffrn_oxdiff_twin_reflns_isolated
_diffrn_oxdiff_twin_reflns_overlapped
1 0.5996 3697 1068
2 0.4004 3635 1068
_diffrn_reflns_number             8400
_diffrn_reflns_av_unetI/netI      0.0185
_diffrn_reflns_av_R_equivalents   0.0960
_diffrn_reflns_av_sigmaI/netI 0.0362
_diffrn_reflns_limit_h_min        -11
_diffrn_reflns_limit_h_max        11
_diffrn_reflns_limit_k_min        -11
_diffrn_reflns_limit_k_max        11
_diffrn_reflns_limit_l_min        -22
_diffrn_reflns_limit_l_max        23
_diffrn_reflns_theta_min          4.538
_diffrn_reflns_theta_max          27.761
_diffrn_reflns_theta_full         25.242
_diffrn_measured_fraction_theta_max   0.962
_diffrn_measured_fraction_theta_full  0.992
_diffrn_reflns_Laue_measured_fraction_max    0.962
_diffrn_reflns_Laue_measured_fraction_full   0.992
_diffrn_reflns_point_group_measured_fraction_max   0.962
_diffrn_reflns_point_group_measured_fraction_full  0.992
_reflns_number_total              619
_reflns_number_gt                 505
_reflns_threshold_expression      'I > 2\s(I)'
_reflns_Friedel_coverage          0.000
_reflns_Friedel_fraction_max      .
_reflns_Friedel_fraction_full     .
 
_reflns_special_details
;
 _reflns_Friedel_fraction is defined as the number of unique
 Friedel pairs measured divided by the number that would be
 possible theoretically, ignoring centric projections and
 systematic absences.
;
 
_computing_data_collection
;
CrysAlisPro, Agilent Technologies,
Version 1.171.37.31 (release 14-01-2014 CrysAlis171 .NET)
(compiled Jan 14 2014,18:38:05)
;
_computing_cell_refinement
;
CrysAlisPro, Agilent Technologies,
Version 1.171.37.31 (release 14-01-2014 CrysAlis171 .NET)
(compiled Jan 14 2014,18:38:05)
;
_computing_data_reduction
;
CrysAlisPro, Agilent Technologies,
Version 1.171.37.31 (release 14-01-2014 CrysAlis171 .NET)
(compiled Jan 14 2014,18:38:05)
;
_computing_structure_solution     'SHELXS-2014 (Sheldrick, 2014)'
_computing_structure_refinement   'SHELXL-2018/3 (Sheldrick, 2018)'
_computing_molecular_graphics     'ShelXLe (Huebschle et al, 2011)'
_computing_publication_material   'SHELXL-2018/3 (Sheldrick, 2018)'
_refine_special_details
;
 Refined as a 2-component twin. The twin component was refined to
37\%.
;
_refine_ls_structure_factor_coef  Fsqd
_refine_ls_matrix_type            full
_refine_ls_weighting_scheme       calc
_refine_ls_weighting_details
'w=1/[\s^2^(Fo^2^)+(0.1667P)^2^] where P=(Fo^2^+2Fc^2^)/3'
_atom_sites_solution_primary      iterative
_atom_sites_solution_secondary    difmap
_atom_sites_solution_hydrogens    geom
_refine_ls_hydrogen_treatment     constr
_refine_ls_extinction_method      none
_refine_ls_extinction_coef        .
_refine_ls_number_reflns          619
_refine_ls_number_parameters      25
_refine_ls_number_restraints      0
_refine_ls_R_factor_all           0.0811
_refine_ls_R_factor_gt            0.0685
_refine_ls_wR_factor_ref          0.2166
_refine_ls_wR_factor_gt           0.2068
_refine_ls_goodness_of_fit_ref    1.111
_refine_ls_restrained_S_all       1.111
_refine_ls_shift/su_max           0.000
_refine_ls_shift/su_mean          0.000
 
loop_
 _atom_site_label
 _atom_site_type_symbol
 _atom_site_fract_x
 _atom_site_fract_y
 _atom_site_fract_z
 _atom_site_U_iso_or_equiv
 _atom_site_adp_type
 _atom_site_occupancy
 _atom_site_site_symmetry_order  
 _atom_site_calc_flag
 _atom_site_refinement_flags_posn
 _atom_site_refinement_flags_adp
 _atom_site_refinement_flags_occupancy
 _atom_site_disorder_assembly
 _atom_site_disorder_group
Mn1 Mn 0.0000 0.0000 0.0000 0.0221(8) Uani 1 6 d S T P . .
O1 O 0.2091(4) 0.2001(4) 0.0623(2) 0.0345(11) Uani 1 1 d . . . . .
C1 C 0.2143(9) 0.3333 0.0833 0.0342(19) Uani 1 2 d S T P . .
H1 H 0.1107 0.3333 0.0833 0.041 Uiso 1 2 calc R U P . .
C2 C 0.0000 0.0000 0.2500 0.027(3) Uani 1 6 d S T P . .
N1 N 0.1464(6) 0.1464(6) 0.2500 0.0396(18) Uani 1 2 d S T P . .
H1A H 0.2422 0.1464 0.2500 0.047 Uiso 0.5 1 calc R U P . .
H1B H 0.1464 0.2422 0.2500 0.047 Uiso 0.5 1 calc R U P . .
 
loop_
 _atom_site_aniso_label
 _atom_site_aniso_U_11
 _atom_site_aniso_U_22
 _atom_site_aniso_U_33
 _atom_site_aniso_U_23
 _atom_site_aniso_U_13
 _atom_site_aniso_U_12
Mn1 0.0194(9) 0.0194(9) 0.0274(14) 0.000 0.000 0.0097(5)
O1 0.029(2) 0.031(2) 0.046(3) -0.0141(18) -0.0102(17) 0.0172(15)
C1 0.025(3) 0.037(4) 0.045(5) -0.016(4) -0.0079(18) 0.018(2)
C2 0.026(4) 0.026(4) 0.028(8) 0.000 0.000 0.013(2)
N1 0.026(2) 0.026(2) 0.066(5) 0.0026(15) -0.0026(15) 0.012(3)
 
_geom_special_details
;
 All esds (except the esd in the dihedral angle between two l.s. planes)
 are estimated using the full covariance matrix.  The cell esds are taken
 into account individually in the estimation of esds in distances, angles
 and torsion angles; correlations between esds in cell parameters are only
 used when they are defined by crystal symmetry.  An approximate (isotropic)
 treatment of cell esds is used for estimating esds involving l.s. planes.
;
 
loop_
 _geom_bond_atom_site_label_1
 _geom_bond_atom_site_label_2
 _geom_bond_distance
 _geom_bond_site_symmetry_2
 _geom_bond_publ_flag
Mn1 O1 2.160(3) 21 ?
Mn1 O1 2.160(3) 3 ?
Mn1 O1 2.160(3) 19 ?
Mn1 O1 2.160(3) . ?
Mn1 O1 2.160(3) 20 ?
Mn1 O1 2.160(3) 2 ?
O1 C1 1.235(5) . ?
C1 O1 1.235(5) 17_554 ?
C1 H1 0.9300 . ?
C2 N1 1.315(6) 3 ?
C2 N1 1.315(6) 2 ?
C2 N1 1.315(6) . ?
N1 H1A 0.8600 . ?
N1 H1B 0.8600 . ?
 
loop_
 _geom_angle_atom_site_label_1
 _geom_angle_atom_site_label_2
 _geom_angle_atom_site_label_3
 _geom_angle
 _geom_angle_site_symmetry_1
 _geom_angle_site_symmetry_3
 _geom_angle_publ_flag
O1 Mn1 O1 180.0(2) 21 3 ?
O1 Mn1 O1 95.01(16) 21 19 ?
O1 Mn1 O1 84.99(16) 3 19 ?
O1 Mn1 O1 84.99(16) 21 . ?
O1 Mn1 O1 95.01(16) 3 . ?
O1 Mn1 O1 180.0(2) 19 . ?
O1 Mn1 O1 95.01(16) 21 20 ?
O1 Mn1 O1 84.99(16) 3 20 ?
O1 Mn1 O1 95.01(16) 19 20 ?
O1 Mn1 O1 84.99(16) . 20 ?
O1 Mn1 O1 84.99(16) 21 2 ?
O1 Mn1 O1 95.01(16) 3 2 ?
O1 Mn1 O1 84.99(16) 19 2 ?
O1 Mn1 O1 95.01(16) . 2 ?
O1 Mn1 O1 180.0(2) 20 2 ?
C1 O1 Mn1 124.3(4) . . ?
O1 C1 O1 126.9(8) . 17_554 ?
O1 C1 H1 116.6 . . ?
O1 C1 H1 116.6 17_554 . ?
N1 C2 N1 120.000(2) 3 2 ?
N1 C2 N1 120.000(1) 3 . ?
N1 C2 N1 120.000(1) 2 . ?
C2 N1 H1A 120.0 . . ?
C2 N1 H1B 120.0 . . ?
H1A N1 H1B 120.0 . . ?
 
loop_
 _geom_torsion_atom_site_label_1
 _geom_torsion_atom_site_label_2
 _geom_torsion_atom_site_label_3
 _geom_torsion_atom_site_label_4
 _geom_torsion
 _geom_torsion_site_symmetry_1
 _geom_torsion_site_symmetry_2
 _geom_torsion_site_symmetry_3
 _geom_torsion_site_symmetry_4
 _geom_torsion_publ_flag
Mn1 O1 C1 O1 -162.8(4) . . . 17_554 ?
 
_refine_diff_density_max    0.719
_refine_diff_density_min   -0.506
_refine_diff_density_rms    0.137

_shelx_res_file
;

    MnGF_1p70GPa_twin.res created by SHELXL-2014/7


TITL fulldata80degree_twin1_hklf4 in R-3c
CELL 0.71073   8.982477   8.982477  18.174916  90.0000  90.0000 120.0000
ZERR    6.00   0.000498   0.000498   0.003391   0.0000   0.0000   0.0000
LATT  3
SYMM -y, x-y, z
SYMM -x+y,-x, z
SYMM  y, x,-z+1/2
SYMM  x-y,-y,-z+1/2
SYMM -x,-x+y,-z+1/2
SFAC C H N O Mn
UNIT 24 54 18 36 6
TEMP 25
LIST 4
L.S. 10
BOND  $H
ACTA
CONF
FMAP 2
PLAN 20
OMIT -3 6 -12
OMIT 1 5 -13
OMIT 3 4 -1
OMIT -3 7 8
OMIT 0 4 -10
OMIT 8 -7 3
OMIT 8 -5 1
OMIT 0 -6 12
OMIT 4 -9 10
OMIT -3 7 -7
OMIT 0 -5 -10
OMIT -3 7 5
OMIT -3 9 6
WGHT    0.166700
BASF   0.36825
FVAR       1.79328
MOLE   1
MN1   5    0.000000    0.000000    0.000000    10.16667    0.01944    0.01944 =
         0.02743    0.00000    0.00000    0.00972
O1    4    0.209140    0.200064    0.062348    11.00000    0.02874    0.03144 =
         0.04604   -0.01412   -0.01023    0.01717
C1    1    0.214280    0.333333    0.083333    10.50000    0.02512    0.03661 =
         0.04485   -0.01575   -0.00788    0.01830
AFIX  43
H1    2    0.110746    0.333336    0.083335    10.50000   -1.20000
AFIX   0
MOLE   2
C2    1    0.000000    0.000000    0.250000    10.16667    0.02589    0.02589 =
         0.02772    0.00000    0.00000    0.01295
N1    3    0.146433    0.146433    0.250000    10.50000    0.02583    0.02583 =
         0.06628    0.00265   -0.00265    0.01238
AFIX  93
H1A   2    0.242175    0.146433    0.250000    10.50000   -1.20000
H1B   2    0.146433    0.242175    0.250000    10.50000   -1.20000
AFIX   0
HKLF 5

REM  fulldata80degree_twin1_hklf4 in R-3c
REM R1 =  0.0685 for     505 Fo > 4sig(Fo)  and  0.0811 for all     619 data
REM     25 parameters refined using      0 restraints

END

WGHT      0.1667      0.0000

REM Highest difference peak  0.719,  deepest hole -0.506,  1-sigma level  0.137
Q1    1   0.0884  0.0470  0.0664  11.00000  0.05    0.56
Q2    1   0.1434  0.1439 -0.0039  11.00000  0.05    0.45
Q3    1   0.2183  0.4336  0.0290  11.00000  0.05    0.40
Q4    1   0.2028  0.1890  0.3237  11.00000  0.05    0.37
Q5    1   0.3218  0.1492  0.2586  11.00000  0.05    0.32
Q6    1  -0.0407  0.2236  0.1522  11.00000  0.05    0.32
Q7    1   0.2442  0.2201  0.1514  11.00000  0.05    0.30
Q8    1   0.1204  0.0093  0.1099  11.00000  0.05    0.30
Q9    1   0.1232  0.1219  0.1243  11.00000  0.05    0.30
Q10   1   0.3249  0.1563  0.3251  11.00000  0.05    0.30
Q11   1   0.3681  0.2554  0.1739  11.00000  0.05    0.30
Q12   1  -0.0174  0.1883  0.0655  11.00000  0.05    0.30
Q13   1   0.0998  0.1092  0.2206  11.00000  0.05    0.29
Q14   1   0.2857  0.1684  0.1620  11.00000  0.05    0.29
Q15   1  -0.0333  0.2934  0.0823  11.00000  0.05    0.28
Q16   1   0.1270  0.2344  0.0827  11.00000  0.05    0.28
Q17   1   0.3533  0.3333  0.0833  10.50000  0.05    0.28
Q18   1   0.3365  0.2591  0.0432  11.00000  0.05    0.27
Q19   1   0.0800  0.1687  0.0336  11.00000  0.05    0.27
Q20   1   0.0657  0.2178  0.2043  11.00000  0.05    0.27
;
_shelx_res_checksum   97786

_shelx_hkl_file
;
   2  -1   0 36750.0 36.4420   1
   1  -2   0 64085.0 115.778  -2
  -1   2   0 64085.0 115.778   1
  -1   2  -3 18090.9 26.6314   1
  -1  -1   3 38564.5 94.3918  -2
   1   1  -3 38564.5 94.3918   1
  -1   2  -6 17154.2 51.1040   1
  -2   2  -7 12.6743 31.2156   1
   2  -2   4 80742.9 75.9680   1
   2  -2   1 30.9151 7.12762   1
   2   0   2 290.724 12.2858   1
   0   2  -2 475.337 16.3092  -2
   0  -2   2 475.337 16.3092   1
   0  -2   5 8.23679 15.5089   1
  -2   3  -8 32348.3 65.3246   1
  -3   2  -5 55404.7 48.1767   1
  -2  -1   2 8321.90 15.8770   1
   3  -1   1 28447.0 24.3191   1
  -1   3  -1 49753.8 86.7682  -2
   1  -3   1 49753.8 86.7682   1
   1  -3   4 21007.0 28.4897   1
   1   2  -4 39284.9 84.8622  -2
  -1  -2   4 39284.9 84.8622   1
  -1   3  -7-72.7259 23.0151   1
  -3   3  -9 15.1756 44.3212   1
   2   3   5 1153.94 125.398  -2
   3  -3   9 1153.94 125.398   1
   3  -3   6 26875.8 68.6986   1
  -3   3  -3 10.8883 16.6748   1
   0  -3   0 6494.13 20.0737   1
   3   0   3 10.0361 20.1280   1
   0  -3   3 9.71264 20.4111  -2
   0   3  -3 9.71264 20.4111   1
   0  -3   6 23396.1 62.9167   1
   2   2   0 6132.18 20.9284   1
  -2   4   0 9485.17 99.8235  -2
   2  -4   0 9485.17 99.8235   1
  -2   4  -3 2809.63 14.1361   1
   4  -2   6 23386.6 42.1354   1
   1   2   8 46053.9 274.919  -2
   4  -2   6 46053.9 274.919   1
   2   2  -6 33234.8 265.567  -2
  -2  -2   6 33234.8 265.567   1
  -2   4  -9 14.4141 32.5828   1
   4  -3  10 13840.8 86.7429   1
  -2  -4  -4 21353.4 104.933  -2
  -3   4 -10 21353.4 104.933   1
  -3   4  -7-6.23208 21.9270   1
   1   3   7-45.6833 69.8944  -2
   4  -3   7-45.6833 69.8944   1
   4  -3   4 7062.49 25.3797   1
   4  -3   1 5251.55 17.3030   1
  -3  -1  -2 35527.8 32.5993   1
   1  -4   2 65134.9 121.092  -2
  -1   4  -2 65134.9 121.092   1
  -3  -1  -5 7864.39 24.5337   1
  -1  -3   5 12610.8 56.5534  -2
   1   3  -5 12610.8 56.5534   1
   1   3  -8 6423.42 33.5381   1
   4  -4  11 30.2245 57.2387   1
  -4   4  -8 3155.99 63.1773   1
  -1  -4  -6 5023.95 86.3211  -2
  -4   4  -8 5023.95 86.3211   1
  -4   4  -5 13.5462 23.7594   1
   4  -4   2 30679.6 53.7343   1
   0  -4   1-102.280 16.6709   1
  -4   0  -4 30894.7 75.9225   1
   0  -4   4 52775.5 97.4844  -2
   0   4  -4 52775.5 97.4844   1
  -4   0  -7 1.96482 26.7108   1
   0  -4  10-47.0977 149.142   1
  -5   3 -11 986.146 73.0497   1
  -2  -5  -3 2407.34 103.777  -2
  -3   5 -11 2407.34 103.777   1
   5  -3   8 18035.3 56.4761   1
  -3  -2   5 1623.44 21.4010   1
   0   3   9 1496.35 70.3761  -2
   5  -3   5 1496.35 70.3761   1
   3  -5   2 10079.6 22.0092   1
   3   2   1 2850.56 16.8038   1
   2  -5   1 5122.69 64.1916  -2
  -2   5  -1 5122.69 64.1916   1
  -3  -2  -4 12236.5 24.9436   1
   0  -2 -10 16567.5 102.080  -2
  -5   2  -4 16567.5 102.080   1
  -2   5  -7 2820.49 34.7291   1
   2   3  -7 3197.65 89.7631  -2
  -2  -3   7 3197.65 89.7631   1
   5  -2  10 10366.9 61.0323   1
   5  -4  12 4238.25 62.7714   1
  -4   5  -9 358.262 43.2568   1
   1   5   5 553.531 77.8474  -2
   4  -5   9 553.531 77.8474   1
  -4   5  -6 3338.57 31.6977   1
   0   4   8 4850.95 76.8379  -2
   5  -4   6 4850.95 76.8379   1
  -4  -1   3 2484.94 23.7110   1
   5  -1   0 44983.8 47.1813   1
  -4  -1  -3 4260.56 22.5081   1
   0   1  11 4352.64 129.596  -2
   5  -1   3 4352.64 129.596   1
   1  -5   3 7119.13 59.5484  -2
  -1   5  -3 7119.13 59.5484   1
   4   1   6 2293.55 25.5185   1
  -1  -4   6 4060.87 59.2840  -2
   1   4  -6 4060.87 59.2840   1
   1  -5   9 2187.88 37.3986   1
  -5   5 -13-59.8704 97.3357   1
  -5   5 -10 150.274 58.7094   1
   5  -5   7-14.5170 54.4688   1
   0   5   7 4.76128 74.5407  -2
   5  -5   7 4.76128 74.5407   1
  -5   5  -4 16915.3 59.5961   1
   0   5   1 17.4607 23.3337   1
   0   5  -2 34528.7 71.1404   1
   0   0 -12 61410.4 208.912  -2
  -5   0  -2 61410.4 208.912   1
   5   0   5 56.6770 46.5969   1
   0  -5   5 241.281 48.4404  -2
   0   5  -5 241.281 48.4404   1
   5   0   8 229.000 34.4493   1
   0   5 -11 34.1758 110.127   1
  -6   3   0 287.379 28.2687   1
  -3  -3   3 8588.11 35.9193   1
  -1   3  11 18177.9 118.210  -2
   6  -3   3 18177.9 118.210   1
  -3   6  -6 22864.9 51.6036   1
  -3   6  -9 139.260 43.1082   1
   6  -3  12 2015.25 107.393   1
  -2  -6  -2 136017. 806.661  -2
  -3   6 -12 136017. 806.661   1
  -4   6 -13 1246.49 80.8706   1
  -6   4 -10 3347.29 64.2330   1
   1   6   4 9785.58 112.933  -2
   4  -6  10 9785.58 112.933   1
  -4   6  -7 2836.72 36.6603   1
   4   2  -4 20539.2 56.9957   1
   1  -4 -10 30541.6 123.381  -2
  -6   4  -4 30541.6 123.381   1
   4   2  -1 410.625 24.2050   1
   4   2   2 3910.02 36.4965   1
  -1   2  12 12639.8 94.2744  -2
   6  -2   2 12639.8 94.2744   1
   2  -6   2 5531.58 80.8002  -2
  -2   6  -2 5531.58 80.8002   1
  -6   2  -5 398.639 22.0262   1
   2  -6   8 13829.6 62.9370   1
   2   4  -8 10639.8 121.306  -2
  -2  -4   8 10639.8 121.306   1
  -2   6 -11 319.346 57.5795   1
  -3  -2 -13 591.522 155.670  -2
  -6   2 -11 591.522 155.670   1
  -5   6 -14 2085.83 111.045   1
  -6   5 -11 76.1742 45.6260   1
  -6   5  -8 2591.05 60.6451   1
   0  -6  -6 2280.31 87.9897  -2
  -5   6  -8 2280.31 87.9897   1
   5   1  -5 374.652 33.7391   1
   1  -5  -9 729.815 74.5789  -2
  -6   5  -5 729.815 74.5789   1
  -1  -5  -2 14603.6 39.1683   1
  -1   6  -1 1386.06 29.4048   1
  -1   1  13 1318.18 62.9900  -2
   6  -1   1 1318.18 62.9900   1
  -6   1  -4 11481.7 41.0487   1
  -1   6  -4 19614.0 90.1995  -2
   1  -6   4 19614.0 90.1995   1
   5   1   7 1450.06 33.5816   1
  -1  -5   7 2434.29 73.4238  -2
   1   5  -7 2434.29 73.4238   1
  -1   6 -10 2062.16 56.4153   1
   3   1  14 2864.43 97.6339  -2
   6  -1  10 2864.43 97.6339   1
  -6   6 -12 12331.6 108.344   1
  -6   6  -9 72.9663 65.5677   1
   1  -6  -8 1313.21 79.7791  -2
  -6   6  -6 1313.21 79.7791   1
   6   0  -3 51.4448 39.9014   1
   6   0   0 42805.3 104.954   1
   1   0 -14 47302.7 171.225  -2
  -6   0   0 47302.7 171.225   1
   0  -6   3 40.1369 32.7531   1
   6   0   6 210.748 66.8712   1
   0  -6   6 342.645 66.2098  -2
   0   6  -6 342.645 66.2098   1
   0  -6   9-71.5732 58.4295   1
   3   0  15 64.7154 98.9877  -2
   6   0   9 64.7154 98.9877   1
   0  -6  12 2631.09 113.286   1
  -4   7 -14 916.407 95.4564   1
  -2  -4 -13 2469.55 112.057  -2
  -7   4 -11 2469.55 112.057   1
  -1  -7  -3 4076.98 108.194  -2
  -4   7 -11 4076.98 108.194   1
  -7   4  -8 13831.7 63.6286   1
   4  -7   5 2318.35 40.0637   1
   4  -7   2 4108.04 48.0016   1
  -2   4  12 10990.8 112.273  -2
   7  -4   2 10990.8 112.273   1
   3   4  -1 3662.04 76.9147   1
   1  -3  13 1262.85 93.1693  -2
   4   3   1 1262.85 93.1693   1
  -3   7  -1 250.227 112.461  -2
   3  -7   1 250.227 112.461   1
   3  -7   4 7846.83 43.2870   1
   7  -3   7 483.049 39.6262   1
  -3   7 -10 7886.30 82.8997   1
  -2  -3 -14 9914.75 152.326  -2
  -7   3 -10 9914.75 152.326   1
  -2  -7  -1 1422.72 111.851  -2
  -3   7 -13 1422.72 111.851   1
  -5   7 -15-34.2090 145.474   1
   5  -7  12 5162.70 82.3367   1
  -2  -5 -12 10100.3 146.613  -2
  -7   5 -12 10100.3 146.613   1
  -7   5  -9 28.2923 59.3750   1
   0   7   5-58.5350 90.8603  -2
   5  -7   9-58.5350 90.8603   1
   5   2  -6 4881.28 46.9539   1
   7  -5   3-14.0055 40.0484   1
   2  -5 -11 611.134 79.3730  -2
  -7   5  -3 611.134 79.3730   1
   2   5   0 10061.8 67.3897   1
   0  -2  14 10590.6 84.7281  -2
   5   2   0 10590.6 84.7281   1
   5   2   3-6.33902 36.9448   1
   2  -7   3 100.358 84.5382  -2
  -2   7  -3 100.358 84.5382   1
  -2  -5   6 3261.35 39.8303   1
   2  -7   9 24.0398 61.3184   1
   2   2  15 417.260 119.883  -2
   7  -2   9 417.260 119.883   1
   2   5  -9 103.187 97.0534  -2
  -2  -5   9 103.187 97.0534   1
  -2   7 -12 8027.11 94.3641   1
  -6   7 -13 255.045 98.4680   1
  -2  -6 -11 878.234 111.895  -2
  -7   6 -13 878.234 111.895   1
  -6   7 -10 3530.35 62.9071   1
  -7   6  -7 9.51407 63.6367   1
  -1   7   7 224.442 82.7045  -2
   6  -7   7 224.442 82.7045   1
   6   1  -4 10999.1 73.1057   1
  -2   6  10 13746.7 118.780  -2
   7  -6   4 13746.7 118.780   1
   6   1  -1 1330.59 64.5544   1
  -1  -1  15 1586.84 84.0826  -2
   6   1  -1 1586.84 84.0826   1
  -1  -6   2 1971.65 39.5134   1
  -1  -6   5 3413.40 43.3050   1
   1  -7   5 5595.39 95.6633  -2
  -1   7  -5 5595.39 95.6633   1
   1  -7   8 14052.8 93.1316   1
   3  -1  16 13577.8 111.638  -2
   6   1   8 13577.8 111.638   1
   1   6  -8 22915.4 143.134  -2
  -1  -6   8 22915.4 143.134   1
  -1   7 -11 1038.22 60.1455   1
  -2  -7 -10 818.753 128.014  -2
  -7   7 -14 818.753 128.014   1
   7  -7  11 62.7007 87.1493   1
  -7   7  -8 21132.9 129.070   1
  -2   7   9-101.663 106.462  -2
   7  -7   5-101.663 106.462   1
   7   0  -2 557.126 199.962   1
   2   0 -16 4541.70 125.196  -2
  -7   0   2 4541.70 125.196   1
   0  -7   1 34.6875 49.2015   1
   0  -7   4 26842.6 83.1517   1
  -2   0 -17-20.3979 103.727  -2
  -7   0  -7-20.3979 103.727   1
   0  -7   7 140.172 97.6764  -2
   0   7  -7 140.172 97.6764   1
   0   7 -10 377.424 79.1285   1
   4   4   0 6178.90 162.113   1
   1  -4  14 10145.9 179.210  -2
   4   4   0 10145.9 179.210   1
   4  -8   3 210.615 40.6159   1
   4  -8   6 6925.46 54.2985   1
   4  -8   9 17.6691 73.4763   1
  -1  -4 -15-88.7592 120.135  -2
  -8   4  -9-88.7592 120.135   1
  -8   4 -12 1762.37 105.215   1
  -1  -8  -2 3711.68 122.265  -2
  -4   8 -12 3711.68 122.265   1
  -4   8 -15 41.8865 88.6707   1
   8  -5  13 630.304 65.8225   1
  -1  -5 -14 7394.92 124.974  -2
  -8   5 -10 7394.92 124.974   1
   0  -8  -4 7880.27 123.861  -2
  -5   8 -10 7880.27 123.861   1
   5  -8   7 1704.68 51.6697   1
   5   3  -4 6967.95 58.0482   1
   8  -5   1-73.0716 178.776   1
   0  -3  15 2104.61 111.389  -2
   5   3  -1 2104.61 111.389   1
   2  -5  13 2532.79 119.969  -2
   3   5   1 2532.79 119.969   1
  -3  -5   2 5265.84 58.0597   1
   1  -5  12 9302.35 324.176  -2
   3   5  -2 9302.35 324.176   1
  -3   8  -2 6500.77 166.002  -2
   3  -8   2 6500.77 166.002   1
   3  -8   5 1016.53 38.9049   1
  -3  -5   8 4578.83 59.5772   1
   1   3  16 6537.85 175.722  -2
   8  -3   8 6537.85 175.722   1
  -3   8 -11 452.794 67.7835   1
   2   8   0 2429.18 134.899  -2
   3  -8  14 2429.18 134.899   1
   8  -6  14 407.876 78.7350   1
  -6   8 -11 1190.30 104.118   1
   1   6  13 1256.31 134.696  -2
   8  -6  11 1256.31 134.696   1
   8  -6   8 11946.4 114.147   1
  -1   8   6 14760.8 122.787  -2
   6  -8   8 14760.8 122.787   1
   8  -6   5 2465.25 48.7017   1
   8  -6   2 507.318 77.0347   1
   1   2 -16 2730.01 146.614  -2
  -6  -2   2 2730.01 146.614   1
   3  -6  12 3491.99 148.471  -2
   2   6   2 3491.99 148.471   1
   2   6  -1 657.713 45.9333   1
  -6  -2  -4 6589.20 54.6828   1
   2  -8   4 10656.5 121.744  -2
  -2   8  -4 10656.5 121.744   1
   2  -8   7 496.111 56.4078   1
   1   2  17 818.152 109.410  -2
   8  -2   7 818.152 109.410   1
   2  -8  10 4984.44 77.0349   1
  -2  -6  10 7496.55 166.113  -2
   2   6 -10 7496.55 166.113   1
   2  -8  13 707.902 98.8009   1
  -8   7 -15 234.092 158.281   1
  -7   8 -12 4143.60 114.569   1
  -1  -7 -12 6837.52 146.193  -2
  -8   7 -12 6837.52 146.193   1
   7  -8   9 723.207 67.3174   1
   8  -7   6 3899.48 80.3174   1
   2  -8  -8 11896.3 156.155  -2
  -7   8  -6 11896.3 156.155   1
   8  -7   3 847.736 115.801   1
  -2  -1  17 4486.64 122.966  -2
   7   1  -3 4486.64 122.966   1
   1   7   0 4060.16 53.0436   1
  -1   8  -3 3910.63 48.4519   1
  -1  -7   6 5243.69 95.2865   1
   1   1  18 6442.19 98.7907  -2
   8  -1   6 6442.19 98.7907   1
   1  -8   6 8945.30 135.569  -2
  -1   8  -6 8945.30 135.569   1
  -8   1  -9 739.645 75.5202   1
   1   7  -9 1099.87 138.625  -2
  -1  -7   9 1099.87 138.625   1
   1  -8  12 1895.67 79.4552   1
   1   8  11 228.730 171.332  -2
   8  -8  13 228.730 171.332   1
   8  -8  10 1740.01 99.7118   1
   8  -8   7 125.889 91.6654   1
  -8   8  -4 1576.69 132.564   1
   8   0  -1 48.6346 90.4867   1
   8   0   2 2989.17 72.0125   1
   0   8  -5 41.4635 101.719   1
   1   0  19 55.2035 130.962  -2
   8   0   5 55.2035 130.962   1
   8   0   8 4908.36 130.924   1
   0  -8   8 9806.73 192.377  -2
   0   8  -8 9806.73 192.377   1
   0  -8  11-51.1438 133.726   1
   5  -9  14 1496.23 120.998   1
  -9   5 -11 33.2382 104.898   1
   0   9   3 175.190 125.020  -2
   5  -9  11 175.190 125.020   1
   5  -9   8 650.399 66.2902   1
   0   5  16 9731.03 169.959  -2
   9  -5   8 9731.03 169.959   1
   9  -5   5 100.266 48.7477   1
   9  -5   2 7302.19 100.125   1
   0  -4  16 16727.6 176.319  -2
   5   4  -2 16727.6 176.319   1
  -9   4  -1 51.7136 74.6768   1
   1  -5  15 597.313 150.877  -2
   4   5  -1 597.313 150.877   1
   5   4   4 4771.07 59.9218   1
   0  -5  14 10050.0 246.227  -2
   4   5  -4 10050.0 246.227   1
   4  -9   7 160.117 59.1727   1
   0   4  17 66.0486 158.203  -2
   9  -4   7 66.0486 158.203   1
   4  -9  10 2034.19 91.4543   1
   9  -4  13 148.973 119.847   1
  -1  -9  -1 390.631 132.493  -2
  -4   9 -13 390.631 132.493   1
   9  -6  12 1293.18 80.3312   1
   0   6  15-20.7831 153.465  -2
   9  -6   9-20.7831 153.465   1
  -1   9   5 378.893 119.622  -2
   6  -9   9 378.893 119.622   1
   6   3  -6 4017.16 61.5537   1
   9  -6   3 443.519 116.224   1
  -1  -3  17 624.069 160.358  -2
   6   3  -3 624.069 160.358   1
   6   3   0 3914.79 87.1161   1
   2  -6  14 7345.25 152.632  -2
   3   6   0 7345.25 152.632   1
   6   3   3 1029.59 63.7786   1
   1  -6  13 1485.12 222.354  -2
   3   6  -3 1485.12 222.354   1
  -3   9  -3 1323.10 162.080  -2
   3  -9   3 1323.10 162.080   1
   3  -9   6 2653.33 64.3727   1
   0   3  18 3269.30 124.822  -2
   9  -3   6 3269.30 124.822   1
  -3   9  -9 404.935 58.4709   1
  -3   9 -12 3140.74 84.1494   1
  -9   7 -13 213.248 172.477   1
   7  -9  10 1442.19 117.767   1
   0   7  14 1488.65 165.379  -2
   9  -7  10 1488.65 165.379   1
   9  -7   7-83.9541 96.1541   1
  -2   9   7 15.1486 145.878  -2
   7  -9   7 15.1486 145.878   1
   9  -7   4 4363.93 117.354   1
   2   2 -18 9694.67 191.777  -2
  -7  -2   4 9694.67 191.777   1
  -7  -2   1 264.339 79.6321   1
   3  -7  13 629.245 154.088  -2
   2   7   1 629.245 154.088   1
   7   2   2 284.108 55.1954   1
  -2   7 -12 6621.56 256.810  -2
  -2  -7   2 6621.56 256.810   1
  -2  -7   5 885.612 92.4035   1
   0   2  19 799.602 103.308  -2
   9  -2   5 799.602 103.308   1
  -2   9  -5 1085.88 131.383  -2
   2  -9   5 1085.88 131.383   1
   2  -9   8 10003.0 77.3841   1
   9  -2  11 392.143 83.0128   1
   2   7 -11 422.005 183.738  -2
  -2  -7  11 422.005 183.738   1
   8  -9  11 426.602 164.800   1
   0  -8 -13 268.823 209.593  -2
  -9   8 -11 268.823 209.593   1
   9  -8   8 3231.15 84.2046   1
   9  -8   5 212.162 97.1015   1
   8   1  -2 1699.30 95.1497   1
   8   1   1 99.6255 68.6285   1
   3  -8  11 258.364 189.271  -2
   1   8  -1 258.364 189.271   1
   1  -9   4 5584.24 79.5773   1
   0   1  20 7764.06 126.593  -2
   9  -1   4 7764.06 126.593   1
  -1  -8   7 46.5768 71.3206   1
  -1   9  -7 78.2845 134.751  -2
   1  -9   7 78.2845 134.751   1
   1  -9  10 723.011 92.4883   1
  -1  -8  10 1449.82 175.609  -2
   1   8 -10 1449.82 175.609   1
  -9   9  -9 64.4200 127.328   1
  -9   9  -6 57.9382 116.001   1
   9   0   0 12922.1 144.727   1
   0  -9   3 35.9273 100.924   1
   0   0  21 3565.15 262.912  -2
   9   0   3 3565.15 262.912   1
   0  -9   6 189.900 88.9910   1
   9   0   9 13.6845 152.836   1
   0   9  -9-27.5932 304.979  -2
   0  -9   9-27.5932 304.979   1
   5   5   0 9804.73 166.016   1
  10  -5   3 703.517 73.5760   1
   0  -5  17 1019.64 210.774  -2
   5   5  -3 1019.64 210.774   1
   5   5  -6 1093.06 77.4085   1
  -1   5  18 3722.12 184.852  -2
  10  -5   6 3722.12 184.852   1
  -1  -5  16 4486.16 397.571  -2
   5   5  -6 4486.16 397.571   1
  10  -5   9 590.319 77.2078   1
 -10   5 -12 729.331 315.908   1
   0 -10  -2 4586.91 494.748  -2
  -5  10 -12 4586.91 494.748   1
  10  -6  10 1191.10 144.198   1
  -1  10   4 2460.91 166.917  -2
   6 -10  10 2460.91 166.917   1
   6 -10   7-3.07935 75.3789   1
  -2  -4  17 557.614 320.959  -2
   6   4  -7 557.614 320.959   1
   1  -6 -17 131.167 145.548  -2
 -10   6  -7 131.167 145.548   1
  10  -6   4 1552.62 143.391   1
  -1  -4  18 4447.80 202.383  -2
   6   4  -4 4447.80 202.383   1
   4   6   1 271.231 85.9759   1
   6   4   2 6540.57 100.662   1
   1  -6  16 10944.9 205.016  -2
   4   6  -2 10944.9 205.016   1
   4   6  -5 126.325 77.7892   1
  -1   4  19 139.990 122.097  -2
  10  -4   5 139.990 122.097   1
   0  -6  15 177.464 202.282  -2
   4   6  -5 177.464 202.282   1
   4 -10   8 540.677 63.5085   1
  -4  10 -11-42.8326 156.091   1
 -10   7 -11 39.0142 302.461   1
  -1   7  16 3345.59 185.922  -2
  10  -7   8 3345.59 185.922   1
   2 -10  -6 4544.89 155.902  -2
  -7  10  -8 4544.89 155.902   1
  10  -7   5 156.172 135.774   1
   2   3 -19 48.1877 170.762  -2
  -7  -3   5 48.1877 170.762   1
   7   3  -2 3497.50 146.211   1
   7   3   1 6.18562 93.5387   1
   2  -7  15 5.39381 135.773  -2
   3   7  -1 5.39381 135.773   1
   3   7  -4 1717.42 154.282   1
  -1   3  20 3008.48 122.390  -2
  10  -3   4 3008.48 122.390   1
   1  -7  14 2221.08 215.168  -2
   3   7  -4 2221.08 215.168   1
  -3  10  -4 1607.91 135.412  -2
   3 -10   4 1607.91 135.412   1
  10  -3   7 73.9963 69.6607   1
  -3  -7  10 2460.44 115.899   1
   1  -8 -15-253.398 239.905  -2
 -10   8  -9-253.398 239.905   1
  10  -8   6 2013.31 123.153   1
   8   2  -3 426.108 132.118   1
   8   2   0 1171.12 95.0690   1
   3  -8  14 1075.33 242.646  -2
   2   8   0 1075.33 242.646   1
   2   8  -3 572.299 156.907   1
   1  -2 -21 830.265 134.486  -2
 -10   2  -3 830.265 134.486   1
  -2   8 -13 1281.47 189.298  -2
  -2  -8   3 1281.47 189.298   1
   8   2   6 2660.15 73.9808   1
  -2  10  -6 5422.81 164.695  -2
   2 -10   6 5422.81 164.695   1
  -2  10  -9 252.928 111.272   1
 -10   9  -7-69.3854 204.287   1
   9   1  -1 216.202 108.813   1
   1   9  -2 2317.25 120.860   1
   0  -1  22 5189.26 156.255  -2
   9   1   2 5189.26 156.255   1
  -1  -9   5-44.6325 83.0309   1
 -10   1  -8 149.990 342.916   1
  -1   0  23 335.090 411.322  -2
  10   0   1 335.090 411.322   1
 -11   6  -8 1263.24 330.684   1
  -2   6  19-98.9282 397.334  -2
  11  -6   5-98.9282 397.334   1
  -1  -5  19 321.277 415.375  -2
   6   5  -5 321.277 415.375   1
   5   6   2 1625.97 103.079   1
   6   5   1 150.970 95.0259   1
  -5  -6   4 4229.91 349.262   1
   2  -5 -20 3399.57 229.438  -2
 -11   5  -4 3399.57 229.438   1
   0  -6  18 4497.54 302.952  -2
   5   6  -4 4497.54 302.952   1
   5   6  -7-13.6951 147.266   1
   7   4  -3 581.392 213.070   1
   4   7   0 2877.56 103.309   1
   2  -4  21 421.545 168.253  -2
   7   4   3 421.545 168.253   1
   1  -7  17 117.169 202.038  -2
   4   7  -3 117.169 202.038   1
  -4  11  -6 767.050 224.314   1
   8   3  -1-7.72739 288.097   1
  -3  -8   2 982.134 319.104   1
   1  -3  22 1683.83 393.989  -2
   8   3   2 1683.83 393.989   1
   2  -8  16 1423.19 346.407  -2
   3   8  -2 1423.19 346.407   1
  -8  -3  -5 349.854 218.230   1
   1  -8  15 648.605 446.687  -2
   3   8  -5 648.605 446.687   1
   0   0  -6 61993.5 64.5139   2
   0   0   9 816.200 37.6183   2
   0   0  12 28114.3 110.197   2
   0   0  15-96.0762 56.2192   2
   0   0  18 1609.37 92.0020   2
   1  -1  23 164.273 307.018   2
  -1   0  20 1781.84 112.573   2
   1   0 -17 35.3110 44.2039   2
  -1   0  14 5362.19 44.0808   2
  -1   0  11 13.6116 20.3974   2
  -1   0   8 4999.83 16.8381   2
   0   1   5 4.14327 7.20572   2
   0  -1   4 50507.9 41.9461   2
   1   0   7 6.90994 9.43701   2
   1   0  10 74.4792 15.4406   2
   1   0  13-0.25708 34.0729   2
  -1   1  16 9271.16 51.9959   2
   0  -1  19 73.5220 70.3904   2
   1   0  22 233.145 144.574   2
   1   1   0 22726.4 57.0665   2
  -1   2  -3 11763.4 20.3734   2
  -1   2  -6 11898.9 17.6738   2
   1  -2   9 540.460 12.4480   2
   2  -1  12 7309.01 27.8438   2
   2  -1  15 219.795 35.3717   2
  -1   2  18 1197.60 47.0927   2
  -2   1  21 72.8080 68.9847   2
   2   0 -22 252.040 88.5577   2
  -2   0  19-9.72571 88.4311   2
   0   2  16 4218.28 61.6165   2
   0   2  13-13.4736 31.8454   2
   2  -2  10 3795.16 24.6111   2
   2  -2   7-49.2695 14.3400   2
   0   2   4 47734.6 56.8348   2
   0   2   1 23.7491 12.9915   2
   0  -2   5 0.52603 10.8907   2
   2   0   8 40415.2 47.0579   2
  -2   2  11 7.57911 23.2377   2
  -2   2  14 360.948 44.8910   2
   0  -2  17 38.5192 68.8454   2
   2   0  20 2370.37 75.7967   2
  -2  -1  20 614.132 71.5155   2
  -1   3  17 359.705 73.2217   2
  -2  -1  14 2025.99 36.7493   2
   2  -3  11 8152.26 37.5760   2
   2  -3   8 15171.5 34.8615   2
   2  -3   5 32455.9 39.2891   2
   1   2   2 3776.89 16.3654   2
   1   2  -1 16801.9 44.1186   2
   1  -3   4 13678.0 40.6655   2
   2   1   7-80.7318 14.8915   2
  -1  -2  10 13705.2 32.2622   2
  -2   3  13 674.620 35.6335   2
  -2   3  16 951.279 65.6751   2
   2   1  19 147.197 55.0057   2
  -1  -2  22 1009.27 174.124   2
   0   3  21-73.2845 105.519   2
   0   3  15 3.62107 62.4740   2
   3  -3  12 4259.31 52.8347   2
   0  -3  -9-3.08387 39.3830   2
   0   3   6 13966.5 41.8454   2
   0   3   3-7.52839 15.8135   2
   0   3   0 4486.17 20.2867   2
   0   3  -6 21074.4 42.5364   2
   0   3  -9 7.19661 29.5874   2
   0  -3  12 2481.59 65.4650   2
   3   0  18 1207.52 71.3698   2
   0  -3  21 167.600 141.260   2
   2   2   3 1322.61 23.3179   2
  -2   4   6 13806.7 36.8706   2
   2   2   9-22.8062 21.6690   2
   2  -4  12 6717.17 51.8088   2
  -2  -2  15 498.351 60.3825   2
   2  -4  18 484.455 71.4452   2
   2   2  21 124.791 94.8199   2
   1   3  22 582.804 359.358   2
   1   3  19 277.425 126.372   2
  -1   4  16 1475.75 74.7251   2
   1   3  13 611.933 46.3036   2
   1  -4 -10 8623.82 55.4029   2
   1   3   7-15.1959 24.0554   2
  -1   4   4 4488.59 27.7776   2
  -1   4   1 5372.57 42.0010   2
   1   3  -2 22268.3 55.3964   2
  -1   4  -5 4645.26 36.4361   2
  -1   4  -8 4661.52 34.3004   2
  -1   4 -11 654.627 41.2092   2
   1  -4  14 3587.23 85.4844   2
   3   1  17-127.293 75.4075   2
   1  -4  20 1223.01 104.992   2
   0   4  20 1847.90 146.440   2
   0  -4 -14 3192.97 92.6489   2
   0  -4 -11 0.20098 51.1554   2
   0  -4  -8 1860.36 59.2667   2
   0   4   5 2.11013 23.9520   2
   0   4   2 19780.9 43.7358   2
   0  -4   1-131.768 22.3106   2
   0   4  -7 9.87309 29.3992   2
   0   4 -10 1319.65 53.4147   2
   0   4 -13-45.1536 74.4790   2
   0  -4  19-67.8138 129.530   2
  -2  -3 -20 1110.23 142.787   2
   2   3  17 380.642 68.1320   2
  -2   5  14 1386.93 63.6127   2
   2   3  11 528.378 49.8800   2
  -2   5   8 9803.69 48.9297   2
  -2   5   5 1002.10 31.6740   2
   2   3   2 5964.49 37.2135   2
   2   3  -1 1092.01 35.3910   2
  -2   5  -4 7691.61 42.7755   2
  -2   5  -7 1669.88 52.5894   2
   2  -5  10 6949.15 61.8566   2
  -2  -3  13 536.915 84.0367   2
   3   2  16 985.016 61.0120   2
   2  -5  19 48.6641 130.460   2
   1   4  18 2132.77 132.549   2
  -1   5  15-25.6371 90.1598   2
  -1  -4 -12 2964.08 51.5189   2
  -1   5   9 247.506 47.0916   2
  -1   5   6 1973.36 33.4314   2
  -1   5   3 1393.59 23.0931   2
  -1   5   0 30609.3 50.0519   2
   1   4  -3 2691.38 39.4128   2
  -1   5  -6 1377.30 40.0190   2
  -1   5  -9 1490.91 41.6411   2
  -1   5 -12 3928.52 53.5203   2
   1   4 -15 394.770 93.5638   2
   1  -5  18 2043.45 140.914   2
   0   5  19-98.2800 140.699   2
   0   5  13-8.09482 75.1624   2
   0  -5 -10 784.758 66.5092   2
   0   5   7 9.19345 55.8410   2
   0   5   4 13976.6 54.1483   2
   0  -5  -1 19.9908 30.5631   2
   0   5  -2 20353.8 59.5700   2
   0   5  -8 154.471 45.0555   2
   0  -5  11-60.1842 63.8890   2
   0  -5  14 4721.68 130.243   2
   0  -5  17 47.6499 170.268   2
  -3   6  -6 7032.54 206.130   2
   3  -6   9-35.9869 78.2410   2
   3  -6  12 2326.51 148.464   2
   3  -6  15 487.439 105.031   2
   3  -6  18 262.953 114.296   2
   2   4  19 10.2487 153.872   2
  -2   6  16 1787.81 71.6610   2
  -2   6  13 958.196 77.8663   2
  -2  -4 -10 1755.78 63.9275   2
  -2   6   7 1680.21 42.1798   2
  -2   6   4 10846.2 62.3652   2
  -2   6   1 197.678 36.4916   2
   2   4  -2 2302.10 52.6417   2
  -2   6  -5 215.978 33.9586   2
  -2   6  -8 8259.58 84.8107   2
   2  -6  11 211.699 50.1069   2
  -2  -4  14 1142.92 80.3418   2
   2   4 -17 55.6704 87.0883   2
   1   5  17-47.7283 108.006   2
   1  -6 -14 3047.77 89.7524   2
   1   5  11 114.848 43.7406   2
   1   5   8 1462.73 66.3217   2
  -1   6   5 270.913 37.8468   2
  -1   6   2 10764.1 47.5578   2
  -1   6  -1 753.241 33.9451   2
   1   5  -4 6696.48 57.5387   2
   1  -6   7 945.888 49.2713   2
  -1   6 -10 1297.98 48.2089   2
   1   5 -13 3066.02 78.4502   2
  -1  -5  16 3181.95 131.349   2
   1  -6  19 491.693 290.731   2
   0   6  18 228.716 157.740   2
   0  -6 -12 7200.03 88.7276   2
   0   6   9 57.4954 63.9105   2
   0   6   6-65.7422 194.926   2
   0   6   3-15.3951 45.7334   2
   0   6   0 24962.9 89.5037   2
   0   6  -3 28.3056 44.9845   2
   0   6  -9 14.7466 66.1015   2
   0   6 -12 5278.72 89.9869   2
   0  -6  15-27.1943 149.453   2
  -3   7   8 1089.13 114.801   2
  -3   7   5 78.0525 157.248   2
  -3   7   2 635.936 162.246   2
   3  -7   4 2797.24 78.4787   2
  -3   7  -7 1753.72 70.2305   2
   3  -7  10 3077.37 88.5509   2
  -3   7 -13 420.176 231.466   2
   3  -7  16 384.647 103.667   2
  -2   7  18 227.878 225.773   2
   2   5  15 34.6224 74.6690   2
  -2   7  12 3013.36 75.8081   2
   2   5   9 41.7163 83.8408   2
  -2   7   6 3022.68 58.1292   2
  -2   7   3-12.8621 54.6655   2
  -2   7   0 4866.17 51.7982   2
   2   5  -3-18.4344 57.1652   2
  -2   7  -6 1819.30 57.1637   2
  -2   7  -9 17.0059 79.9088   2
   2   5 -12 4385.19 68.7276   2
   2   5 -15 70.6875 115.295   2
   2  -7  18 175.129 192.306   2
   1   6  16 1122.73 132.777   2
  -1   7  13 131.669 97.3707   2
  -1  -6 -10 1885.05 60.9860   2
   1   6   7 39.9835 64.6287   2
  -1   7   4 6785.55 72.8411   2
  -1   7   1 849.815 46.3760   2
  -1   7  -2 1236.84 47.2723   2
   1   6  -5 2042.99 62.7229   2
  -1   7  -8 7929.98 85.6683   2
   1   6 -11 685.753 60.4924   2
   1  -7  14 426.558 85.5065   2
  -1  -6  17-153.180 149.438   2
   0  -7 -17-165.786 316.202   2
   0   7  11-17.0563 89.2439   2
   0  -7  -8 11772.5 113.294   2
   0   7   2 275.042 59.0381   2
   0  -7   1-44.1770 59.5922   2
   0   7  -4 16343.3 94.6223   2
   0   7 -10 207.763 85.2330   2
   0   7 -13 19.0476 102.773   2
   0  -7  16 2630.92 166.679   2
  -3   8   7 376.032 145.290   2
   3  -8  -4 1517.11 118.502   2
   3  -8  -1 699.029 119.468   2
  -3   8  -5 845.011 115.477   2
   3  -8   8 2085.27 111.934   2
   3  -8  11 183.582 132.429   2
   3  -8  14 447.761 154.939   2
   2   6  14 181.520 82.4645   2
  -2   8  11 614.058 92.7727   2
  -2  -6  -8 6605.32 111.387   2
  -2   8   5 1349.62 57.6429   2
   2  -8  -2 1019.01 76.4194   2
  -2   8  -1 282.698 50.7000   2
   2   6  -4 3616.76 89.2537   2
  -2   8  -7 252.980 61.3334   2
  -2   8 -10 2867.69 95.9792   2
   2   6 -13 449.668 91.2210   2
  -2  -6  16 114.345 259.290   2
  -1  -7 -15-29.9259 170.747   2
  -1   8  12 2315.08 104.266   2
  -1   8   9 427.996 66.3097   2
   1   7   6 2237.76 78.5373   2
  -1   8   3 2525.41 83.1794   2
  -1   8   0 2422.17 52.5882   2
  -1   8  -3 2135.59 60.5379   2
   1   7  -6 2910.16 86.9008   2
  -1   8  -9 517.157 111.212   2
  -1   8 -12 1652.37 72.0356   2
   1  -8  15-101.911 131.899   2
   0   8  10 962.430 105.085   2
   0   8   7 42.5309 102.654   2
   0  -8  -1-16.3090 74.4294   2
   0   8  -2 1791.10 82.7166   2
   0   8  -5 37.9935 90.6987   2
   0   8 -11 43.1718 117.903   2
   0  -8  14 421.193 335.791   2
  -3   9   6 368.307 167.100   2
   3  -9  -3 134.330 123.438   2
   3  -9   0 1812.16 118.250   2
  -3   9  -6 1202.65 110.239   2
  -3   9  -9 189.894 140.520   2
   3  -9  12 646.730 127.036   2
   2  -9 -13-53.0171 144.561   2
  -2   9  10 826.605 105.407   2
  -2  -7  -7-60.0694 94.3249   2
   2   7   4 4975.02 68.2026   2
  -2   9   1 235.693 76.0437   2
  -2   9  -2 123.816 52.7906   2
   2   7  -5 293.624 82.3694   2
  -2   9  -8 5026.08 87.8508   2
  -2   9 -11 367.302 117.694   2
   2  -9  14 149.988 285.251   2
  -1   9  11 237.948 131.018   2
  -1   9   8 1705.52 81.0300   2
  -1  -8  -5 311.781 89.8587   2
  -1   9   2 1391.71 91.4896   2
  -1  -8   1 103.806 63.9088   2
  -1   9  -4 3341.40 76.0853   2
   1   8  -7 33.4326 108.483   2
  -1   9 -10 441.844 122.603   2
  -1   9 -13 68.9218 265.586   2
   0  -9  -9 157.170 187.831   2
   0  -9  -6 29.1719 106.083   2
   0   9   0 10272.3 122.526   2
   0  -9   3 17.3073 90.4585   2
   0   9  -6 18.1543 106.478   2
   3 -10  -2 866.309 134.957   2
  -3  10  -1 5.13404 99.8200   2
  -3  10  -7 141.907 112.682   2
  -2  -8  -6 1871.66 117.413   2
  -2  10   3 284.580 67.2333   2
  -2  10   0 956.013 98.6846   2
  -2  10  -3 393.954 64.6550   2
   2   8  -6 798.012 112.409   2
  -1  -9  -4 1077.38 116.078   2
   1 -10  -1 170.575 96.8474   2
  -1  10  -2 2698.06 75.1718   2
  -1  -9   5-37.0746 106.047   2
   0 -10   1-59.9052 221.283   2
   0 -10   4 125.065 360.953   2
  -2  -9  -2 195.186 188.613   2
   2 -11   1-48.0292 299.446   2
;
_shelx_hkl_checksum   76817
