# Supplementary material for: Hydrogen-bond-mediated structural variation of metal guanidinium formate hybrid perovskites under pressure
Source: Philos Trans A Math Phys Eng Sci. 2019 May 27;377(2149):20180227. doi: 10.1098/rsta.2018.0227 (PMC6562345; doi:10.1098/rsta.2018.0227)
Supplement: Synchrotron data and models: MnGF [file rsta20180227supp2.cif]

 
data_004_MnGF_0GPa
 
_audit_creation_method
;
XIA2 0.5.438-g5f426072-dials-1.7
SHELXL-2017/1
;
_audit_creation_date              2018-08-01

_publ_contact_author_address     
;
School of Physics and Astronomy
Queen Mary University of London
Mile End Rd, London E1 4NS
U.K.
;
_publ_contact_author_email       a.e.phillips@qmul.ac.uk
_publ_contact_author_name        'Anthony E. Phillips'
_publ_contact_author_phone       '+44 2078 823 429'

_chemical_name_systematic        'guanidinium manganese(II) formate'
_chemical_name_common            'guanidinium manganese(II) formate'
_chemical_formula_moiety         'C3 H3 Mn O6, C H6 N3'
_chemical_formula_sum            'C4 H9 Mn N3 O6'
_chemical_formula_weight         250.08

_shelx_SHELXL_version_number      '2017/1'

loop_
 _atom_type_symbol
 _atom_type_description
 _atom_type_scat_dispersion_real
 _atom_type_scat_dispersion_imag
 _atom_type_scat_source
 'C'  'C'   0.0010   0.0010
 'International Tables Vol C Tables 4.2.6.8 and 6.1.1.4'
 'H'  'H'   0.0000   0.0000
 'International Tables Vol C Tables 4.2.6.8 and 6.1.1.4'
 'Mn'  'Mn'   0.2320   0.3560
 'International Tables Vol C Tables 4.2.6.8 and 6.1.1.4'
 'N'  'N'   0.0020   0.0010
 'International Tables Vol C Tables 4.2.6.8 and 6.1.1.4'
 'O'  'O'   0.0040   0.0030
 'International Tables Vol C Tables 4.2.6.8 and 6.1.1.4'
 
_space_group_crystal_system       orthorhombic
_space_group_IT_number            52
_space_group_name_H-M_alt         'P n n a'
_space_group_name_Hall            '-P 2a 2bc'
 
_shelx_space_group_comment
;
The symmetry employed for this shelxl refinement is uniquely defined
by the following loop, which should always be used as a source of
symmetry information in preference to the above space-group names.
They are only intended as comments.
;
 
loop_
 _space_group_symop_operation_xyz
 'x, y, z'
 '-x+1/2, -y, z'
 '-x+1/2, y+1/2, -z+1/2'
 'x, -y+1/2, -z+1/2'
 '-x, -y, -z'
 'x-1/2, y, -z'
 'x-1/2, -y-1/2, z-1/2'
 '-x, y-1/2, z-1/2'
 
_cell_length_a                    8.5145(11)
_cell_length_b                    11.9867(11)
_cell_length_c                    9.0577(9)
_cell_angle_alpha                 90
_cell_angle_beta                  90
_cell_angle_gamma                 90
_cell_volume                      924.44(17)
_cell_formula_units_Z             4
_cell_measurement_temperature     293(2)
_cell_measurement_reflns_used     825
_cell_measurement_theta_max       19.8944993222
_cell_measurement_theta_min       1.91139800718
 
_exptl_crystal_description       block
_exptl_crystal_colour            'pale pink'
_exptl_crystal_density_diffrn     1.797          
_exptl_crystal_F_000              508
_exptl_crystal_size_max           0.1
_exptl_crystal_size_mid           0.07
_exptl_crystal_size_min           0.05
_exptl_absorpt_coefficient_mu     0.498
_exptl_absorpt_correction_T_min   0.999425942533
_exptl_absorpt_correction_T_max   1.0
_exptl_absorpt_correction_type    empirical
_exptl_absorpt_process_details    
;
CCP4 7.0.044: AIMLESS, version 0.5.32 : 29/03/17
Scaling & analysis of unmerged intensities, absorption correction 
using spherical harmonics
;
_diffrn_ambient_temperature       293(2)
_diffrn_ambient_pressure          0
_diffrn_radiation_wavelength      0.4859
_diffrn_radiation_type                    'Synchrotron' 
_diffrn_radiation_source	            'Diamond Light Source Beamline I19'
_diffrn_radiation_monochromator           'double crystal Silicon 111'
_diffrn_measurement_specimen_support      'diamond anvil cell'
_diffrn_measurement_device                'Newport IS4CCD (4 circle)'
_diffrn_measurement_device_type  	  'Pilatus 300K'
_diffrn_measurement_method	
;
\w scans with 0.2 degree frames
;
_diffrn_reflns_number             3081
_diffrn_reflns_av_unetI/netI      0.1043
_diffrn_reflns_av_R_equivalents   0.0748
_diffrn_reflns_limit_h_min        -11
_diffrn_reflns_limit_h_max        11
_diffrn_reflns_limit_k_min        -9
_diffrn_reflns_limit_k_max        16
_diffrn_reflns_limit_l_min        -11
_diffrn_reflns_limit_l_max        11
_diffrn_reflns_theta_min          2.244
_diffrn_reflns_theta_max          20.009
_diffrn_reflns_theta_full         16.950
_diffrn_measured_fraction_theta_max   0.606
_diffrn_measured_fraction_theta_full  0.681
_diffrn_reflns_Laue_measured_fraction_max    0.606
_diffrn_reflns_Laue_measured_fraction_full   0.681
_diffrn_reflns_point_group_measured_fraction_max   0.606
_diffrn_reflns_point_group_measured_fraction_full  0.681
_reflns_number_total              821
_reflns_number_gt                 470
_reflns_threshold_expression      'I > 2\s(I)'
_reflns_Friedel_coverage          0.000
_reflns_Friedel_fraction_max      .
_reflns_Friedel_fraction_full     .
 
_reflns_special_details
;
 Reflections were merged by SHELXL according to the crystal
 class for the calculation of statistics and refinement.
 
 _reflns_Friedel_fraction is defined as the number of unique
 Friedel pairs measured divided by the number that would be
 possible theoretically, ignoring centric projections and
 systematic absences.
;
 
_computing_data_reduction         
;
aimless (Evans, P. R. and Murshudov, G. N., 2013)
ccp4 (Winn, M. D. et al., 2011)
DIALS 1.7.3-gc8f60bf0-release
pointless (Evans, P., 2006)
XIA2 0.5.438-g5f426072-dials-1.7 (Winter, G., 2010)
;

_publ_section_references          
;
Evans, P. (2006) Acta Cryst. D62, 72-82.
Evans, P. R. and Murshudov, G. N. (2013) Acta Cryst. D69, 1204-1214.
Winn, M. D. et al. (2011) Acta Cryst. D67, 235-242.
Winter, G. (2010) J. Appl. Cryst. 43, 186-190.
;

_computing_cell_refinement        
;
DIALS 2theta refinement, DIALS 1.7.3-gc8f60bf0-release
;
_computing_structure_solution     'SHELXT 2014/5 (Sheldrick, 2014)'
_computing_structure_refinement 'SHELXL-2017/1 (Sheldrick, 2017)'
_refine_ls_structure_factor_coef  Fsqd
_refine_ls_matrix_type            full
_refine_ls_weighting_scheme       calc
_refine_ls_weighting_details
'w=1/[\s^2^(Fo^2^)+(0.0775P)^2^+0.6293P] where P=(Fo^2^+2Fc^2^)/3'
_atom_sites_solution_primary      dual
_atom_sites_solution_secondary    dual
_atom_sites_solution_hydrogens    geom
_refine_ls_hydrogen_treatment     constr
_refine_ls_extinction_method      none
_refine_ls_extinction_coef        .
_refine_ls_number_reflns          821
_refine_ls_number_parameters      66
_refine_ls_number_restraints      36
_refine_ls_R_factor_all           0.0664
_refine_ls_R_factor_gt            0.0322
_refine_ls_wR_factor_ref          0.1002
_refine_ls_wR_factor_gt           0.0812
_refine_ls_goodness_of_fit_ref    0.609
_refine_ls_restrained_S_all       0.595
_refine_ls_shift/su_max           0.000
_refine_ls_shift/su_mean          0.000
 
loop_
 _atom_site_label
 _atom_site_type_symbol
 _atom_site_fract_x
 _atom_site_fract_y
 _atom_site_fract_z
 _atom_site_U_iso_or_equiv
 _atom_site_adp_type
 _atom_site_occupancy
 _atom_site_site_symmetry_order  
 _atom_site_calc_flag
 _atom_site_refinement_flags_posn
 _atom_site_refinement_flags_adp
 _atom_site_refinement_flags_occupancy
 _atom_site_disorder_assembly
 _atom_site_disorder_group
Mn1 Mn 0.25173(8) 0.250000 0.250000 0.0150(2) Uani 1 2 d S T P . .
O21 O 0.4041(3) 0.17936(18) 0.4164(2) 0.0307(6) Uani 1 1 d . . . . .
C21 C 0.5198(4) 0.2169(3) 0.4845(3) 0.0258(7) Uani 1 1 d . . . . .
H21 H 0.582942 0.268408 0.435715 0.031 Uiso 1 1 calc R U . . .
O22 O 0.5573(3) 0.19079(18) 0.6123(2) 0.0275(5) Uani 1 1 d . . . . .
O31 O 0.2566(3) 0.40771(18) 0.3711(2) 0.0266(5) Uani 1 1 d . . . . .
C31 C 0.250000 0.500000 0.3098(5) 0.0279(10) Uani 1 2 d S T P . .
H31 H 0.249999 0.500000 0.207168 0.033 Uiso 1 2 calc R U P . .
N41 N 0.250000 0.500000 0.9056(4) 0.0327(10) Uani 1 2 d S T P . .
H41A H 0.306476 0.452552 0.953041 0.039 Uiso 0.5 1 calc R U P . .
H41B H 0.193524 0.547448 0.953041 0.039 Uiso 0.5 1 calc R U P . .
C41 C 0.250000 0.500000 0.7605(5) 0.0258(10) Uani 1 2 d S T P . .
N42 N 0.3364(4) 0.4274(2) 0.6869(3) 0.0374(8) Uani 1 1 d . . . . .
H42A H 0.393044 0.379822 0.733933 0.045 Uiso 1 1 calc R U . . .
H42B H 0.336004 0.427744 0.591990 0.045 Uiso 1 1 calc R U . . .
 
loop_
 _atom_site_aniso_label
 _atom_site_aniso_U_11
 _atom_site_aniso_U_22
 _atom_site_aniso_U_33
 _atom_site_aniso_U_23
 _atom_site_aniso_U_13
 _atom_site_aniso_U_12
Mn1 0.0169(4) 0.0139(3) 0.0141(4) 0.00008(19) 0.000 0.000
O21 0.0313(16) 0.0282(14) 0.0325(12) 0.0048(9) -0.0164(10) -0.0034(10)
C21 0.028(2) 0.0258(16) 0.0240(18) 0.0030(11) -0.0058(13) -0.0029(15)
O22 0.0283(15) 0.0327(15) 0.0215(12) 0.0014(8) -0.0061(8) -0.0049(11)
O31 0.0428(17) 0.0151(11) 0.0219(12) 0.0006(7) -0.0009(9) -0.0004(10)
C31 0.050(3) 0.019(2) 0.014(2) 0.000 0.000 0.002(2)
N41 0.048(3) 0.029(2) 0.022(2) 0.000 0.000 0.0126(19)
C41 0.023(3) 0.029(2) 0.026(2) 0.000 0.000 0.004(2)
N42 0.046(2) 0.044(2) 0.0221(17) -0.0050(13) -0.0023(12) 0.0207(17)
 
_geom_special_details
;
 All esds (except the esd in the dihedral angle between two l.s. planes)
 are estimated using the full covariance matrix.  The cell esds are taken
 into account individually in the estimation of esds in distances, angles
 and torsion angles; correlations between esds in cell parameters are only
 used when they are defined by crystal symmetry.  An approximate (isotropic)
 treatment of cell esds is used for estimating esds involving l.s. planes.
;
 
loop_
 _geom_bond_atom_site_label_1
 _geom_bond_atom_site_label_2
 _geom_bond_distance
 _geom_bond_site_symmetry_2
 _geom_bond_publ_flag
Mn1 O21 2.161(2) . ?
Mn1 O21 2.161(2) 4 ?
Mn1 O31 2.186(2) . ?
Mn1 O31 2.186(2) 4 ?
Mn1 O22 2.191(2) 7_565 ?
Mn1 O22 2.191(2) 6_556 ?
O21 C21 1.246(3) . ?
C21 O22 1.241(3) . ?
C21 H21 0.9300 . ?
O31 C31 1.239(3) . ?
C31 H31 0.9300 . ?
N41 C41 1.314(6) . ?
N41 H41A 0.8600 . ?
N41 H41B 0.8600 . ?
C41 N42 1.320(3) . ?
C41 N42 1.320(3) 2_565 ?
N42 H42A 0.8600 . ?
N42 H42B 0.8600 . ?
 
loop_
 _geom_angle_atom_site_label_1
 _geom_angle_atom_site_label_2
 _geom_angle_atom_site_label_3
 _geom_angle
 _geom_angle_site_symmetry_1
 _geom_angle_site_symmetry_3
 _geom_angle_publ_flag
O21 Mn1 O21 106.25(13) . 4 ?
O21 Mn1 O31 88.71(8) . . ?
O21 Mn1 O31 90.00(9) 4 . ?
O21 Mn1 O31 89.99(8) . 4 ?
O21 Mn1 O31 88.71(8) 4 4 ?
O31 Mn1 O31 177.84(12) . 4 ?
O21 Mn1 O22 167.80(8) . 7_565 ?
O21 Mn1 O22 85.95(9) 4 7_565 ?
O31 Mn1 O22 91.14(8) . 7_565 ?
O31 Mn1 O22 90.49(8) 4 7_565 ?
O21 Mn1 O22 85.95(9) . 6_556 ?
O21 Mn1 O22 167.80(8) 4 6_556 ?
O31 Mn1 O22 90.49(8) . 6_556 ?
O31 Mn1 O22 91.14(8) 4 6_556 ?
O22 Mn1 O22 81.85(12) 7_565 6_556 ?
C21 O21 Mn1 132.7(2) . . ?
O22 C21 O21 125.0(3) . . ?
O22 C21 H21 117.5 . . ?
O21 C21 H21 117.5 . . ?
C21 O22 Mn1 130.1(2) . 6_656 ?
C31 O31 Mn1 123.1(2) . . ?
O31 C31 O31 126.8(4) 2_565 . ?
O31 C31 H31 116.6 2_565 . ?
O31 C31 H31 116.6 . . ?
C41 N41 H41A 120.0 . . ?
C41 N41 H41B 120.0 . . ?
H41A N41 H41B 120.0 . . ?
N41 C41 N42 120.3(2) . . ?
N41 C41 N42 120.3(2) . 2_565 ?
N42 C41 N42 119.3(4) . 2_565 ?
C41 N42 H42A 120.0 . . ?
C41 N42 H42B 120.0 . . ?
H42A N42 H42B 120.0 . . ?
 
_refine_diff_density_max    0.254
_refine_diff_density_min   -0.272
_refine_diff_density_rms    0.063

_shelx_res_file
;
TITL MnGF 0 GPa in Pnna
    004_MnGF_0GPa.res
    created by SHELXL-2017/1 at 12:14:54 on 27-Jul-2018
CELL 0.4859 8.5145 11.9867 9.0577 90 90 90
ZERR 4 0.0011 0.0011 0.0009 0 0 0
LATT 1
SYMM 0.5-X,-Y,+Z
SYMM 0.5-X,0.5+Y,0.5-Z
SYMM +X,0.5-Y,0.5-Z
SFAC C H Mn N O
DISP C 0.001 0.001 6.068
DISP H -0 0 0.607
DISP Mn 0.232 0.356 1014.433
DISP N 0.002 0.001 8.983
DISP O 0.004 0.003 13.336
UNIT 16 36 4 12 24

L.S. 10
PLAN  20
BOND $H
LIST 3
FMAP 2

OMIT      4   0  10
OMIT      3   4  11
OMIT      1   0   3
REM All have Fo^2 substantially beneath Fc^2,
REM perhaps due to shadowing from the cell.

ACTA

RIGU

WGHT    0.077500    0.629300
FVAR       0.61861
MN1   3    0.251732    0.250000    0.250000    10.50000    0.01689    0.01388 =
         0.01414    0.00008    0.00000    0.00000
O21   5    0.404068    0.179360    0.416420    11.00000    0.03133    0.02821 =
         0.03247    0.00482   -0.01644   -0.00344
C21   1    0.519828    0.216900    0.484459    11.00000    0.02758    0.02581 =
         0.02401    0.00295   -0.00583   -0.00293
AFIX  43
H21   2    0.582942    0.268408    0.435715    11.00000   -1.20000
AFIX   0
O22   5    0.557275    0.190791    0.612255    11.00000    0.02832    0.03267 =
         0.02146    0.00141   -0.00611   -0.00493
O31   5    0.256564    0.407708    0.371117    11.00000    0.04277    0.01511 =
         0.02194    0.00064   -0.00093   -0.00044
C31   1    0.250000    0.500000    0.309843    10.50000    0.05050    0.01879 =
         0.01434    0.00000    0.00000    0.00224
AFIX  43
H31   2    0.249999    0.500000    0.207168    10.50000   -1.20000
AFIX   0

N41   4    0.250000    0.500000    0.905567    10.50000    0.04768    0.02857 =
         0.02175    0.00000    0.00000    0.01264
AFIX  93
H41A  2    0.306476    0.452552    0.953041    10.50000   -1.20000
H41B  2    0.193524    0.547448    0.953041    10.50000   -1.20000
AFIX   0
C41   1    0.250000    0.500000    0.760518    10.50000    0.02278    0.02885 =
         0.02572    0.00000    0.00000    0.00396
N42   4    0.336381    0.427428    0.686935    11.00000    0.04587    0.04414 =
         0.02211   -0.00499   -0.00231    0.02071
AFIX  93
H42A  2    0.393044    0.379822    0.733933    11.00000   -1.20000
H42B  2    0.336004    0.427744    0.591990    11.00000   -1.20000
AFIX   0
HKLF 4


REM  MnGF 0 GPa in Pnna
REM R1 =  0.0322 for     470 Fo > 4sig(Fo)  and  0.0664 for all     821 data
REM     66 parameters refined using     36 restraints

END

WGHT      0.0000      0.0000

REM Highest difference peak  0.254,  deepest hole -0.272,  1-sigma level  0.063
Q1    1   0.7487  0.3071  0.4782  11.00000  0.05    0.25
Q2    1   0.1010  0.5628  0.2545  11.00000  0.05    0.22
Q3    1   0.2440  0.3310  0.2939  11.00000  0.05    0.22
Q4    1   0.3749  0.4958  0.6882  11.00000  0.05    0.22
Q5    1   0.0981  0.4382  0.2463  11.00000  0.05    0.21
Q6    1   0.1483  0.4974  0.2064  11.00000  0.05    0.21
Q7    1   0.0849  0.4070  0.7567  11.00000  0.05    0.20
Q8    1   0.4154  0.4075  0.7539  11.00000  0.05    0.20
Q9    1   0.4068  0.2341  0.3595  11.00000  0.05    0.20
Q10   1   0.2429  0.4383  0.9872  11.00000  0.05    0.20
Q11   1   0.3488  0.3680  0.3639  11.00000  0.05    0.19
Q12   1   0.0922  0.5004  0.8244  11.00000  0.05    0.18
Q13   1   0.5711  0.1695  0.5452  11.00000  0.05    0.18
Q14   1   0.6576  0.2513  0.4056  11.00000  0.05    0.17
Q15   1   0.3213  0.3030  0.7597  11.00000  0.05    0.17
Q16   1   0.1948  0.2986  0.7512  11.00000  0.05    0.17
Q17   1   0.6247  0.1446  0.7577  11.00000  0.05    0.17
Q18   1   0.2656  0.2142  0.5210  11.00000  0.05    0.17
Q19   1   0.4763  0.3308  0.5279  11.00000  0.05    0.17
Q20   1   0.5521  0.3875  0.6230  11.00000  0.05    0.17
;
_shelx_res_checksum    6473

_shelx_hkl_file
;
   0  -2   0 2398.87 1068.61
   0  -3   0    0.08    2.68
   0  -4   0 3793.79 2865.64
   0  -5   0    3.25    7.54
   0   6   0  995.30  120.16
   0   7   0    1.50    8.94
   0   2  -1    0.02    1.32
   0   2  -1   -0.04    1.36
   0   2  -1   -1.91    1.53
   0   2  -1    0.55    1.86
   0  -2   1    0.07    1.40
   0  -2   1    0.38    1.38
   0  -2   1    1.14    1.45
   0  -2   1    0.60    2.41
   0   3  -1 2554.74  213.63
   0   3  -1 2191.06  208.52
   0   3  -1 2482.03  215.50
   0  -3   1 2286.66  209.56
   0  -3   1 2247.20  257.81
   0   4  -1    0.72    3.12
   0   4  -1    0.47    4.95
   0  -4   1    5.00    5.95
   0   6  -1   -0.37    7.42
   0   7  -1    2.35    9.20
   0   8  -1    0.00   10.62
   0   9  -1  -13.42   11.20
   0  10  -1   -1.41   11.69
   0  11  -1    1.23   16.47
   0   1  -2   -0.42    1.19
   0  -1   2    0.30    1.02
   0   2  -2   57.30    6.09
   0   2  -2   52.95    5.80
   0   2  -2   49.90    7.19
   0   2  -2   52.97    6.17
   0  -2   2   42.50    5.65
   0  -2   2   60.34    6.95
   0   3  -2    0.25    2.19
   0   3  -2    0.03    2.28
   0   3  -2   -4.45    3.44
   0   3  -2    7.10    4.05
   0  -3   2    2.84    4.33
   0  -3   2   -1.70    3.23
   0   4  -2 1613.77  146.87
   0   4  -2 1663.50  146.72
   0   4  -2 1591.14  147.11
   0  -4   2 1643.92  146.86
   0  -4   2 1600.02  166.24
   0  -4   2 1600.57  147.98
   0   5  -2    0.52    4.38
   0   5  -2    1.24    3.72
   0   5  -2   -7.03    6.38
   0  -5   2    0.75    5.92
   0   6  -2 2176.92  204.89
   0   6  -2 2194.79  205.04
   0   6  -2 2197.82  203.67
   0   8  -2 1828.10  172.91
   0  10  -2  617.39   65.54
   0  11  -2   16.91   14.72
   0  13  -2    1.58   18.78
   0   2  -3    0.17    2.06
   0   2  -3   -6.54    5.63
   0   2  -3    0.94    2.62
   0  -2   3    0.32    1.97
   0  -2   3    1.51    4.91
   0   3  -3   52.48    6.93
   0   3  -3   45.97    6.56
   0   3  -3   68.73    9.05
   0  -3   3   59.25    8.61
   0   4  -3    0.20    3.37
   0   4  -3    2.43    5.39
   0   4  -3    0.43    4.43
   0  -4   3   -4.37    3.91
   0  -4   3    0.43    6.25
   0   5  -3  561.87   53.01
   0   5  -3  553.26   51.94
   0   5  -3  556.79   52.83
   0   5  -3  525.85   53.70
   0  -5   3  589.70   53.04
   0  -5   3  595.75   53.62
   0   6  -3    0.27    4.71
   0   6  -3    1.60    4.38
   0   6  -3   -3.48    6.28
   0   6  -3    0.13    7.28
   0  -6   3    1.42    5.99
   0  -6   3    0.64    6.36
   0   7  -3  448.36   43.09
   0   7  -3  428.54   44.54
   0  -7   3  411.84   41.23
   0   8  -3    3.87    8.32
   0   8  -3    5.39   13.08
   0   9  -3   96.43   15.63
   0   9  -3   95.73   18.06
   0  12  -3    7.28   16.75
   0  13  -3   94.26   21.18
   0  14  -3    2.52   19.85
   0  15  -3    2.13   20.27
   0   2  -4 1699.09 1177.10
   0   3  -4    2.15    3.12
   0   3  -4    0.23    6.91
   0   3  -4    1.04    4.10
   0  -3   4    0.16    3.10
   0   4  -4 3188.40  302.30
   0   4  -4 3090.83  314.80
   0   4  -4 3152.46  312.43
   0   4  -4 3544.57  303.05
   0  -4   4 3669.54  310.66
   0  -4   4 3391.43  309.63
   0   5  -4    0.90    5.63
   0   5  -4    1.44    4.21
   0   5  -4   -6.20    8.48
   0   5  -4    0.61    5.88
   0  -5   4    1.88    5.12
   0  -5   4   -2.41    7.12
   0   6  -4 1193.58  103.85
   0   6  -4 1094.88  103.22
   0   6  -4 1194.33  104.26
   0   6  -4 1079.14  103.89
   0  -6   4 1211.07  104.79
   0  -6   4  900.31  104.67
   0  -6   4 1143.32  104.26
   0   7  -4    1.63    7.24
   0   7  -4    0.79    8.62
   0   8  -4 1405.67  149.56
   0   8  -4 1906.94  152.42
   0   9  -4   -1.52    8.12
   0   9  -4    1.62   12.23
   0  10  -4  971.65  103.10
   0  10  -4 1071.97  100.33
   0  12  -4   84.46   21.07
   0  14  -4   36.74   20.14
   0  15  -4  -12.45   20.95
   0  16  -4  115.57   24.39
   0   3  -5   94.89   12.23
   0   3  -5  105.64   24.00
   0   3  -5  105.97   12.08
   0  -3   5   92.29   11.35
   0   5  -5  596.67   59.85
   0   5  -5  735.14   61.43
   0  -5   5  603.08   60.65
   0   6  -5    0.30    5.86
   0   6  -5    0.63    6.61
   0  -6   5    0.48    9.89
   0   7  -5   38.37    8.88
   0   7  -5   43.98   11.20
   0   8  -5    1.17    8.59
   0   8  -5    1.84    9.06
   0   9  -5  142.56   18.11
   0   9  -5  127.73   19.92
   0  11  -5  198.77   25.79
   0  11  -5  203.13   26.35
   0  12  -5    8.48   12.23
   0  12  -5    3.16   13.87
   0  13  -5    5.88   16.79
   0  14  -5    0.80   18.10
   0  15  -5   35.30   20.06
   0   3  -6   -7.86    6.15
   0   3  -6   -2.93   10.78
   0   4  -6  881.20   78.75
   0   4  -6  873.16   98.10
   0   4  -6  738.67   78.33
   0   6  -6    5.03    7.57
   0   6  -6    4.65    7.57
   0   8  -6  381.36   39.85
   0   8  -6  388.78   40.38
   0  10  -6  206.74   26.46
   0  10  -6  223.24   26.09
   0  11  -6    1.38    9.26
   0  11  -6   -1.17   11.58
   0  12  -6  453.84   47.17
   0  12  -6  383.61   45.24
   0  13  -6   -7.27   13.26
   0  13  -6    1.47   16.04
   0   4  -7    0.25    6.24
   0   4  -7    0.89   12.64
   0   5  -7   14.61    7.00
   0   6  -7   -5.05    8.10
   0   6  -7    1.83    7.32
   0   7  -7   17.49    8.24
   0   7  -7   17.25   10.22
   0   8  -7    0.56    7.06
   0   9  -7    2.82   10.89
   0   9  -7   10.38    9.12
   0  10  -7  -15.00   10.02
   0  10  -7   -3.01   11.93
   0  11  -7   97.02   17.41
   0  11  -7   97.31   18.40
   0  12  -7  102.79   24.53
   0  12  -7  352.33   32.75
   0  14  -7    5.71   16.10
   0   4  -8  366.92   38.49
   0   5  -8    0.94    5.89
   0   6  -8  578.83   56.58
   0   8  -8  335.02   36.14
   0   8  -8  342.51   35.86
   0   9  -8   -9.70    9.33
   0   9  -8   -7.37    9.63
   0  10  -8   45.40   12.66
   0  10  -8   64.56   14.06
   0  11  -8  -13.47   11.72
   0  11  -8  -17.34   13.46
   0  13  -8    2.68   14.04
   0   5  -9  157.73   19.10
   0   7  -9   -8.40    8.65
   0   8  -9   -4.11   10.13
   0   9  -9   -4.03   11.47
   0   9  -9    0.22   10.49
   0  10  -9   -6.53   10.34
   0  10  -9    2.85   11.47
   0  11  -9   -3.63   10.74
   0   7 -10   -9.25    9.56
   0   8 -10  303.01   33.19
   0  10 -10  232.27   29.66
   0  10 -10  283.18   31.19
   0   8 -11    2.08    9.61
   1   1   0    0.00    0.55
   1   1   0    0.09    1.23
   1   1   0    0.06    0.48
   1   1   0    0.02    1.24
   1   1   0    0.27    0.58
  -1  -1   0   -0.30    1.46
  -1  -1   0    0.23    1.17
  -1  -1   0    0.29    0.53
  -1  -1   0    0.87    1.46
  -1  -1   0    0.24    0.59
   1   2   0    0.42    1.19
   1   2   0    1.32    1.37
   1   2   0   -0.30    1.79
   1   2   0    0.16    1.94
  -1  -2   0   -0.39    1.24
  -1  -2   0    0.24    1.59
  -1  -2   0    0.55    2.36
   1   3   0    0.08    1.98
   1   3   0    1.36    2.49
  -1  -3   0    0.92    2.22
  -1  -3   0    1.17    3.40
   1   4   0   -1.76    2.71
   1   4   0    0.50    4.66
  -1  -4   0    2.15    4.64
   1   6   0    0.00    7.51
   1   7   0   -4.75    7.52
   1   8   0    0.35   10.98
   1   9   0    6.81   13.50
   1  10   0    4.21   13.39
   1  11   0   -3.76   15.62
   1   0   1 4179.35  381.61
   1   0   1 3930.97  405.46
   1   0   1 4158.44  472.22
   1   0   1 4788.07  396.94
  -1   0  -1 4362.13  387.02
  -1   0  -1 4467.48  387.82
  -1   0  -1 4122.15  384.20
  -1   0  -1 4214.35  382.85
   1   1   1   98.92   11.86
  -1  -1  -1  115.97   11.34
  -1  -1  -1  112.09   12.38
  -1   1  -1  120.25   12.21
  -1   1  -1  100.22   11.62
  -1   1  -1  122.73   12.54
   1  -1   1  119.74   11.75
   1  -1   1   96.62   21.96
   1   2   1 5746.90  518.45
  -1  -2  -1 5968.97  525.16
  -1  -2  -1 5959.02 1812.25
   1   2  -1 5623.36  536.25
   1   2  -1 6461.78  516.12
  -1  -2   1 5919.42  525.72
  -1   2  -1 3916.29  521.81
  -1   2  -1 5517.69  617.59
   1  -2   1 6484.51  527.93
   1  -2   1 5346.51 1604.93
   1   3  -1  138.33   12.72
   1   3  -1  107.34   12.84
  -1   3  -1  137.81   17.44
   1  -3   1   96.29   36.63
   1   4  -1 1047.24   90.08
   1   4  -1  913.69   90.77
  -1  -4   1 1022.00  103.25
  -1   4  -1  942.35  111.57
   1  -4   1  962.38  449.74
   1   6   1 1492.26  179.81
   1   6  -1 1216.88  129.93
   1   6  -1 1613.29  133.22
  -1   6  -1 1407.91  152.86
   1   7  -1    4.35    6.03
   1   7  -1   -4.61    9.32
  -1   7  -1    4.96    9.62
   1   8  -1  852.37   83.81
   1  10  -1  335.60   40.07
   1  11  -1    2.64   17.72
   1  13  -1    2.83   16.23
   1   0   2    0.03    3.71
  -1   0  -2    0.17    2.51
  -1   0  -2   -0.97    3.01
   1   1   2  498.05   44.42
  -1  -1  -2  377.11   42.24
  -1  -1  -2  430.34  110.47
  -1   1  -2  476.68   41.66
  -1   1  -2  465.47   42.79
  -1   1  -2  475.43   41.83
   1  -1   2  465.54   43.04
   1  -1   2  448.15   43.54
   1   2   2   39.98    6.72
  -1  -2  -2   43.87    5.52
  -1  -2  -2   57.62   77.22
   1   2  -2   41.31    5.10
  -1  -2   2   35.81    4.67
  -1   2  -2   35.51    4.64
  -1   2  -2   37.12    6.08
  -1   2  -2   43.30    7.12
  -1   2  -2   37.87    5.66
   1  -2   2   49.25    6.52
   1  -2   2   33.53    6.17
   1  -2   2   30.26    6.50
   1   3  -2 1116.96  101.18
   1   3  -2 1053.57   98.57
  -1  -3   2 1125.53  100.76
  -1   3  -2 1046.83  100.09
  -1   3  -2 1108.56  100.78
  -1   3  -2 1151.21  100.04
  -1   3  -2  967.46  100.44
   1  -3   2 1132.34   99.92
   1  -3   2 1135.41  130.72
   1   4  -2  106.83   11.01
   1   4  -2   94.42   10.91
  -1  -4   2  126.04   10.89
  -1   4  -2  129.09   13.64
  -1   4  -2  120.79   13.95
  -1   4  -2  124.99   13.89
   1  -4   2  124.36   13.99
   1  -4   2  108.03   18.19
   1   5  -2  321.62   27.54
   1   5  -2  286.72   28.16
  -1   5  -2  165.05   27.70
  -1   5  -2  328.51   31.01
   1   6  -2   10.97    4.88
   1   6  -2   10.38    7.32
  -1   6  -2    7.73    8.11
   1   8  -2   10.49    7.43
   1   8  -2   20.61   11.02
  -1   8  -2    4.79   10.76
   1   9  -2  383.67   43.62
   1   9  -2  444.31   44.53
  -1   9  -2  353.69   44.55
   1  10  -2   16.13   14.98
  -1  10  -2    6.64   16.60
   1  11  -2   38.78   18.59
  -1  11  -2   43.91   18.16
   1  13  -2   58.43   18.68
   1  15  -2   17.35   16.56
   1   0   3   69.42    9.89
  -1   0  -3   63.40    7.73
  -1   0  -3   28.28    9.51
   1   1   3   95.57   12.47
  -1  -1  -3   73.41    9.54
  -1  -1  -3   98.03   63.84
  -1   1  -3   73.76    8.80
  -1   1  -3   92.83    9.99
  -1   1  -3   98.37   12.19
  -1   1  -3   91.71    8.73
   1  -1   3   71.00    8.23
   1  -1   3   81.37   11.76
  -1  -2   3 1171.00  110.87
  -1   2  -3 1239.20  106.39
  -1   2  -3 1139.39  106.94
  -1   2  -3 1148.62  110.08
  -1   2  -3 1144.18  105.83
   1  -2   3 1152.68  107.83
   1  -2   3 1193.13  108.76
  -1   3  -3   10.15    6.97
  -1   3  -3   16.99    5.35
   1  -3   3   15.54    6.74
   1  -3   3   11.23    7.98
   1   4  -3 3753.69  360.14
   1   4  -3 4264.39 1815.16
   1   4  -3 3741.75  355.93
  -1  -4   3 3953.95  363.85
  -1   4  -3 4285.55  359.58
  -1   4  -3 4075.93  358.54
  -1   4  -3 4152.93  358.83
   1  -4   3 3828.96  358.69
   1  -4   3 4007.94  362.36
   1   5  -3    4.53    4.50
   1   5  -3    3.03    3.77
   1   5  -3    1.36    5.38
  -1  -5   3    2.22    4.89
  -1   5  -3    6.91    4.72
  -1   5  -3   -3.68    6.58
  -1   5  -3    3.66    6.69
  -1   5  -3    7.84    8.13
   1  -5   3    2.54    6.43
   1  -5   3    3.54    8.28
   1   6  -3  869.65   78.68
   1   6  -3  918.76   77.51
   1   6  -3  849.79   79.48
  -1  -6   3  898.07   77.01
  -1  -6   3  923.47   82.82
  -1   6  -3  832.00   81.66
  -1   6  -3  711.67   78.16
  -1   6  -3  676.17   80.18
   1  -6   3  946.33   83.01
   1   7  -3    2.97    7.02
   1   7  -3  -11.32   10.16
  -1  -7   3    3.36    5.39
  -1   7  -3    0.31    6.36
  -1   7  -3   -5.77    7.18
  -1   7  -3    4.01   12.04
   1   8  -3 1882.52  175.89
   1   8  -3 1871.31  175.22
  -1   8  -3 1993.88  180.44
   1   9  -3    0.84    8.19
   1   9  -3    2.64   12.38
  -1   9  -3    3.26   13.58
   1  10  -3 1037.46  103.58
   1  12  -3  204.59   29.46
  -1  12  -3  203.63   29.80
   1  13  -3    1.92   14.84
  -1  13  -3    8.49   17.82
   1  14  -3  140.84   29.49
   1  15  -3    3.40   20.20
   1  16  -3  215.58   31.13
  -1   2  -4    1.71    2.99
  -1   2  -4    0.81    3.06
   1  -2   4    2.81    2.80
   1  -2   4    0.95    7.92
   1   3  -4  185.56   19.24
  -1  -3   4  219.62   19.55
  -1   3  -4  140.88   18.46
   1  -3   4  198.17   22.09
   1   4  -4  286.33   26.93
   1   4  -4  372.41  339.13
   1   4  -4  276.54   26.39
  -1  -4   4  219.90   25.16
  -1   4  -4  244.46   25.34
  -1   4  -4  277.34   26.51
  -1   4  -4  207.57   25.54
   1  -4   4  305.19   26.70
   1  -4   4  303.62   29.47
  -1  -5   4  179.90   20.51
   1  -5   4  237.70   23.71
   1   6  -4    1.83    5.64
   1   6  -4    5.50    7.92
  -1  -6   4    2.10    5.19
  -1   6  -4    1.73    5.66
  -1   6  -4    5.48    7.56
  -1   6  -4    3.46   10.20
  -1   6  -4    1.94    7.24
   1  -6   4    3.68    8.22
   1  -6   4    4.11   11.05
   1   7  -4   53.22    9.59
   1   7  -4   62.91   12.37
  -1   7  -4   58.43   10.49
  -1   7  -4   34.14   11.60
   1  -7   4   39.74   13.40
   1   8  -4   -1.99    7.32
   1   8  -4    8.26   11.68
  -1   8  -4    3.92    7.86
  -1   8  -4    2.32   13.18
   1   9  -4    6.69   10.07
  -1   9  -4    4.00   13.89
   1  10  -4    3.44    8.92
   1  10  -4    0.26   13.31
  -1  10  -4   -8.55   13.62
   1  11  -4   15.53   14.99
   1  12  -4    0.56   12.46
   1  12  -4    4.57   15.53
  -1  12  -4    9.70   18.48
   1  14  -4  -11.78   18.80
  -1  14  -4    4.25   16.63
  -1   0  -5  340.26  136.70
  -1   1  -5  320.11   34.74
  -1   1  -5  352.28   59.16
   1  -1   5  353.25   36.94
  -1   2  -5 1897.13  199.99
  -1   2  -5 2106.64  227.82
  -1   2  -5 2291.87  215.81
   1  -2   5 2266.96  204.74
   1  -2   5 2420.92  204.55
   1  -3   5   71.68    9.29
   1   4  -5 1146.33  108.57
   1   4  -5 1018.60  103.84
  -1  -4   5 1120.93  103.28
  -1   4  -5 1110.87  100.41
  -1   4  -5 1046.87  101.42
  -1   4  -5 1135.71  105.34
  -1   4  -5 1105.30  100.85
   1  -4   5 1108.57  102.23
   1  -4   5 1059.59  103.64
   1   5  -5    0.86    5.27
   1   5  -5   -0.38    8.01
   1   5  -5   -6.40    6.84
  -1  -5   5   -8.27    5.38
  -1   5  -5    3.07    5.32
  -1   5  -5   -4.61    6.45
  -1   5  -5    2.06   10.13
  -1   5  -5    0.67    7.26
   1  -5   5    0.60    4.93
   1  -5   5    5.01   11.41
   1   6  -5  649.70   60.98
   1   6  -5  606.25   60.96
  -1   6  -5  614.92   60.59
  -1   6  -5  614.33   60.53
  -1   6  -5  750.81   64.79
  -1   6  -5  615.42   61.49
   1  -6   5  686.79   63.61
   1   7  -5   54.99    9.90
   1   7  -5   45.60   10.14
  -1   7  -5   38.86   10.58
  -1   7  -5   54.08   12.13
   1   8  -5  290.02   32.55
   1   8  -5  341.71   34.28
  -1   8  -5  312.77   34.09
  -1   8  -5  320.93   34.89
   1   9  -5   40.76   10.44
   1   9  -5   33.96   13.60
  -1   9  -5   30.30   11.96
  -1   9  -5   38.09   13.67
   1  11  -5    4.36   11.27
   1  11  -5   -5.77   11.41
  -1  11  -5    2.50   14.44
   1  12  -5  159.92   23.44
   1  12  -5  167.60   23.75
  -1  12  -5  150.79   25.60
   1  13  -5  -10.46   12.45
   1  13  -5    3.47   16.60
  -1  13  -5    3.98   15.19
   1  14  -5  262.91   32.70
  -1  14  -5  216.11   31.35
   1  15  -5    9.80   17.59
  -1  15  -5    6.12   18.57
  -1   1  -6  179.12   38.51
  -1   2  -6  184.89   19.33
  -1   2  -6  103.48   22.25
  -1   3  -6    0.60    5.16
  -1   3  -6   -6.28    6.03
  -1   3  -6    3.01   12.19
  -1   3  -6    1.37    4.91
   1  -3   6    3.23   11.45
   1   4  -6   86.73   12.96
  -1   4  -6   96.43   12.44
  -1   4  -6   93.61   12.91
  -1   4  -6   95.69   17.86
  -1   4  -6  115.85   12.92
   1  -4   6   84.71   18.35
   1   5  -6  466.06   41.37
   1   5  -6  437.12   41.77
  -1   5  -6  397.51   39.48
  -1   5  -6  355.40   39.60
  -1   5  -6  409.36   43.71
  -1   5  -6  364.51   39.40
   1  -5   6  418.87   43.73
   1   6  -6  104.04   14.61
   1   6  -6   85.35   14.20
  -1   6  -6  122.91   14.40
  -1   6  -6  122.83   14.88
   1  -6   6   92.87   19.48
   1   8  -6   32.36    9.65
   1   8  -6   31.28   10.32
  -1   8  -6   32.75   10.20
  -1   8  -6   36.15   12.64
   1  10  -6    2.91   10.28
   1  10  -6   -8.85   10.55
  -1  10  -6    3.82   12.76
   1  11  -6   20.40   12.00
   1  11  -6   23.22   12.23
  -1  11  -6   41.01   16.03
   1  12  -6    1.97   12.19
   1  12  -6    9.64   14.28
  -1  12  -6    5.74   13.32
   1  13  -6    1.99   13.28
   1  13  -6    6.94   12.97
  -1  13  -6    3.15   16.21
  -1   2  -7 1140.64  129.55
  -1   2  -7 1285.86  153.99
  -1   3  -7  115.04   13.98
  -1   3  -7  115.19   21.40
  -1   4  -7  112.12   14.94
  -1   4  -7  145.01   23.10
  -1   4  -7  138.21   15.94
   1   6  -7 1233.61  124.75
   1   6  -7 1202.43  128.89
  -1   6  -7 1433.84  124.73
  -1   6  -7 1457.38  126.21
   1   7  -7    2.03    7.10
   1   7  -7    3.23    9.00
  -1   7  -7   10.95    8.90
  -1   7  -7   13.61    9.15
  -1   8  -7   20.37    9.26
  -1   8  -7   30.72   11.40
   1   9  -7    8.04   10.91
   1   9  -7    5.08    9.43
  -1   9  -7   20.79   11.08
   1  10  -7  310.20   36.56
   1  10  -7  347.97   37.43
  -1  10  -7  347.86   37.75
  -1  10  -7  370.60   37.85
   1  11  -7   47.27   12.55
   1  11  -7   35.59   13.13
  -1  11  -7   47.78   13.18
  -1  11  -7   34.51   14.02
   1  12  -7  178.08   24.84
   1  12  -7  180.44   24.51
  -1  12  -7  180.86   26.29
  -1  12  -7  182.11   25.97
   1  14  -7  235.56   30.34
  -1  14  -7  263.56   33.79
  -1   3  -8  128.42   15.74
  -1   3  -8   98.83   23.28
  -1   4  -8    6.24    6.48
  -1   4  -8   10.74   16.65
  -1   5  -8    3.24    6.75
   1   6  -8   30.89    9.96
  -1   6  -8   27.49    8.66
  -1   6  -8   30.94    9.93
   1   7  -8   34.38   10.24
  -1   7  -8   30.43    9.52
  -1   7  -8   37.77   10.89
   1   8  -8   20.74    9.99
   1   8  -8   36.90   11.18
  -1   8  -8   26.15   11.32
   1   9  -8   20.03   10.43
  -1   9  -8   21.24   11.24
   1  10  -8   13.85   10.05
   1  10  -8   14.77   11.11
  -1  10  -8   15.62   10.47
  -1  10  -8   16.81   11.03
   1  11  -8    1.55   12.47
   1  11  -8   -5.56   12.74
  -1  11  -8   -3.54   11.55
  -1  11  -8    5.29   11.29
   1  13  -8    4.70   12.92
  -1  13  -8    4.53   12.97
  -1   4  -9  133.58   17.49
  -1   4  -9  166.05   26.69
  -1   5  -9   42.81   10.55
  -1   6  -9  992.29   93.45
   1   7  -9   16.47    9.07
  -1   7  -9   21.32   10.03
   1   8  -9  195.64   24.95
  -1   8  -9  201.76   24.26
  -1   8  -9  211.01   24.90
   1   9  -9    0.37   10.86
   1   9  -9    4.75    8.94
  -1   9  -9   -7.42   11.55
  -1   9  -9    0.00   10.87
   1  10  -9  150.76   22.16
   1  10  -9  170.59   23.04
  -1  10  -9  188.57   24.42
  -1  10  -9  180.94   22.74
   1  11  -9    3.70   12.52
   1  11  -9    6.26   10.78
  -1  11  -9  -14.91   14.09
  -1   6 -10    7.82   10.46
  -1   7 -10   55.29   13.17
   1   8 -10    6.19   11.24
  -1   8 -10    5.78    9.30
  -1   8 -10    7.71   10.19
   1  10 -10   47.97   12.78
  -1  10 -10   34.11   15.81
  -1  10 -10   29.69   13.34
   2   1   0  278.34   27.92
   2   2   0 2651.11  227.88
   2   2   0 2174.66  204.53
   2   2   0 2038.57  204.95
  -2  -2   0 2581.72  220.07
  -2  -2   0 2194.96  206.66
  -2  -2   0 2704.31  209.97
   2   3   0 1211.10  103.32
   2   3   0 1136.08  103.74
   2   3   0 1197.85  103.54
   2   3   0 1226.73  107.03
  -2  -3   0 1207.08  104.84
  -2  -3   0 1246.30  108.80
  -2  -3   0  947.92  102.72
  -2  -3   0 1164.94  132.54
   2   4   0 1660.87  146.95
   2   4   0 1588.31  147.15
   2   4   0 1663.81  147.77
  -2  -4   0 1605.01  146.27
  -2  -4   0 1610.19  147.37
  -2  -4   0 1612.27  166.34
   2   5   0   10.53    4.87
   2   5   0    1.07    4.03
  -2  -5   0    6.93    2.60
  -2  -5   0    7.66    5.28
  -2  -5   0    1.73    6.74
   2   6   0 2655.12  267.42
   2   6   0 2740.94  256.89
  -2  -6   0 2980.55  262.05
   2   8   0 2726.70  253.35
   2  10   0  231.75   30.91
   2  11   0   84.27   18.46
   2  12   0 1420.99  138.26
   2  13   0    4.24   17.63
   2   0   1   -1.67    3.72
  -2   0  -1    3.16    4.30
  -2   0  -1    1.21    3.57
   2   1   1  756.07   73.00
   2   1   1  901.71   72.14
  -2  -1  -1  818.24   72.66
  -2  -1  -1  673.07   71.70
  -2   1  -1  847.70   74.35
   2  -1   1  732.47   72.17
   2   2   1    3.91    1.54
   2   2   1    6.29    1.70
   2   2   1    2.10    4.96
  -2  -2  -1    3.42    3.89
  -2  -2  -1    2.80    1.09
  -2  -2  -1    0.80    4.88
  -2  -2  -1    2.40    2.29
   2   2  -1    2.67    1.43
  -2  -2   1    7.88    1.98
   2   3   1 2070.62  183.62
   2   3   1 1990.23  160.93
   2   3   1 1935.95  159.55
  -2  -3  -1 1774.98  157.18
  -2  -3  -1 1414.03  158.32
  -2  -3  -1 1813.35  281.33
   2   3  -1 1909.27  163.67
   2   3  -1 1497.98  156.01
  -2  -3   1 1963.54  161.66
   2   4   1  193.37   19.04
   2   4   1  143.41   18.77
  -2  -4  -1  173.64   17.51
  -2  -4  -1  209.04   20.52
  -2  -4  -1   88.07   27.50
   2   4  -1  173.03   17.36
   2   4  -1  185.51   18.11
  -2  -4   1  168.63   17.57
   2   5   1    9.93    7.69
  -2  -5  -1    9.51    6.86
   2   5  -1    6.64    5.45
   2   5  -1    5.76    3.45
  -2  -5   1   26.94    4.45
  -2  -6  -1    9.60    8.35
   2   6  -1   16.06    5.68
   2   6  -1   42.74    3.59
   2   6  -1    8.88    8.12
   2   8   1   34.41   13.32
  -2  -8  -1   89.42   47.50
   2   8  -1   80.02   12.39
   2   8  -1   71.61   12.94
   2   9   1   22.71   13.03
   2   9  -1   32.83   10.05
   2   9  -1   21.80   13.12
   2  10   1  -14.39   12.53
   2  10  -1   14.11   13.22
   2  11   1   45.32   19.38
   2  11  -1   72.89   15.60
   2  13  -1    1.42   16.56
   2  15  -1    8.20   18.09
   2   0   2 9945.31  857.43
   2   0   2 8170.61  849.28
   2   0   2 9627.32 1200.80
   2   0   2 8686.04 1566.40
   2   0   2 9999.00  844.06
  -2   0  -2 9665.59  830.28
  -2   0  -2 8596.47  821.58
  -2   0  -2 9137.07  819.04
   2   1   2   20.87    7.01
  -2  -1  -2   33.78    6.31
  -2  -1  -2   28.74    7.83
  -2   1  -2   22.82    6.47
  -2   1  -2   25.68    7.64
  -2   1  -2   28.94    4.34
   2  -1   2   21.06    6.25
   2  -1   2   19.71    6.40
   2   2   2 2859.11  243.55
  -2  -2  -2 2909.43  241.52
  -2  -2  -2 2511.16  248.30
  -2   2  -2 2739.58  248.84
  -2   2  -2 2223.90  239.36
  -2   2  -2 3046.20  262.90
   2  -2   2 2838.30  242.48
   2   3   2   76.23   11.36
  -2  -3  -2   75.03    9.36
  -2  -3  -2   65.30   10.98
  -2   3  -2   40.30    9.42
  -2   3  -2   84.00   11.26
  -2   3  -2   75.22   10.68
   2  -3   2   87.19   11.53
   2  -3   2   64.30   25.52
   2   4   2 3459.18  312.89
  -2  -4  -2 3301.80  317.48
   2  -4   2 2815.24 1342.33
   2   5   2  179.41   25.20
   2   5  -2  175.54   17.23
   2   5  -2  151.16   17.21
  -2  -5   2  150.08   14.75
  -2  -5   2  179.95   17.34
  -2   5  -2  158.92   21.08
   2   6  -2  963.91   85.50
   2   6  -2  874.03   85.64
  -2  -6   2  988.09   89.16
  -2   6  -2  829.44   94.60
   2   7   2   81.83   15.13
   2   7  -2   60.36   10.02
   2   7  -2   47.43   11.57
  -2  -7   2   48.95    8.23
  -2   7  -2   61.29   14.57
   2   8  -2  912.88   81.79
   2   8  -2  790.34   80.94
  -2   8  -2  899.54   91.88
   2   9  -2    3.50    7.89
   2   9  -2    0.45    9.49
   2  11  -2  -11.15   14.59
   2  13  -2    3.88   15.29
   2  14  -2  120.80   21.83
   2  15  -2   -9.74   15.25
   2  16  -2  155.16   27.72
   2   0   3    0.36    8.10
  -2   0  -3   -1.28    1.40
  -2   0  -3    0.48    5.22
  -2   1  -3  882.41   76.64
  -2   1  -3  899.79   79.27
  -2   1  -3  858.36   76.49
   2  -1   3  767.12   77.31
   2  -1   3  834.78   86.85
   2  -1   3  795.34   80.07
  -2  -3  -3    1.86    8.80
  -2  -3   3    3.34    3.22
  -2   3  -3    2.24    3.73
  -2   3  -3    6.25    7.39
  -2   3  -3    1.59    5.38
   2  -3   3    6.35    6.44
  -2  -4  -3   33.43   14.91
   2   4  -3  102.12   11.58
   2   4  -3  100.80   10.97
  -2  -4   3   88.94   10.85
  -2  -5  -3  227.06  120.67
   2   5  -3  238.59   28.37
   2   5  -3  332.42   29.65
  -2  -5   3  319.31   29.44
  -2   5  -3  302.56   32.01
   2   7  -3   15.73    8.47
   2   7  -3   15.98    9.27
  -2   7  -3   13.06   12.04
   2   9  -3    0.83    7.41
   2   9  -3    7.33   11.19
  -2   9  -3   12.60   15.17
   2  10  -3   26.22   10.25
   2  10  -3   44.46   14.35
  -2  10  -3   43.43   17.03
   2  12  -3   -5.36   10.29
   2  12  -3    0.24   14.83
   2  13  -3  -29.47   16.89
   2  14  -3   11.91   16.13
   2  15  -3    0.89   17.40
   2  16  -3    0.05   15.56
   2   0   4  875.83   84.80
  -2   0  -4  859.44   81.86
  -2   0  -4  918.84   88.29
   2   1   4    2.38    8.38
  -2  -1  -4    9.16    6.47
  -2  -1  -4    5.43    8.40
  -2   1  -4    2.65    2.58
  -2   1  -4    3.83    6.43
  -2   1  -4    5.74    7.62
  -2   1  -4    6.01    2.55
   2  -1   4    6.85    2.44
   2  -1   4   10.11   10.45
   2   2   4 2223.49  227.06
  -2  -2  -4 2372.72  228.10
  -2  -2  -4 2166.26  308.93
  -2   2  -4 2708.94  223.36
  -2   2  -4 2462.08  224.67
  -2   2  -4 2498.18  227.72
  -2   2  -4 2343.50  221.38
   2  -2   4 2595.49  227.28
   2  -2   4 2591.25  227.21
   2   3   4   10.67   11.20
  -2  -3  -4    8.57    5.56
  -2  -3  -4    8.90   11.30
  -2   3  -4   15.02    7.76
  -2   3  -4   14.23    8.62
   2  -3   4    8.17    9.36
   2   4  -4 1675.67  197.75
   2   4  -4 1899.26  181.79
  -2  -4   4 1625.59  174.09
  -2   4  -4 1974.55  174.00
  -2   4  -4 2015.35  173.78
  -2   4  -4 2005.67  175.32
  -2   4  -4 1942.00  172.12
   2  -4   4 1784.16  174.40
   2  -4   4 1876.51  175.69
   2   5  -4    1.85    4.77
   2   5  -4   -5.83    6.19
  -2  -5   4    2.23    4.76
  -2   5  -4    2.69    6.03
  -2   5  -4    4.60    8.01
  -2   5  -4    5.35    9.57
   2  -5   4    0.77   11.01
   2   6  -4   25.19    7.38
   2   6  -4   44.65    8.75
  -2   6  -4   45.33    9.54
  -2   6  -4   32.03   10.65
  -2   6  -4   43.65   12.38
  -2   6  -4   40.35   10.59
   2  -6   4   33.77   12.10
   2  -6   4   55.01   13.89
   2   8  -4  372.06   38.93
   2   8  -4  383.67   39.48
  -2   8  -4  390.76   42.33
   2   9  -4    1.82    7.72
   2  10  -4  704.70   68.48
   2  10  -4  676.39   68.80
  -2  10  -4  732.49   73.34
   2  11  -4    2.82   11.25
  -2  11  -4    8.02   14.48
   2  12  -4  224.54   30.24
   2  12  -4  288.48   32.31
  -2  12  -4  253.70   35.35
   2  13  -4   -4.05   11.49
   2  14  -4  292.28   35.98
   2   0   5    2.32   11.75
  -2   0  -5    0.58    6.59
  -2   0  -5   -5.30   11.96
   2   1   5  -10.64   12.73
  -2  -1  -5   -2.91    6.58
  -2  -1  -5   -6.11   12.56
  -2   1  -5    0.85    2.97
  -2   1  -5    2.60    7.22
  -2   1  -5   -0.10    9.17
   2  -1   5    2.49   12.19
  -2   3  -5  426.40   41.44
  -2   3  -5  444.58   43.82
  -2   3  -5  450.83   41.79
   2  -3   5  416.50   46.40
  -2   4  -5   17.84    5.90
  -2   4  -5    6.56    8.45
  -2   4  -5   20.24   13.04
  -2   4  -5   25.21    7.06
   2  -4   5   15.17    5.59
   2  -4   5   12.44   13.51
   2   5  -5   40.07    8.24
   2   5  -5   53.57    8.71
  -2   5  -5   44.02    8.43
  -2   5  -5   38.80    9.78
  -2   5  -5   63.79   15.91
  -2   5  -5   57.80   10.52
   2  -5   5   52.26   13.74
   2  -5   5   37.01   15.36
   2   7  -5   27.31    8.41
   2   7  -5   30.56    9.65
  -2   7  -5   21.00    8.44
  -2   7  -5   18.46   10.38
   2  -7   5   29.49   11.98
   2  -7   5   15.62   15.68
   2   9  -5   79.72   14.44
   2   9  -5   83.84   15.06
  -2   9  -5   60.18   16.53
   2  10  -5   29.74   12.89
   2  11  -5   42.31   12.12
   2  11  -5   48.02   14.19
  -2  11  -5   30.67   17.19
   2  12  -5   10.54   11.32
   2  13  -5   53.86   15.95
   2  13  -5   64.56   15.35
  -2  13  -5   27.93   17.59
   2  14  -5    2.93   14.21
   2  14  -5   10.68   16.33
  -2  14  -5  -19.42   18.61
   2  15  -5    8.12   17.48
  -2  15  -5   18.59   18.04
   2   0   6  872.56   88.71
  -2   0  -6  926.37   86.82
  -2   0  -6  810.86   96.57
   2   1   6   28.74   16.61
  -2  -1  -6   39.44    8.87
  -2  -1  -6   22.29   14.56
  -2   1  -6   29.86    8.74
  -2   1  -6   39.41   15.20
   2  -1   6   20.92   15.43
  -2   2  -6  695.47   63.98
  -2   2  -6  713.18   66.51
  -2   2  -6  640.27   69.39
   2  -2   6  643.40   68.89
  -2   3  -6   47.93    7.82
  -2   3  -6   41.22   10.06
  -2   3  -6   47.91   14.31
  -2   3  -6   54.87    8.01
   2  -3   6   46.94   16.96
   2   5  -6   56.00    9.75
  -2   5  -6   48.84    8.76
  -2   5  -6   51.70   11.15
  -2   5  -6   58.31   16.69
  -2   5  -6   45.36    9.30
   2  -5   6   68.73   14.79
   2  -5   6   62.86   17.75
   2   6  -6  473.84   52.53
   2   6  -6  455.32   53.26
  -2   6  -6  617.90   53.55
  -2   6  -6  576.21   53.87
  -2   6  -6  602.61   58.00
  -2   6  -6  550.01   52.80
   2  -6   6  516.30   55.62
   2  -6   6  525.35   57.32
   2   7  -6   14.64    7.87
   2   7  -6   17.43    8.89
  -2   7  -6   15.21    8.36
  -2   7  -6   18.83   10.83
   2   8  -6  938.34   88.66
   2   8  -6 1033.78   90.82
  -2   8  -6  980.89   92.15
  -2   8  -6  841.29   88.46
   2   9  -6   -8.59    8.95
  -2   9  -6  -13.39    9.52
  -2   9  -6    1.84   12.53
   2  10  -6  281.06   31.93
   2  10  -6  285.89   32.12
  -2  10  -6  285.72   34.12
   2  11  -6  -19.99   12.06
   2  11  -6   -4.42   10.18
  -2  11  -6    1.58   15.60
   2  12  -6  142.43   22.85
   2  12  -6  162.41   22.30
  -2  12  -6  206.39   26.28
   2  13  -6    1.22   12.68
   2  13  -6    9.02   12.83
  -2  13  -6    6.07   16.57
   2  14  -6   51.67   15.99
   2  14  -6   85.71   18.30
  -2  14  -6   62.45   21.81
  -2   0  -7    6.14   16.22
  -2   1  -7   94.98   12.17
  -2   1  -7   92.26   13.60
  -2   1  -7   58.05   17.66
   2  -1   7   69.04   18.28
  -2   2  -7   32.49    6.75
  -2   2  -7   30.94    9.66
  -2   2  -7   15.40   15.72
   2  -2   7   33.69   17.70
  -2   3  -7    0.81    5.17
  -2   3  -7    2.59    8.41
  -2   3  -7    8.63   16.61
   2  -3   7    3.38   16.07
  -2   4  -7  111.82   14.49
  -2   4  -7  105.53   15.98
  -2   4  -7   95.06   22.64
  -2   4  -7  147.36   15.31
   2  -4   7   97.24   22.51
  -2   5  -7    2.56    7.19
  -2   5  -7    0.34    8.62
  -2   5  -7  -29.12   18.27
  -2   5  -7    2.96    7.51
   2  -5   7    3.51   16.57
   2   6  -7   20.62    9.16
  -2   6  -7   16.14    7.30
  -2   6  -7   20.72    9.24
   2  -6   7    7.14   13.98
   2  -6   7   15.67   16.68
   2   8  -7    5.03    8.87
  -2   8  -7    2.02   10.25
  -2   8  -7    5.56   11.47
   2   9  -7   58.16   13.08
   2   9  -7   80.10   14.73
   2  10  -7    7.78   11.96
  -2  10  -7    0.83   13.56
   2  11  -7   -2.76   10.59
   2  11  -7    7.97   12.34
  -2  11  -7    4.87   12.40
   2  12  -7    7.89   11.37
   2  12  -7    7.98   10.94
  -2  12  -7   -6.87   13.89
   2  13  -7    0.42   10.81
  -2   1  -8   84.24   20.68
  -2   2  -8  249.16   34.31
  -2   3  -8    2.26    8.40
  -2   3  -8    0.00   17.72
   2  -3   8    5.53   17.54
  -2   4  -8  178.33   21.17
  -2   4  -8  195.13   23.59
  -2   4  -8  206.75   29.20
   2  -4   8  209.33   30.33
  -2   6  -8  597.30   60.91
  -2   6  -8  674.80   62.19
   2   7  -8   36.41   11.76
  -2   7  -8   48.05   11.93
  -2   7  -8   35.68   11.06
   2   8  -8  417.09   42.71
   2  10  -8  217.44   26.15
   2  10  -8  196.68   25.77
  -2  10  -8  192.29   26.83
  -2  10  -8  227.08   26.12
   2  11  -8    2.73   13.21
   2  11  -8    7.25   12.04
  -2  11  -8    0.26   11.46
  -2  11  -8    4.95   14.11
   2  12  -8  240.02   29.05
  -2   2  -9   23.46   18.24
  -2   3  -9  136.27   28.16
  -2   4  -9   40.94   21.76
  -2   8  -9   10.35   11.37
  -2   8  -9    0.57   10.55
   2   9  -9   -2.92    9.83
  -2   9  -9    9.97   12.22
  -2   9  -9    1.47   11.20
   2  10  -9   -8.11   10.54
   2  10  -9   -0.12    9.62
  -2  10  -9   -2.66   10.83
  -2  10  -9    9.74   12.38
   2  11  -9    1.34   11.34
   2  11  -9    4.19   12.05
  -2  11  -9  -20.10   15.19
  -2  11  -9    5.11   11.93
   3   2   0   -5.76    5.74
   3   3   0   -1.10    2.32
   3   3   0   -1.87    4.73
   3   3   0    0.65    2.41
  -3  -3   0    1.48    5.00
  -3  -3   0    0.89    2.05
  -3  -3   0    0.73    5.67
   3   4   0   -8.06    3.54
   3   4   0   -5.10    5.68
   3   4   0   -1.80    3.49
  -3  -4   0    0.18    5.53
  -3  -4   0   -1.75    2.70
  -3  -4   0   -0.29    6.33
   3   5   0    0.09    4.11
   3   5   0   -2.76    5.75
   3   5   0    1.20    6.85
  -3  -5   0   -3.93    5.14
  -3  -5   0    2.31    6.61
   3   6   0   -1.99    5.03
   3   6   0    0.26    5.84
   3   6   0    0.38    6.54
   3   6   0    0.96    6.99
  -3  -6   0    2.85    4.68
  -3  -6   0    0.00    7.47
   3   7   0    0.37    6.14
   3   7   0    5.20    7.91
  -3  -7   0    1.45    7.50
   3   8   0    1.46    6.46
   3   8   0    2.92    7.64
   3   9   0   -2.40   10.27
   3  11   0    0.00   13.18
   3  12   0    3.40   14.58
   3  13   0    7.33   13.72
   3  14   0    5.10   17.00
   3  15   0    0.70   17.30
   3   0   1 1230.59  109.01
  -3   0  -1 1080.32  123.52
  -3   0  -1 1114.32  109.57
   3   1   1    9.34    5.10
  -3  -1  -1    2.29    6.71
  -3  -1  -1    7.44    6.92
  -3   1  -1    7.27    5.52
   3  -1   1    5.80    6.18
   3   2   1  667.79   54.52
   3   2   1  581.45   54.23
  -3  -2  -1  592.63   54.68
  -3  -2  -1  472.02   53.30
   3   4   1  839.77   72.82
   3   4   1  687.10   71.06
   3   4   1  789.90   74.49
  -3  -4  -1  796.92   72.97
  -3  -4  -1  809.11   75.65
  -3  -4  -1  869.08   74.91
   3   4  -1  790.48   73.40
  -3  -4   1  795.97   83.64
   3   5   1  117.47   12.36
   3   5   1   94.56   12.25
   3   5   1   60.37   14.24
  -3  -5  -1  104.87   12.19
  -3  -5  -1   95.84   14.19
   3   5  -1   89.10   11.11
   3   5  -1  111.27   12.11
  -3  -5   1  112.23   11.83
  -3  -5   1   98.87   11.43
   3   7   1   14.76    9.32
  -3  -7  -1    8.64   10.07
   3   7  -1   10.70    6.86
   3   7  -1    1.75    8.12
  -3  -7   1    9.46    5.08
   3   9   1    6.89   11.89
   3   9  -1    5.17    8.89
   3   9  -1    9.00   10.58
   3  10   1  604.17   62.85
   3  10  -1  572.92   64.49
   3  10  -1  626.99   61.04
   3  12   1  475.77   53.09
   3  13  -1  -11.98   12.82
   3  14   1  202.66   29.96
   3  14  -1  183.94   26.66
   3  15  -1    4.13   16.71
   3  16  -1   43.40   19.56
   3   3   2  631.06   56.77
  -3   3  -2  595.86   65.05
   3  -3   2  622.43   62.62
   3   4   2    2.48    5.02
   3   4  -2    0.57    3.09
   3   4  -2    0.99    3.91
  -3  -4   2    1.79    3.28
   3   5   2  409.68   37.75
   3   5  -2  381.23   36.49
   3   5  -2  339.04   36.01
  -3  -5   2  381.17   36.41
   3   6  -2   89.35   11.36
   3   6  -2   93.64   11.97
   3   7   2   43.84   12.17
  -3  -7  -2   40.64   12.02
   3   7  -2   41.89    8.07
   3   7  -2   38.16    8.39
   3   8  -2    0.28    6.20
   3   9   2    3.92   12.37
   3   9  -2   -4.67    7.32
   3   9  -2    5.78    8.27
   3  10   2   45.61   16.32
   3  10  -2   36.96   11.97
   3  10  -2   39.07   14.05
   3  12   2    4.91   16.65
   3  12  -2    5.40   11.06
   3  13  -2    0.89   14.01
   3  14  -2    4.03   14.89
   3  15  -2    0.90   16.31
   3  16  -2   -8.52   16.86
   3   0   3 5087.98  450.30
   3   0   3 4786.14  449.15
  -3   0  -3 4656.42  443.17
  -3   0  -3 5111.68  446.60
  -3   0  -3 4979.47  439.86
   3   1   3  150.96   19.43
  -3  -1  -3  146.25   17.13
  -3  -1  -3  127.54   18.59
  -3   1  -3  144.70   17.90
  -3   1  -3  117.40   18.54
  -3   1  -3  124.08   13.73
   3  -1   3  145.17   18.46
   3  -1   3  136.93   18.59
   3   2   3 3626.09  337.30
  -3  -2  -3 3722.37  335.85
  -3  -2  -3 3487.31  340.13
  -3   2  -3 3674.30  338.55
  -3   2  -3 3870.94  337.14
  -3   2  -3 3672.00  339.38
   3  -2   3 3844.12  337.40
   3   3   3   19.82    4.65
   3   3   3   12.15    9.77
  -3  -3  -3   11.68    7.24
  -3  -3  -3   12.92   10.03
  -3   3  -3   22.58    9.03
  -3   3  -3   20.45    9.04
  -3   3  -3   16.22    7.45
   3  -3   3   23.90    8.78
   3   4   3 1740.11  186.49
   3   4   3 1511.87  163.66
  -3  -4  -3 1741.24  163.91
  -3  -4  -3 1927.20  172.51
  -3  -4   3 2026.64  171.50
  -3   4  -3 1901.52  170.48
  -3   4  -3 2065.33  170.67
  -3   4  -3 1858.30  172.42
   3  -4   3 1696.34  164.73
   3   6   3    1.51    8.64
  -3  -6  -3    3.26   11.59
   3   6  -3    5.23    5.57
   3   6  -3   -6.51    6.89
  -3  -6   3    6.19    5.22
  -3   6  -3    0.56    9.84
  -3   6  -3    0.78   10.51
   3   7   3   30.43   11.71
  -3  -7  -3   30.62   13.50
   3   7  -3   28.39    8.29
  -3   7  -3   15.58   13.62
   3   8   3  196.71   24.27
  -3  -8  -3  110.42   23.72
   3   8  -3  167.01   19.75
   3   8  -3  167.44   20.38
  -3   8  -3  152.73   25.09
   3  10  -3  372.68   37.72
   3  10  -3  330.45   37.59
   3  12  -3  336.06   38.15
   3  12  -3  347.04   38.67
   3  14  -3  348.13   40.28
   3   0   4   -0.37   13.66
  -3   0  -4    0.35    2.11
  -3   0  -4    1.75    8.25
  -3   0  -4    2.07   12.49
   3   1   4   22.75   11.65
  -3  -1  -4   17.24    2.71
  -3  -1  -4   17.53    9.31
  -3  -1  -4   17.28   11.70
  -3   1  -4   17.89    3.84
  -3   1  -4   20.89    9.13
  -3   1  -4    9.70   13.35
  -3   1  -4   22.33    4.18
   3  -1   4   21.02    3.40
   3  -1   4   25.53   13.91
   3   2   4   65.69   14.25
  -3  -2  -4   56.25   10.62
  -3  -2  -4   51.56   15.37
  -3   2  -4   26.48    6.10
  -3   2  -4   51.77   12.29
  -3   2  -4   46.15   14.47
  -3   2  -4   49.72    7.31
   3  -2   4   54.14   12.87
   3  -2   4   50.28    6.12
   3  -2   4   47.77   14.88
   3  -3   4  372.27   40.01
   3   4   4  170.73   24.85
  -3  -4  -4  128.35   19.03
  -3  -4  -4  189.89   24.38
  -3   4  -4  192.88   22.23
  -3   4  -4  126.88   22.57
  -3   4  -4  214.60   20.79
   3  -4   4  178.23   23.01
   3   5   4  104.53   18.45
  -3  -5  -4  104.88   14.86
  -3  -5  -4  115.98   21.65
   3   5  -4  112.13   14.69
   3   5  -4  126.36   14.67
  -3  -5   4  109.80   14.34
  -3   5  -4  131.19   18.11
  -3   5  -4  105.49   18.92
  -3   5  -4  152.92   18.33
   3  -5   4  136.25   18.54
  -3  -6  -4    3.04   13.80
   3   6  -4    6.95    6.71
   3   6  -4    9.22    7.31
  -3   6  -4    9.16   10.26
  -3   6  -4   11.39   13.32
  -3   6  -4   15.89   11.36
   3  -6   4   22.93   12.78
  -3  -7  -4    3.88   14.82
   3   7  -4    3.05    6.57
   3   7  -4    8.76    7.83
  -3   7  -4    0.53   11.19
  -3   7  -4    3.83   12.47
   3   8  -4   18.76    9.94
   3   8  -4   23.72    8.04
  -3   8  -4   29.58   13.68
  -3   8  -4   25.20   15.60
   3   9  -4   39.17   10.37
   3   9  -4   49.32   11.75
  -3   9  -4   45.93   17.90
   3  11  -4   32.94   12.60
   3  11  -4   28.96   12.67
  -3  11  -4    4.14   17.32
   3  12  -4   28.34   11.25
   3  12  -4    7.36   11.55
   3  13  -4   25.70   13.50
   3  13  -4   13.95   14.73
   3  14  -4    1.82   12.12
   3  14  -4    0.87   15.84
   3  15  -4  -11.31   16.55
   3   0   5  276.47   31.56
  -3   0  -5  235.83   23.28
  -3   0  -5  290.78   28.36
  -3   0  -5  207.64   30.77
   3   1   5    3.21   12.23
  -3  -1  -5    8.43    9.05
  -3  -1  -5    7.22   14.97
  -3   1  -5    3.89    3.50
  -3   1  -5   12.84   10.57
  -3   1  -5   11.26   15.58
  -3   1  -5    4.88    3.03
   3  -1   5    2.67    3.24
   3  -1   5   10.15   12.00
   3   2   5 2302.30  199.62
  -3  -2  -5 2088.06  195.97
  -3  -2  -5 1954.06  203.64
  -3   2  -5 2118.26  191.48
  -3   2  -5 2185.23  195.30
  -3   2  -5 1931.44  195.90
  -3   2  -5 2237.15  192.90
   3  -2   5 2274.37  196.41
   3  -2   5 1955.31  196.49
   3   3   5   12.43   15.11
  -3  -3  -5   16.63    8.35
  -3  -3  -5    8.99   15.54
  -3   3  -5   12.37    9.70
  -3   3  -5   17.31   14.80
  -3   3  -5   17.88    6.58
   3  -3   5   30.61   12.29
   3  -3   5   15.39    4.85
   3  -3   5   23.83   16.37
   3   4   5 1000.58  100.14
  -3  -4  -5  883.91   97.44
  -3  -4  -5  936.52  110.92
  -3   4  -5 1099.40   96.54
  -3   4  -5 1082.83   95.96
  -3   4  -5 1015.70   97.34
  -3   4  -5  969.94   92.75
   3  -4   5 1051.71   97.54
   3  -4   5  932.09   97.64
   3   6  -5  646.49   64.71
   3   6  -5  778.98   69.58
  -3   6  -5  705.85   66.90
  -3   6  -5  602.10   66.84
  -3   6  -5  714.20   65.36
   3  -6   5  584.71   66.12
   3  -6   5  663.72   68.76
   3   7  -5    2.15    6.68
   3   7  -5    0.10    7.71
  -3   7  -5    2.28   14.18
  -3   7  -5   -9.59   11.95
   3  -7   5    2.68   14.51
   3  -7   5    5.99   15.17
   3   8  -5  408.25   42.90
   3   8  -5  424.96   43.45
  -3   8  -5  476.67   47.50
   3  10  -5  543.21   57.75
   3  10  -5  632.18   58.54
   3  11  -5   15.62   10.88
   3  11  -5   19.64   10.95
  -3  11  -5    3.92   16.61
   3  12  -5   67.27   13.74
  -3  12  -5   21.30   18.60
   3  13  -5    0.63   12.61
   3  13  -5    9.75   11.45
  -3  13  -5   -7.28   17.33
   3   0   6    0.54   17.13
  -3   0  -6    5.66    7.99
  -3   0  -6    1.92   17.56
   3   1   6  108.73   22.67
  -3  -1  -6   95.71   15.66
  -3  -1  -6   89.84   22.85
  -3   1  -6  127.74   17.29
  -3   1  -6  106.93   21.33
   3  -1   6  104.43   22.33
   3   3   6  167.42   26.26
  -3  -3  -6  196.29   22.31
  -3  -3  -6  172.13   27.49
  -3   3  -6  162.86   18.48
  -3   3  -6  215.22   23.23
  -3   3  -6  164.33   25.61
  -3   3  -6  169.87   18.67
   3  -3   6  169.23   28.64
  -3  -4  -6   72.67   21.70
  -3   4  -6  132.89   15.25
  -3   4  -6  115.96   17.45
  -3   4  -6   77.97   22.45
  -3   4  -6  144.30   15.52
   3  -4   6  144.00   21.45
   3  -4   6  134.08   24.64
  -3   5  -6    2.15    6.88
  -3   5  -6    5.15   10.91
  -3   5  -6    6.41   17.26
  -3   5  -6   17.38    8.34
   3  -5   6   13.31   14.69
   3  -5   6    8.62   14.24
   3   6  -6   21.26    8.86
   3   7  -6   98.58   14.72
   3   7  -6  116.82   16.21
  -3   7  -6  115.80   17.30
  -3   7  -6  116.65   17.05
   3  -7   6  115.27   20.83
   3  -7   6  111.26   23.99
   3   9  -6   -7.45    8.75
   3   9  -6    5.58    8.46
  -3   9  -6    5.42   13.11
   3  10  -6   15.92    9.92
   3  10  -6    9.17    9.70
  -3  10  -6   17.31   14.09
   3  12  -6    5.36   12.36
   3  12  -6   -8.05   11.03
  -3  12  -6    3.03   14.88
   3  13  -6    0.42   10.96
   3  13  -6    5.38   12.57
  -3  13  -6    2.93   17.92
   3  14  -6   -5.30   12.41
   3  14  -6  -12.70   13.19
  -3  14  -6    0.95   19.36
   3   0   7   36.03   19.72
  -3   0  -7   34.28   11.45
  -3   0  -7   35.26   19.16
   3   1   7  157.37   28.39
  -3  -1  -7  143.02   19.42
  -3  -1  -7  203.81   29.82
  -3   1  -7  152.16   20.33
  -3   1  -7  145.90   26.22
   3  -1   7  146.04   25.29
   3   2   7  427.16   54.81
  -3  -2  -7  495.83   52.05
  -3  -2  -7  464.76   56.44
  -3   2  -7  486.32   49.46
  -3   2  -7  530.16   54.90
   3  -2   7  494.22   54.79
  -3   4  -7   83.38   15.79
  -3   4  -7  116.91   20.32
   3  -4   7   74.97   22.35
  -3   5  -7   44.46   10.25
  -3   5  -7   49.44   12.68
  -3   5  -7   30.79   19.98
  -3   5  -7   50.54   10.14
   3  -5   7   41.38   14.97
   3  -5   7   39.26   19.73
  -3   6  -7 1430.12  144.82
  -3   6  -7 1568.94  140.65
   3  -6   7 1559.18  146.02
  -3   7  -7    2.78    7.85
  -3   7  -7   -6.80   10.38
   3   8  -7  391.68   41.50
  -3   8  -7  452.12   46.00
  -3   8  -7  385.48   41.47
   3   9  -7   20.98    9.72
   3   9  -7   29.20   10.96
   3  10  -7  447.17   46.85
   3  11  -7    3.93   10.00
   3  11  -7    3.72   12.51
  -3  11  -7    3.21   15.81
   3  12  -7  105.45   20.48
   3  12  -7  154.88   20.66
  -3  12  -7  120.05   23.69
   3  13  -7    5.66   11.49
   3  13  -7  -26.84   14.52
  -3  13  -7   11.03   15.34
   3   0   8  -25.26   17.97
  -3   0  -8   -8.35    9.73
  -3   0  -8    4.21   19.35
   3   1   8   68.86   20.32
  -3  -1  -8   33.51   19.35
  -3   1  -8   56.98   13.10
  -3   1  -8   36.64   19.66
   3  -1   8   55.86   19.90
  -3   2  -8   15.12   11.95
  -3   2  -8    6.39   16.29
   3  -2   8   39.48   18.03
  -3   3  -8   28.57   18.90
   3  -3   8   20.40   19.98
  -3   5  -8  194.36   25.70
  -3   5  -8  229.70   33.32
   3  -5   8  219.37   31.59
   3  -6   8   20.36   15.59
   3  -6   8   14.78   18.94
   3   9  -8    4.03   10.91
  -3   9  -8   -5.23   10.27
  -3   9  -8    0.36   10.19
   3  10  -8   -3.91   12.54
   3  10  -8    3.05   11.21
  -3  10  -8    3.62   13.34
   3  11  -8   21.50   11.90
   3  11  -8   56.74   12.45
  -3  11  -8   34.94   15.73
   3  12  -8    1.33   11.75
   3  12  -8  -14.42   13.00
  -3  12  -8    7.61   15.22
  -3   0  -9  683.61   76.66
  -3   3  -9   54.76   13.36
   3  -3   9   36.18   23.14
  -3   4  -9  114.23   18.19
   3  -4   9  129.73   25.36
  -3   5  -9    2.94   11.17
   3  -5   9   -5.51   22.36
  -3   4 -10   15.89   21.23
   3  -4  10   -8.15   19.56
  -3   3 -11    6.51   25.63
  -3   4 -11   50.97   28.98
  -4  -3   0    7.22    7.42
   4   4   0 2899.32  254.04
   4   4   0 2903.48  257.16
   4   4   0 2739.63  261.53
  -4  -4   0 2773.16  255.59
  -4  -4   0 2605.05  254.65
  -4  -4   0 2592.57  266.06
   4   6   0 1343.32  120.65
   4   6   0 1371.83  122.40
   4   6   0 1364.30  120.77
   4   6   0 1319.27  122.97
  -4  -6   0 1329.52  121.23
  -4  -6   0 1142.64  121.09
  -4  -6   0 1400.42  123.98
   4   7   0    7.04    6.45
   4   7   0   11.91    7.28
   4   8   0 2008.33  174.43
   4   8   0 1769.44  168.50
   4  10   0   12.70   11.90
   4  11   0  -11.74   11.62
   4  12   0  518.14   53.69
   4  14   0   59.23   15.47
   4   0   1   -5.65    8.43
  -4   0  -1   -3.69   10.27
   4   1   1   23.50    9.87
  -4  -1  -1   32.87    8.57
   4   2   1    6.53    7.73
  -4  -2  -1    0.92    7.94
   4   3   1  154.64   15.28
   4   4   1  146.97   15.27
   4   4   1  156.81   15.40
  -4  -4  -1  153.75   15.17
   4   6  -1   55.53    8.27
   4   6  -1   54.37    9.06
  -4  -6   1   63.44   10.65
  -4  -6   1   58.99    8.28
   4   7   1    2.80    7.01
   4   7  -1    5.10    6.98
   4   8   1   14.45    9.14
   4   8  -1    9.33    7.61
   4   8  -1   16.68    8.52
   4  10   1   15.43   10.52
   4  10  -1   25.89   10.72
   4  10  -1   14.83    9.30
   4  11   1  119.40   19.18
   4  11  -1  104.93   18.56
   4  11  -1  107.39   18.86
   4  14  -1    2.44   14.75
   4   0   2 1462.82  126.96
  -4   0  -2 1332.27  129.01
  -4   0  -2 1254.96  125.98
   4   1   2    0.10    8.96
  -4  -1  -2    2.20    8.44
  -4  -1  -2    1.42    9.15
  -4   1  -2    5.16   10.13
  -4   1  -2    0.59   11.47
   4  -1   2   -1.53    8.14
   4   2   2  939.18   84.55
   4   2   2  947.42   89.68
  -4  -2  -2  949.82   90.02
  -4  -2  -2  995.54   90.71
  -4  -2  -2  975.48   85.62
  -4   2  -2  959.49  101.12
  -4   2  -2  924.62   95.74
   4  -2   2  814.30   90.62
   4   3   2   87.14    8.97
   4   3   2   86.50   13.81
   4   3   2   98.83   16.14
  -4  -3  -2   73.39   13.16
  -4  -3  -2   82.93   15.74
   4   4   2 1140.24  119.31
   4   4   2 1274.77  113.17
  -4  -4  -2 1271.58  115.19
  -4  -4  -2 1259.86  118.17
   4   5   2    0.18    4.58
   4   5   2    5.27   11.36
  -4  -5  -2    1.44    7.75
  -4  -5  -2    0.65    3.13
  -4  -5  -2  -19.90   12.48
   4   5  -2    0.70    4.84
   4   5  -2   -4.28    4.44
  -4  -5   2   -1.17    4.62
   4   6   2  261.91   27.04
   4   6   2  222.25   30.32
  -4  -6  -2  277.20   28.21
  -4  -6  -2  257.99   31.04
   4   6  -2  272.54   27.24
   4   6  -2  293.34   28.02
   4   8  -2  844.53   80.67
   4   8  -2  871.51   81.00
   4   9  -2    3.01    7.10
   4   9  -2   -0.43    9.12
   4  10  -2  282.77   31.51
   4  11  -2   23.93   10.63
   4  11  -2   27.30   13.10
   4  12  -2  555.10   56.07
   4  13  -2   15.45   14.31
   4  13  -2    1.47   11.89
   4  14  -2  283.20   34.56
   4   0   3    1.36    9.12
  -4   0  -3    1.79   10.08
  -4   0  -3    0.00   11.61
  -4   0  -3    0.34    2.91
   4   1   3   32.66   10.44
   4   1   3   32.68   12.86
  -4  -1  -3   33.79   11.62
  -4  -1  -3   48.24   13.67
  -4   1  -3   29.10   11.52
  -4   1  -3   48.93   13.26
  -4   1  -3   33.28    6.58
   4  -1   3   26.64   12.77
   4   2   3   13.85   11.38
   4   2   3   61.86   15.29
  -4  -2  -3   46.33   11.58
  -4  -2  -3   32.38   13.22
  -4   2  -3   59.02   13.36
  -4   2  -3   62.83   14.23
  -4   2  -3   47.17    8.90
   4  -2   3   66.30   13.33
   4   4   3  132.79   21.63
  -4  -4  -3  140.26   19.16
  -4  -4  -3  165.16   24.29
  -4   4  -3  173.55   23.36
  -4   4  -3  191.75   25.46
  -4   4  -3  177.50   22.14
   4  -4   3  184.12   23.43
   4   5   3    2.01   11.21
  -4  -5  -3    1.69    8.47
  -4  -5  -3  -13.73   14.31
   4   5  -3    0.77    5.32
  -4   5  -3  -10.13   12.50
  -4   5  -3    1.05    9.59
   4   7   3   13.20   13.58
  -4  -7  -3   19.74    8.17
  -4  -7  -3   26.13   15.13
   4   7  -3   17.76    6.63
   4   7  -3   18.23    8.43
  -4  -8  -3   29.60   15.90
   4   8  -3   34.04    9.90
   4   9  -3  110.31   15.35
   4   9  -3  116.63   16.45
   4  10  -3   -8.26    9.86
   4  12  -3   10.56   11.04
   4  12  -3   10.71   12.53
   4  13  -3   19.93   12.49
   4  13  -3    8.99   14.14
   4  14  -3   20.06   15.55
   4  14  -3    9.21   12.47
   4  15  -3    4.71   13.06
   4   1   4   10.95   17.49
  -4  -1  -4   14.33   10.66
  -4   1  -4   15.12   11.56
  -4   1  -4   14.80    4.44
   4  -1   4    9.07   12.50
   4   2   4 1764.60  185.79
  -4  -2  -4 2103.96  185.29
  -4  -2  -4 2222.16  189.43
  -4   2  -4 2130.93  188.02
  -4   2  -4 1900.23  186.03
  -4   2  -4 2228.27  183.87
   4  -2   4 1722.73  184.51
   4  -2   4 2157.18  193.05
   4   3   4    6.58   16.05
  -4  -3  -4    5.38    9.90
  -4  -3  -4  -19.19   14.05
  -4   3  -4    8.96   11.41
  -4   3  -4    8.68   14.62
   4  -3   4   -5.61   12.94
   4   4   4 1633.86  165.47
  -4  -4  -4 1678.36  162.77
  -4  -4  -4 1903.16  170.08
  -4   4  -4 1978.49  167.82
  -4   4  -4 2129.37  170.10
  -4   4  -4 1912.18  166.59
   4  -4   4 1494.71  163.44
   4   6   4  314.19   34.50
  -4  -6  -4  271.78   27.68
  -4  -6  -4  198.42   30.18
   4   6  -4  236.66   26.11
  -4   6  -4  209.14   29.23
  -4   6  -4  206.62   28.57
   4  -6   4  289.23   33.66
  -4  -7  -4    9.89   15.15
   4   7  -4    9.58    6.88
   4   7  -4    8.46    7.27
  -4   7  -4    2.47   12.14
  -4   7  -4    7.99   12.64
  -4  -8  -4  503.44   55.77
   4   8  -4  465.52   48.49
   4   8  -4  542.09   50.33
  -4   8  -4  503.57   54.07
  -4   8  -4  470.45   54.17
   4  11  -4    3.38    9.89
   4  11  -4    3.14   11.05
   4  12  -4  120.30   19.35
   4  13  -4   -7.80   12.85
   4  13  -4   10.24   13.52
   4   0   5    3.77   14.43
  -4   0  -5   -8.75   11.95
  -4   0  -5    0.03   15.37
   4   1   5   43.08   20.26
  -4  -1  -5   29.90   13.66
  -4  -1  -5   57.33   21.08
  -4   1  -5   52.98   14.02
  -4   1  -5   66.79   18.29
   4  -1   5   73.38   17.30
   4  -1   5   66.45   18.30
   4   2   5   28.05   18.34
  -4  -2  -5    6.70   10.40
  -4  -2  -5    7.20   18.02
  -4   2  -5   18.70   12.70
  -4   2  -5   19.22   13.74
   4  -2   5    9.48   14.15
   4  -2   5   10.89   14.68
   4   4   5    6.27   17.10
  -4  -4  -5   10.36   10.50
  -4  -4  -5   13.47   18.18
  -4   4  -5    5.60   12.86
  -4   4  -5    8.43   16.74
  -4   4  -5    6.43    7.43
   4  -4   5   13.88   14.96
   4  -4   5    0.17   14.78
   4   5   5   32.63   16.24
  -4  -5  -5   41.39   10.35
  -4  -5  -5   31.80   17.41
  -4   5  -5   43.04   15.19
  -4   5  -5   20.46   17.36
  -4   5  -5   35.75   11.83
   4  -5   5    7.93   12.88
   4  -5   5   31.98   16.25
  -4  -6  -5    5.65   14.16
  -4   6  -5   12.01   16.56
  -4   6  -5    8.44   10.67
   4  -6   5   14.17   16.67
  -4  -7  -5  386.30   41.63
   4   7  -5  173.72   22.93
  -4   7  -5  198.67   28.31
  -4   7  -5  203.82   31.30
  -4   7  -5  205.01   27.17
   4  -7   5  225.98   30.80
  -4  -8  -5    6.80   17.80
   4   8  -5    1.14    7.47
  -4   8  -5   12.01   13.78
   4   9  -5  -12.72   10.33
  -4   9  -5   19.13   15.57
   4  10  -5   13.62   10.77
   4  10  -5   10.42    9.81
   4  12  -5   -4.40   10.04
   4  12  -5   -4.91    9.98
   4  13  -5    0.62   11.65
   4  13  -5    6.83   12.76
   4  14  -5    1.00   13.59
   4  14  -5    0.40   13.51
   4   0   6  398.72   46.43
  -4   0  -6  346.37   39.65
  -4   0  -6  400.02   45.48
   4   1   6   23.34   20.53
  -4  -1  -6    8.60   12.08
  -4  -1  -6   26.80   17.11
  -4   1  -6   24.60   12.56
  -4   1  -6    2.29   17.73
   4  -1   6   16.49   20.81
   4   2   6  102.05   22.83
  -4  -2  -6  106.65   18.08
  -4  -2  -6  114.42   25.88
  -4   2  -6  125.53   18.68
  -4   2  -6  114.76   22.88
   4  -2   6  141.18   23.68
   4  -2   6  108.53   25.68
   4   3   6    8.22   16.09
  -4  -3  -6   20.68   11.30
  -4  -3  -6   26.60   20.14
  -4   3  -6    7.40   11.44
  -4   3  -6   21.81   19.75
   4  -3   6   13.32   14.90
   4  -3   6   29.20   20.85
  -4  -4  -6  670.23   77.64
  -4   4  -6  874.10   78.67
   4  -4   6  692.22   75.59
   4  -4   6  757.73   78.04
   4   5   6   -9.64   15.97
  -4  -5  -6   -3.04    9.25
  -4  -5  -6    1.96   18.96
  -4   5  -6    3.43   12.26
  -4   5  -6  -26.83   20.14
   4  -5   6    0.07   16.35
   4  -5   6    3.26   19.10
  -4  -6  -6  503.16   59.36
  -4   6  -6  511.40   53.69
  -4   6  -6  519.62   56.53
   4  -6   6  519.51   55.77
   4  -6   6  492.71   57.43
  -4   8  -6  634.51   64.09
   4   9  -6   15.40   10.32
   4   9  -6   12.41   10.32
  -4   9  -6   18.66   14.26
   4  10  -6  342.56   33.97
  -4  10  -6  249.44   36.02
   4  11  -6   15.11   14.66
   4  11  -6  177.65   30.89
  -4  11  -6  -10.60   16.97
   4  12  -6  217.34   28.03
   4  12  -6  270.19   28.45
  -4  12  -6  163.51   30.74
   4  13  -6    2.26   12.27
   4   0   7   17.58   21.30
  -4   0  -7   12.08   12.39
   4   1   7   28.72   22.30
  -4  -1  -7   19.80   12.46
  -4   1  -7   15.94   13.09
  -4   1  -7   35.17   22.76
   4  -1   7   14.38   18.97
   4   2   7   13.41   17.91
  -4  -2  -7   33.51   12.79
  -4  -2  -7   36.00   21.34
  -4   2  -7   34.79   13.32
  -4   2  -7   18.71   21.26
   4  -2   7   28.05   22.07
   4   3   7   82.80   25.54
  -4  -3  -7   79.26   14.93
  -4  -3  -7   52.51   22.80
  -4   3  -7   94.99   17.43
  -4   3  -7   83.74   19.83
   4  -3   7   87.64   19.27
   4  -3   7   66.05   22.02
   4   4   7   35.07   19.38
  -4  -4  -7   37.38   11.44
  -4  -4  -7   23.34   22.24
  -4   4  -7   18.22   12.38
  -4   4  -7   34.18   21.89
   4  -4   7   30.78   17.37
   4  -4   7   42.22   23.27
  -4   6  -7   20.07   13.04
  -4   6  -7   32.87   18.69
   4  -6   7   25.32   16.49
   4  -6   7   20.40   22.81
   4  -7   7  -32.91   18.75
   4  -7   7  -32.03   23.43
   4  10  -7    5.17   11.00
   4  10  -7    4.50    9.85
  -4  10  -7    1.03   14.14
   4  11  -7    8.84   10.95
   4  11  -7   26.05   10.84
  -4  11  -7   18.43   16.25
  -4   2  -8  516.43   51.98
   4  -2   8  458.11   57.36
  -4  -3  -8   45.09   25.89
  -4   3  -8   66.55   15.09
  -4   3  -8   22.46   20.28
   4  -3   8   71.73   22.99
  -4   4  -8  291.30   33.27
  -4   4  -8  291.61   38.92
   4  -4   8  269.56   36.84
   4  -4   8  288.05   41.43
  -4   5  -8    9.85   12.19
  -4   5  -8   11.70   22.12
   4  -5   8    9.35   19.93
   4  -5   8   11.34   21.98
  -4   6  -8  626.68   59.04
  -4   6  -8  560.33   64.01
   4  -6   8  490.00   61.49
   4  -6   8  568.24   64.91
   4  10  -8   65.65   13.53
   4  11  -8    8.12   11.33
   4   0   9   -7.63   20.93
  -4   0  -9  -14.55   11.87
  -4   0  -9    2.76   26.10
   4   1   9    5.54   22.70
  -4  -1  -9    2.04   10.71
  -4  -1  -9   -0.57   22.72
  -4   1  -9    0.63    9.71
  -4   1  -9   14.72   23.75
   4  -1   9    1.52   19.77
  -4  -2  -9   19.43   22.65
  -4   2  -9   18.37   11.25
  -4   2  -9   -7.05   20.46
   4  -2   9   11.86   22.36
  -4   3  -9    3.61   11.54
  -4   3  -9    2.55   19.84
   4  -3   9   10.00   22.82
  -4   4  -9   24.82   12.45
  -4   4  -9    5.81   19.72
   4  -4   9   18.49   23.23
  -4   0 -10   65.03   25.48
  -4   1 -10    1.03   10.20
  -4   1 -10    2.51   21.79
   4  -1  10  -18.68   23.99
  -4   2 -10  212.79   25.44
  -4   2 -10   72.07   33.61
   4  -2  10  256.53   36.94
  -4   3 -10    0.80   11.05
  -4   3 -10    3.97   26.24
   4  -3  10    2.55   23.88
  -4   4 -10  128.43   19.27
  -4   4 -10   25.53   28.78
   4  -4  10  151.85   29.55
  -4   5 -10   -4.71   11.68
  -4   5 -10  -32.60   25.61
   4  -5  10    7.41   22.70
   4  -5  10  -13.42   21.73
  -4   1 -11  -13.28   27.74
  -4   2 -11    4.48   27.59
  -4   3 -11    4.68   27.81
  -5  -4   0    1.55    8.06
   5   7   0    1.05    5.75
   5   7   0    1.21    5.26
   5   9   0    3.55    8.42
   5   9   0   -3.64    8.18
   5   1   1    3.17   12.67
  -5  -1  -1    8.77   12.55
   5   4   1  424.98   39.36
   5   4   1  368.95   43.15
  -5  -4  -1  437.52   43.76
  -5  -4  -1  454.16   44.65
   5   5   1   11.99    5.03
   5   5   1    7.29   10.32
   5   5   1    2.15   13.56
  -5  -5  -1    7.78    9.89
  -5  -5  -1   14.01   11.73
   5   5  -1    8.54    4.99
   5   7  -1   18.79    6.40
   5   7  -1   15.86    7.05
   5   9  -1   19.65    9.17
   5   9  -1   26.14    9.31
   5  10  -1  232.43   25.92
   5  10  -1  205.15   24.74
   5  11  -1   -3.78   12.42
   5  11  -1    2.72   10.58
  -5  -2  -2   31.69   12.84
  -5   2  -2   33.67   13.77
   5   3   2  455.41   46.07
  -5  -3  -2  404.92   45.41
  -5  -3  -2  461.03   47.21
   5   4   2   59.09   14.34
   5   4   2   52.66   16.03
  -5  -4  -2   78.35   13.32
  -5  -4  -2   32.96   15.08
   5   5   2  351.35   38.63
   5   5   2  383.53   40.86
  -5  -5  -2  347.05   37.50
  -5  -5  -2  347.92   39.71
   5   5  -2  345.39   38.70
   5   6   2    0.28   11.08
   5   6   2    0.66   13.21
  -5  -6  -2  -11.30    9.95
  -5  -6  -2   -5.51   12.82
   5   6  -2    0.39    4.56
   5   7   2   -6.29   11.71
   5   7   2   -9.15   14.07
  -5  -7  -2    6.35    9.28
  -5  -7  -2   -4.40   13.15
   5   7  -2    0.06    6.58
   5   7  -2    0.86    6.87
   5   8  -2    8.86    7.68
   5   8  -2   15.67    8.53
   5   9  -2   74.95   13.14
   5   9  -2   87.31   13.49
   5  10  -2   16.46   10.34
   5  10  -2   10.34    9.92
   5  11  -2   28.53   11.86
   5  13  -2   93.73   18.68
   5  13  -2   84.60   17.20
   5  14  -2   -6.07   13.36
   5  15  -2    1.91   15.30
   5   0   3  285.31   32.66
  -5   0  -3  237.94   31.26
  -5   0  -3  299.71   33.69
   5   1   3  103.69   17.79
  -5  -1  -3   88.31   17.91
  -5  -1  -3   74.85   20.18
  -5   1  -3  105.87   18.28
  -5   1  -3   97.84   19.36
   5  -1   3   90.46   18.07
   5   2   3  474.67   53.82
   5   2   3  601.77   58.60
  -5  -2  -3  546.21   54.79
  -5  -2  -3  559.35   57.00
  -5   2  -3  603.33   57.32
  -5   2  -3  426.95   55.58
   5  -2   3  554.06   56.13
   5   3   3   24.48   14.21
   5   3   3   25.71   13.79
  -5  -3  -3   27.95   11.69
  -5  -3  -3   15.40   14.18
  -5   3  -3   18.78   12.11
  -5   3  -3   21.10   17.41
   5  -3   3   14.42   17.80
   5   4   3 1372.03  121.36
   5   4   3 1283.75  119.33
  -5  -4  -3 1286.29  116.04
  -5  -4  -3 1028.10  116.68
  -5   4  -3 1247.02  124.43
   5   5   3   14.84   13.02
   5   5   3   17.98   16.05
  -5  -5  -3   16.99   10.77
  -5  -5  -3   30.28   17.42
   5   6   3  661.53   68.29
  -5  -6  -3  652.69   64.26
  -5  -6  -3  729.93   68.91
   5   6  -3  612.37   64.52
   5   8  -3  808.27   76.96
   5   8  -3  816.84   78.93
   5  10  -3  585.86   57.83
   5  11  -3    6.95   10.08
   5  12  -3  166.10   23.78
   5  12  -3  195.43   23.58
   5  13  -3    4.47   11.05
   5  13  -3   10.66   10.32
   5   0   4  -11.09   15.47
   5   0   4    0.17   14.54
  -5   0  -4    0.60   13.75
  -5   0  -4  -13.56   16.23
   5   1   4  153.32   21.53
   5   1   4  114.29   23.60
  -5  -1  -4  104.16   20.16
  -5  -1  -4  147.72   21.60
  -5   1  -4  121.83   21.02
  -5   1  -4  120.33   22.31
   5  -1   4   93.96   22.02
   5   2   4   44.86   14.93
   5   2   4   69.18   19.59
  -5  -2  -4   51.48   14.89
  -5  -2  -4   43.81   19.16
  -5   2  -4   56.61   16.24
  -5   2  -4   71.02   18.11
   5  -2   4   63.89   17.52
   5   4   4    1.90   17.28
  -5  -4  -4    4.07   11.05
  -5  -4  -4    2.89   16.73
  -5   4  -4    7.12   13.95
  -5   4  -4   11.79   14.97
   5  -4   4   18.68   14.91
   5   5   4   10.50   18.57
  -5  -5  -4    2.37    9.96
  -5  -5  -4   15.17   15.99
  -5   5  -4   -2.35   13.16
  -5   5  -4    7.98   15.35
  -5   5  -4    3.67   10.66
   5  -5   4   20.35   14.68
   5   7   4    1.85   16.83
  -5  -7  -4    7.09    9.59
  -5  -7  -4   17.95   18.90
   5   7  -4   12.20    6.93
  -5   7  -4    1.50   16.17
   5   9  -4    3.40    7.43
   5  10  -4   50.32   11.20
   5  10  -4   31.97   12.38
   5  12  -4   11.76   11.16
   5  12  -4   11.68   12.89
   5  13  -4    6.78   12.34
   5  13  -4    3.19   12.08
   5  14  -4    1.47   13.67
   5  14  -4    0.62   12.86
   5   0   5    8.46   14.20
   5   0   5   19.97   22.16
  -5   0  -5   10.60   13.40
  -5   0  -5   19.28   18.62
   5   1   5    0.40   17.62
   5   1   5  -39.46   19.83
  -5  -1  -5   -1.27   15.30
  -5  -1  -5  -13.66   17.47
  -5   1  -5  -12.13   14.00
  -5   1  -5    1.04   17.55
   5  -1   5   11.75   14.70
   5  -1   5   14.43   19.06
   5   2   5  914.38   91.77
  -5  -2  -5  765.56   86.73
  -5  -2  -5  955.73   91.56
  -5   2  -5  999.26   90.60
  -5   2  -5  903.49   91.27
   5  -2   5  956.96   90.53
   5  -2   5  934.27   92.68
   5   3   5   10.96   20.34
  -5  -3  -5   -8.59   13.24
  -5  -3  -5    0.06   18.15
  -5   3  -5    1.81   13.59
  -5   3  -5    9.29   16.55
   5  -3   5    3.70   14.43
   5  -3   5    0.00   16.00
   5   4   5  422.32   56.85
  -5  -4  -5  571.73   54.67
  -5  -4  -5  582.11   60.49
  -5   4  -5  579.63   57.56
  -5   4  -5  543.35   58.02
   5  -4   5  510.56   57.51
   5   5   5   18.62   16.43
  -5  -5  -5   11.07   10.91
  -5   5  -5    6.89   14.65
   5   6   5  493.32   51.43
  -5  -6  -5  422.89   44.31
  -5  -6  -5  445.74   51.28
  -5   6  -5  370.90   46.34
  -5   6  -5  413.73   51.40
   5  -6   5  420.79   49.84
  -5  -8  -5  427.93   48.79
  -5   8  -5  389.38   45.01
  -5   8  -5  369.39   44.27
   5   9  -5    6.79   10.44
   5   9  -5    9.95    8.51
  -5   9  -5   12.62   16.62
   5  10  -5  589.95   60.49
   5  10  -5  646.91   62.75
   5  11  -5    0.50   11.53
   5  11  -5    0.50   11.57
   5  12  -5   90.98   16.37
   5  12  -5  105.84   18.11
   5   3   6   36.52   23.02
  -5  -3  -6   19.12   13.91
  -5  -3  -6   17.71   18.91
  -5   3  -6   32.02   14.64
  -5   3  -6   36.00   18.94
   5  -3   6   41.09   19.63
   5  -3   6   33.48   23.58
   5   4   6    3.21   17.03
  -5  -4  -6    9.17   11.44
  -5  -4  -6    0.65   21.61
  -5   4  -6    3.99   15.16
  -5   4  -6  -25.12   21.56
   5  -4   6   13.21   19.72
   5  -4   6   16.67   20.03
   5   5   6  234.71   34.72
  -5  -5  -6  239.98   29.03
  -5  -5  -6  274.33   38.50
  -5   5  -6  245.07   33.25
  -5   5  -6  242.96   36.13
   5  -5   6  270.35   35.46
   5  -5   6  227.24   37.27
   5   6   6  -14.53   20.73
  -5  -6  -6    9.93   10.44
  -5   6  -6    2.57   15.20
   5  -6   6    2.31   21.37
  -5  -7  -6   -9.36   19.22
  -5   7  -6    1.27   14.35
  -5   7  -6    8.53   17.58
   5  -7   6    7.11   16.84
   5  -7   6   15.26   21.99
   5  -8   6    0.94   21.29
   5   9  -6    0.91    9.86
   5  10  -6    3.65    9.03
   5  11  -6    0.79   11.57
   5  11  -6    7.11   11.54
   5  13  -6    5.16   10.56
   5   0   7  627.62   69.51
  -5   0  -7  593.79   62.75
  -5   0  -7  666.29   70.73
   5   1   7    7.15   20.18
  -5  -1  -7    1.72   12.90
  -5   1  -7    0.58   13.06
  -5   1  -7    4.22   22.53
   5  -1   7   -8.70   16.78
   5  -1   7    2.23   23.83
  -5   2  -7 1504.68  143.76
   5  -2   7 1439.42  144.28
  -5   4  -7  107.77   22.47
  -5   4  -7  202.65   30.56
   5  -4   7  212.90   30.50
   5  -4   7  207.45   32.09
  -5  -5  -7   16.31   25.19
  -5   5  -7    3.04   14.36
  -5   5  -7   11.97   22.95
   5  -5   7    5.88   19.98
   5  -5   7    7.78   23.76
  -5  -6  -7  373.05   48.06
  -5   6  -7  383.82   42.89
  -5   6  -7  391.22   47.66
   5  -6   7  324.60   47.92
  -5  -7  -7    9.72   21.45
  -5   7  -7   -5.23   14.72
   5  -7   7  -20.46   24.43
   5  12  -7   55.15   13.64
   5   0   8   14.63   21.39
  -5   0  -8  -16.37   13.97
  -5   0  -8    3.82   24.72
   5   1   8   -2.50   23.43
  -5  -1  -8   -3.50   12.43
  -5  -1  -8    1.09   27.39
  -5   1  -8    6.99   13.64
  -5   1  -8    4.04   22.28
   5   2   8   18.35   22.61
  -5  -2  -8   10.09   12.71
  -5  -2  -8  -28.79   23.95
  -5   2  -8    3.27   18.12
   5  -2   8   28.78   17.98
   5   3   8   65.73   22.98
  -5  -3  -8   51.93   14.99
  -5  -3  -8   97.70   26.41
  -5   3  -8   25.87   21.32
   5  -3   8  107.65   25.31
   5   4   8   28.08   21.21
  -5  -4  -8   23.25   12.27
  -5  -4  -8   23.29   27.09
  -5   4  -8   41.85   34.56
   5  -4   8   51.97   23.69
  -5  -5  -8  -26.42   24.35
  -5   5  -8    0.30   24.73
   5  -5   8    1.76   21.37
   5  -7   8   31.31   23.75
   5   0   9  166.47   30.99
  -5   0  -9  177.55   24.80
  -5   0  -9  163.10   34.14
   5   1   9   53.84   23.07
  -5  -1  -9   61.02   16.46
  -5  -1  -9   58.82   28.04
  -5   1  -9   76.57   16.39
  -5   1  -9   30.40   23.13
   5  -1   9   57.94   25.63
  -5  -2  -9  297.36   37.61
  -5   2  -9   87.91   29.35
  -5  -4  -9  122.35   33.82
  -5   4  -9  120.84   21.61
  -5   4  -9   52.16   28.87
   5  -4   9  146.54   30.63
   5  -4   9  150.76   32.12
  -5   5  -9  -20.41   15.49
  -5   5  -9    2.78   25.55
   5  -5   9    5.39   25.29
   5  -5   9    2.67   25.23
  -5   6  -9  286.05   34.67
  -5   6  -9  177.92   40.68
   5  -6   9  333.40   41.87
   5  -6   9  284.52   42.91
   5   0  10    6.26   24.68
  -5   0 -10    6.34   11.33
  -5   0 -10   12.30   29.37
   5   1  10  -17.28   22.34
  -5  -1 -10    4.38   12.61
  -5  -1 -10  -17.94   31.47
  -5   1 -10    2.01   11.74
  -5   1 -10   24.60   23.28
   5  -1  10   -1.98   19.93
   5   2  10   13.68   22.38
  -5  -2 -10    0.07   26.74
  -5   2 -10    8.72   13.36
  -5   2 -10   -7.05   24.40
   5  -2  10  -27.15   20.81
  -5   3 -10    1.21   11.61
  -5   3 -10  -33.06   28.10
   5  -3  10   16.00   20.78
   5  -3  10   -3.26   22.97
  -5   4 -10   43.14   15.80
  -5   4 -10   13.97   27.53
   5  -4  10   37.39   24.61
   5  -4  10   32.31   22.89
  -5   5 -10   17.75   17.88
  -5   5 -10   20.13   28.97
   5  -5  10   19.41   26.03
   5  -5  10   30.06   24.20
  -5   1 -11    7.53   11.51
  -5   2 -11  190.09   25.63
   5  -2  11  165.85   37.13
  -5   3 -11    6.49   11.75
   5  -3  11  -13.64   25.31
   5  -4  11  219.47   37.40
   5  -4  11  168.72   36.28
  -6  -3   0  102.70   19.19
   6   5   0    9.95    4.98
  -6  -5   0   12.79   13.54
  -6  -1  -1   18.35   12.65
  -6  -2  -1  161.79   22.90
   6   3   1   27.17   13.57
  -6  -4  -1  161.03   24.07
   6   5   1  126.69   20.88
  -6  -5  -1  144.92   20.08
  -6  -5  -1  140.97   22.36
   6   5  -1  119.66   15.45
  -6  -5   1  143.33   20.39
   6   6   1   92.91   17.74
   6   6   1   83.50   18.58
  -6  -6  -1   76.66   15.00
  -6  -6  -1  105.11   19.38
   6   6  -1   79.40   11.40
   6   7  -1   27.70    7.80
   6   8  -1   25.92    7.75
   6   8  -1   25.87    8.34
   6   0   2  871.96   85.51
  -6   0  -2  785.45   84.80
  -6   0  -2  827.16   90.68
   6   1   2  112.95   23.14
  -6  -1  -2  141.00   21.74
  -6  -1  -2  120.81   21.45
  -6   1  -2  107.12   21.62
   6   2   2  634.20   68.72
  -6  -2  -2  751.86   72.37
   6   4   2 1229.44  112.46
   6   4   2 1088.49  114.04
  -6  -4  -2 1122.03  111.45
  -6  -4  -2 1201.69  112.96
   6   5   2    1.86   13.75
   6   5   2    6.82   15.99
  -6  -5  -2    2.14   11.80
  -6  -5  -2    3.15   15.72
   6   7  -2    0.24    6.77
   6   9  -2    8.80    9.38
   6   9  -2    4.90    6.88
   6  10  -2  177.19   21.24
   6  10  -2  174.07   20.84
   6   2   3    0.78   14.68
  -6  -2  -3    0.72   14.18
  -6  -2  -3  -15.47   14.02
  -6   2  -3    7.25   14.80
  -6   2  -3    2.21   19.16
   6  -2   3    8.56   16.03
   6   3   3    6.75   13.40
   6   3   3   10.12   17.55
  -6  -3  -3   21.93   13.21
  -6  -3  -3   14.61   17.29
  -6   3  -3   27.03   17.14
   6   4   3   -4.97   15.55
   6   4   3    0.43   15.06
  -6  -4  -3    1.19   11.85
  -6  -4  -3    7.17   15.96
   6   6   3    9.20   12.52
   6   6   3    6.19   17.14
  -6  -6  -3    7.81   12.48
  -6  -6  -3    0.81   17.07
   6   7   3   39.87   16.49
   6   7   3   34.89   19.73
  -6  -7  -3   59.62   13.65
  -6  -7  -3   64.74   19.49
   6   7  -3   36.47    8.43
   6   8  -3    2.71    8.12
   6   9  -3    4.17    8.97
   6   9  -3    2.00    8.98
   6  11  -3   15.00   10.01
   6  11  -3   17.49   11.17
   6  12  -3   10.76   11.56
   6  12  -3    9.55   11.40
   6  14  -3  -16.83   13.91
   6   0   4   26.67   14.98
  -6   0  -4   19.28   16.75
  -6   0  -4   21.97   21.50
   6   1   4   16.20   15.52
   6   1   4   25.78   17.35
  -6  -1  -4   26.63   16.47
  -6  -1  -4   12.17   20.95
  -6   1  -4   13.46   16.04
  -6   1  -4   13.25   16.60
   6  -1   4   21.55   15.82
   6   2   4  253.14   35.58
   6   2   4  301.47   36.98
  -6  -2  -4  305.91   35.21
  -6  -2  -4  360.31   40.73
  -6   2  -4  245.86   33.65
  -6   2  -4  248.98   37.74
   6  -2   4  281.98   37.60
   6   3   4    2.63   16.86
   6   3   4   12.94   19.43
  -6  -3  -4   12.43   15.11
  -6  -3  -4   12.76   16.49
  -6   3  -4   12.26   15.55
  -6   3  -4    3.28   16.65
   6  -3   4   10.33   18.73
   6   5   4    0.98   16.57
   6   5   4    5.35   18.82
  -6  -5  -4    4.77   12.46
  -6  -5  -4    4.87   18.76
  -6   5  -4   11.92   15.10
   6   6   4  268.90   40.42
   6   6   4  388.83   44.11
  -6  -6  -4  392.06   39.30
  -6  -6  -4  408.09   45.92
   6   7   4   16.18   19.76
  -6  -7  -4   27.21   10.98
   6   8  -4  576.58   56.77
   6  11  -4   -7.31    9.79
   6  11  -4    2.22    8.65
   6  12  -4  132.81   20.50
   6  12  -4  142.96   20.18
   6  13  -4    2.56   11.99
   6  13  -4    0.98   12.44
   6   2   5   33.63   19.69
   6   2   5    5.87   23.62
  -6  -2  -5   29.63   15.28
  -6  -2  -5   36.76   18.35
  -6   2  -5   32.03   18.78
  -6   2  -5   24.80   23.24
   6  -2   5    9.98   20.08
   6  -2   5   21.06   22.36
   6   3   5   82.33   21.85
   6   3   5   74.88   24.40
  -6  -3  -5   80.98   17.83
  -6  -3  -5   77.33   21.80
  -6   3  -5   84.60   21.21
  -6   3  -5   74.68   24.35
   6  -3   5   55.38   19.75
   6   4   5   15.09   15.69
   6   4   5   19.11   17.11
  -6  -4  -5   18.20   13.29
  -6  -4  -5   21.08   22.09
  -6   4  -5   15.91   18.05
  -6   4  -5   20.38   19.01
   6  -4   5   22.00   22.68
  -6  -5  -5  490.75   54.54
   6  -5   5  428.51   52.81
   6   6   5   10.45   17.14
  -6  -6  -5   17.10   11.36
  -6  -6  -5   18.82   21.39
  -6   6  -5    7.46   15.86
   6   7   5   20.69   21.68
  -6  -7  -5   16.08   11.48
  -6  -7  -5   18.10   24.45
  -6   7  -5   17.35   17.10
   6   8   5    2.89   19.92
  -6  -8  -5    6.05    9.89
  -6  -8  -5   13.54   22.10
  -6   8  -5    8.07   17.08
   6  10  -5   11.21    9.52
   6  11  -5    3.75    9.50
   6  13  -5    3.76   12.16
   6   0   6 1659.89  154.67
   6   0   6 1700.80  155.22
  -6   0  -6 1396.13  148.80
  -6   0  -6 1693.38  153.91
   6   1   6  -19.05   16.88
   6   1   6    8.70   20.24
  -6  -1  -6    0.98   14.87
  -6  -1  -6  -18.20   21.53
  -6   1  -6   11.58   15.71
  -6   1  -6    0.53   20.61
   6  -1   6  -24.27   18.65
   6  -1   6    2.09   25.86
   6   2   6  634.53   66.77
  -6  -2  -6  555.12   59.00
  -6   2  -6  545.13   60.05
  -6   2  -6  584.03   64.93
   6  -2   6  589.15   63.28
   6  -2   6  518.26   62.66
   6   4   6  576.89   63.94
  -6  -4  -6  585.50   58.88
  -6   4  -6  531.61   60.47
   6  -4   6  577.58   64.64
  -6   5  -6   28.16   17.46
   6  -5   6   29.72   24.85
  -6  -7  -6  -32.64   26.70
   6   0   7  -26.92   20.31
  -6   0  -7   10.72   24.41
   6   1   7   86.04   23.07
   6   1   7   60.79   23.84
  -6  -1  -7   60.18   17.87
  -6  -1  -7   35.98   27.01
  -6   1  -7   66.94   24.52
   6  -1   7   72.88   21.82
   6   2   7   -5.13   22.19
  -6  -2  -7   11.14   14.60
  -6  -2  -7    3.44   22.79
  -6   2  -7    1.69   25.86
   6  -2   7    1.16   19.50
   6   3   7   15.91   24.79
  -6  -3  -7   17.73   15.17
  -6  -3  -7    8.31   22.75
  -6   3  -7   18.54   21.85
   6  -3   7    7.35   17.61
   6   4   7    1.44   22.80
  -6  -4  -7    4.47   13.58
  -6  -4  -7    9.63   23.56
  -6   4  -7   12.26   16.72
  -6   4  -7    1.82   24.24
   6  -4   7    0.58   18.87
   6  -4   7   10.53   26.64
   6   5   7   12.18   24.01
  -6  -5  -7    6.77   12.48
  -6  -5  -7    1.80   23.56
  -6   5  -7    6.56   19.25
  -6   5  -7   19.99   25.14
   6  -5   7    6.38   23.17
   6  -5   7    6.21   23.61
   6   6   7  -22.27   26.17
  -6  -6  -7    3.98   11.10
  -6  -6  -7  -20.40   29.36
  -6   6  -7    6.98   19.61
  -6   6  -7    0.56   20.58
   6  -6   7    0.43   20.17
   6  -6   7    2.67   22.80
   6   7   7    4.90   28.44
  -6  -7  -7   25.72   11.75
  -6  -7  -7    9.66   26.86
  -6   7  -7   24.11   20.68
  -6   7  -7   17.91   24.30
   6  -7   7   12.45   29.30
  -6  -8  -7   28.94   27.64
   6  -8   7    1.42   21.88
  -6  -9  -7   25.93   24.72
   6   0   8  636.80   68.03
   6   0   8  592.65   67.23
  -6   0  -8  582.92   60.51
  -6   0  -8  502.13   65.95
   6   1   8    5.50   22.83
  -6  -1  -8    0.70   14.34
  -6  -1  -8   -6.85   24.62
  -6   1  -8    3.37   14.73
  -6   1  -8    1.62   22.01
   6  -1   8    6.47   22.89
   6  -1   8   16.74   26.84
   6   2   8  100.18   31.57
  -6  -2  -8   78.90   17.83
  -6  -2  -8   78.25   28.94
  -6   2  -8  134.57   22.18
  -6   2  -8   75.09   24.91
   6  -2   8  114.26   27.73
   6  -2   8  127.79   28.96
   6   3   8    6.60   20.74
  -6  -3  -8    7.44   13.40
  -6  -3  -8   20.82   30.20
  -6   3  -8   13.85   15.20
  -6   3  -8   18.71   24.66
   6  -3   8   18.51   24.13
   6  -3   8   26.52   25.96
   6   5   8  -20.38   21.35
  -6  -5  -8    2.81   11.17
  -6  -5  -8    2.35   24.42
  -6   5  -8  -22.25   19.04
  -6   5  -8   12.92   25.51
   6  -5   8    0.00   23.29
   6  -5   8   10.29   29.10
   6   6   8  351.50   51.33
  -6  -6  -8  484.07   48.76
  -6  -6  -8  435.46   56.40
  -6   6  -8  408.83   47.24
  -6   6  -8  323.06   52.08
   6  -6   8  466.52   53.78
   6  -6   8  453.45   56.20
  -6  -7  -8    8.15   27.60
  -6   7  -8    2.55   18.25
  -6   7  -8    0.50   25.11
   6  -7   8   14.08   25.82
   6  -7   8   11.98   28.83
   6   0   9   11.27   23.45
  -6   0  -9    0.45   14.72
  -6   0  -9    1.02   28.79
   6   1   9  -12.33   21.90
  -6  -1  -9    4.12   13.74
  -6  -1  -9   -0.61   20.79
  -6   1  -9    3.26   15.24
  -6   1  -9   19.21   31.01
   6  -1   9    1.44   22.81
   6  -1   9  -12.69   27.61
   6   2   9   12.06   26.67
  -6  -2  -9   18.46   14.73
  -6  -2  -9   16.76   31.04
  -6   2  -9   13.64   14.87
  -6   2  -9   12.33   23.69
   6  -2   9   14.82   24.91
   6  -2   9   21.30   27.43
   6   3   9   14.35   21.60
  -6  -3  -9    4.66   13.01
  -6  -3  -9    5.72   31.74
  -6   3  -9    6.38   15.69
  -6   3  -9    3.74   21.77
   6  -3   9    4.30   24.66
   6  -3   9    3.02   26.75
   6   4   9   11.24   24.99
  -6  -4  -9   12.72   13.30
  -6  -4  -9    7.95   26.79
  -6   4  -9    3.36   16.48
  -6   4  -9    2.62   27.33
   6  -4   9    5.82   24.71
   6  -4   9   20.29   29.19
   6   5   9   39.52   23.51
  -6  -5  -9  -36.91   27.34
  -6   5  -9   47.20   18.62
  -6   5  -9   23.73   27.79
   6  -5   9   35.71   25.28
   6  -5   9   18.69   26.84
  -6  -6  -9   18.99   30.31
  -6   6  -9   14.25   20.26
  -6   6  -9   19.16   23.64
   6  -6   9    0.00   21.68
   6  -6   9   17.20   31.65
   6   0  10  141.06   35.31
  -6   0 -10  158.27   23.86
  -6   0 -10   95.13   30.98
   6   1  10   15.21   28.41
  -6  -1 -10    9.67   12.90
  -6  -1 -10   28.18   28.77
  -6   1 -10    4.87   13.39
  -6   1 -10    5.13   27.32
   6  -1  10    9.42   25.84
   6  -1  10   21.10   24.70
   6   2  10  115.36   31.08
  -6  -2 -10  131.11   21.67
  -6  -2 -10  109.04   34.19
  -6   2 -10  144.72   21.93
  -6   2 -10   64.68   30.80
   6  -2  10  192.22   30.92
   6  -2  10   99.81   32.25
  -6   4 -10  155.02   26.20
  -6   5 -10   -6.45   15.90
   6  -5  10  -19.19   25.26
   6  -5  10    2.62   26.38
   6  -6  10  385.50   51.01
  -7  -5   0    1.59   14.69
  -7  -2  -1  486.84   54.19
  -7  -3  -1   18.17   14.04
  -7  -5  -1   29.09   15.94
  -7   0  -2    9.73   14.82
  -7  -1  -2  121.49   21.65
   7   2   2   33.38   20.31
  -7  -2  -2   39.71   17.42
  -7  -2  -2   28.09   17.18
   7   4   2   64.78   19.94
  -7  -4  -2    0.74   19.86
   7   5   2    9.58   15.70
   7   5   2   44.11   19.95
  -7  -5  -2   14.71   14.42
  -7  -5  -2   15.30   18.72
   7   6   2   22.36   15.67
  -7  -6  -2   16.08   15.48
   7   7  -2    9.47    7.55
  -7   2  -3  415.51   49.03
   7   3   3    1.52   15.36
   7   3   3   33.72   21.55
  -7  -3  -3   10.45   17.84
  -7  -3  -3   16.00   21.07
   7   4   3  628.25   65.76
   7   4   3  603.23   67.98
  -7  -4  -3  690.78   65.60
  -7  -4  -3  580.46   66.42
   7   5   3    7.06   16.18
   7   5   3    4.94   16.44
  -7  -5  -3   10.67   12.99
  -7  -5  -3  -27.60   19.45
   7   6   3  417.51   48.94
  -7  -6  -3  392.40   43.60
   7   8  -3  332.30   34.91
   7   0   4    5.06   19.44
  -7   0  -4    0.65   16.95
  -7   0  -4  -15.06   20.12
   7   1   4   38.75   20.98
   7   1   4   51.69   24.34
  -7  -1  -4   47.54   19.82
  -7  -1  -4   47.55   23.24
  -7   1  -4   63.26   19.06
  -7   1  -4   47.62   21.79
   7  -1   4   66.53   23.65
   7   2   4   -4.36   16.05
   7   2   4   16.00   21.63
  -7  -2  -4    2.06   15.35
  -7  -2  -4    3.02   21.25
  -7   2  -4   -8.97   18.32
  -7   2  -4   16.77   24.18
   7  -2   4   -2.14   18.36
   7   3   4   27.31   19.92
   7   3   4    9.72   22.67
  -7  -3  -4   33.23   17.11
  -7  -3  -4    5.59   18.03
  -7   3  -4   31.04   18.55
   7  -3   4   34.68   24.52
   7   5   4    1.70   14.86
   7   5   4   16.67   23.33
  -7  -5  -4   14.37   13.80
  -7  -5  -4    7.01   22.46
   7   6   4    0.62   17.70
   7   6   4    3.28   20.71
  -7  -6  -4    3.10   13.48
  -7  -6  -4    0.24   19.03
   7   7   4    9.33   17.76
   7   7   4    6.16   23.37
  -7  -7  -4   15.75   14.23
  -7  -7  -4   23.90   21.76
   7   9  -4    0.98    9.70
   7  10  -4    0.10   10.80
   7  11  -4   16.69   10.10
   7  12  -4    1.76   11.36
   7   3   5    7.08   18.93
  -7  -3  -5    9.76   13.98
   7   4   5  406.04   49.75
  -7  -4  -5  397.66   44.76
  -7   6  -5  110.35   24.47
   7   0   6    8.14   18.22
   7   0   6  -17.42   22.39
  -7   0  -6    7.32   16.10
  -7   0  -6    8.51   25.09
   7   1   6    6.96   18.34
   7   1   6   19.50   26.56
  -7  -1  -6    4.46   17.56
  -7  -1  -6    1.16   21.10
  -7   1  -6    8.23   17.59
  -7   1  -6    4.85   24.13
   7  -1   6    3.67   20.14
   7  -1   6    8.22   25.96
   7   2   6   16.90   17.46
   7   2   6  -23.05   23.14
  -7  -2  -6    5.47   16.01
  -7  -2  -6    3.70   27.57
  -7   2  -6    1.33   18.09
  -7   2  -6    9.11   24.53
   7  -2   6   11.06   20.72
   7  -2   6    0.74   22.39
   7   3   6   81.96   24.21
   7   3   6   53.79   23.67
  -7  -3  -6   67.01   17.47
  -7  -3  -6   43.88   22.02
  -7   3  -6   36.71   19.63
  -7   3  -6   52.17   21.83
   7  -3   6   48.95   20.95
   7  -3   6   41.73   23.23
   7   4   6    2.32   17.18
   7   4   6    7.68   19.48
  -7  -4  -6    3.17   14.52
  -7  -4  -6    7.46   19.70
  -7   4  -6    0.00   18.59
  -7   4  -6    9.60   25.31
   7  -4   6    0.94   26.08
   7  -4   6    4.64   25.28
   7   5   6    9.19   17.32
   7   5   6    3.94   23.87
  -7  -5  -6    6.59   14.14
  -7  -5  -6    1.00   23.49
  -7   5  -6    8.98   18.00
  -7   5  -6    1.31   25.70
   7  -5   6    1.45   25.05
   7  -5   6   12.84   26.47
  -7  -6  -6  -24.22   25.02
   7  -6   6  -18.23   23.25
   7   7   6   47.98   20.59
   7   7   6   38.85   26.18
  -7  -7  -6   22.01   15.31
  -7  -7  -6   36.12   28.14
  -7   7  -6   30.63   19.88
   7   8   6  -28.59   25.58
  -7  -8  -6    0.95   11.31
  -7  -8  -6   -4.05   26.18
  -7   8  -6    6.86   19.04
   7   0   7   56.60   21.57
   7   0   7   78.44   29.82
  -7   0  -7   68.40   19.09
  -7   0  -7   41.82   30.30
   7   1   7    1.95   21.35
   7   1   7  -16.06   23.36
  -7  -1  -7    0.80   16.43
  -7  -1  -7    3.05   26.34
  -7   1  -7    2.47   18.04
  -7   1  -7   19.45   23.22
   7  -1   7   14.59   19.40
   7  -1   7    7.47   22.43
   7   2   7  406.06   47.30
   7   2   7  348.86   51.87
  -7  -2  -7  354.48   40.63
  -7  -2  -7  306.69   47.05
  -7   2  -7  311.65   41.68
  -7   2  -7  346.35   47.85
   7  -2   7  338.03   45.29
   7  -2   7  357.79   47.90
   7   3   7    4.95   19.18
   7   3   7   18.93   28.75
  -7  -3  -7    4.81   14.75
  -7  -3  -7    0.28   25.60
  -7   3  -7    2.95   19.40
  -7   3  -7    7.05   21.88
   7  -3   7    7.68   22.34
   7  -3   7   24.13   28.29
   7   5   7    8.80   20.85
   7   5   7   14.04   24.70
  -7  -5  -7    4.43   12.75
  -7  -5  -7   -8.40   27.89
  -7   5  -7   -4.35   18.13
  -7   5  -7  -42.96   30.25
   7  -5   7    1.91   21.92
   7  -5   7    1.37   24.27
   7   6   7  320.68   44.30
  -7  -6  -7  322.78   37.42
  -7  -6  -7  316.16   44.40
  -7   6  -7  359.21   42.69
  -7   6  -7  222.69   45.18
   7  -6   7  377.24   48.06
   7  -6   7  348.57   49.12
   7   7   7    2.91   26.01
  -7  -7  -7  -12.20   12.89
  -7  -7  -7   -6.36   28.58
  -7   7  -7    3.91   20.34
  -7   7  -7    6.99   22.64
   7  -7   7   17.28   27.74
   7  -7   7   19.13   28.86
   7   8   7  149.86   33.50
  -7  -8  -7  137.42   20.36
  -7  -8  -7  146.62   34.77
  -7   8  -7  102.33   28.01
   7  -8   7  111.63   29.99
   7   0   8  -19.84   18.96
   7   0   8    5.22   24.62
  -7   0  -8    2.33   17.43
  -7   0  -8    1.13   28.56
   7   1   8  -15.39   22.32
   7   1   8   16.38   30.00
  -7  -1  -8    4.30   16.44
  -7  -1  -8   15.58   22.91
  -7   1  -8    0.00   17.29
  -7   1  -8   28.34   30.82
   7  -1   8   -6.95   22.00
   7  -1   8  -24.69   25.06
   7   2   8    6.80   24.51
   7   2   8    3.90   23.49
  -7  -2  -8   11.68   15.89
  -7  -2  -8    9.31   27.29
  -7   2  -8    3.17   17.59
  -7   2  -8   12.82   28.06
   7  -2   8    7.34   23.74
   7  -2   8   17.15   24.25
   7   3   8    3.25   24.66
   7   3   8   13.74   25.68
  -7  -3  -8  -26.37   16.78
  -7  -3  -8   16.53   25.65
  -7   3  -8   12.03   17.01
  -7   3  -8   -5.36   28.75
   7  -3   8   12.37   20.38
   7  -3   8   18.75   29.35
   7   4   8    8.66   26.29
  -7  -4  -8  -21.29   15.58
  -7  -4  -8   -7.64   24.61
  -7   4  -8    7.00   19.83
  -7   4  -8  -33.07   27.46
   7  -4   8  -32.54   26.10
   7  -4   8  -27.08   30.71
   7   5   8    3.20   25.51
  -7  -5  -8    7.38   14.59
  -7  -5  -8    6.24   25.06
  -7   5  -8   18.92   21.68
  -7   5  -8    2.44   22.41
   7  -5   8   21.23   27.55
   7  -5   8   14.31   26.75
   7   6   8    3.41   26.88
  -7  -6  -8    2.30   11.86
  -7  -6  -8    0.00   24.82
  -7   6  -8  -17.77   19.39
  -7   6  -8    4.92   27.93
   7  -6   8    3.10   26.65
   7  -6   8   -6.71   31.45
   7   0   9  161.76   29.92
   7   0   9   64.39   28.83
  -7   0  -9  122.09   23.39
  -7   0  -9  106.00   31.28
   7   1   9   11.51   21.69
   7   1   9    9.50   25.78
  -7  -1  -9    4.79   16.49
  -7  -1  -9    7.22   24.24
  -7   1  -9    5.36   17.51
  -7   1  -9  -15.98   29.33
   7  -1   9   16.45   23.76
   7  -1   9    9.05   26.32
   7   2   9  221.84   36.38
   7   2   9  210.33   37.92
  -7  -2  -9  197.60   27.78
  -7  -2  -9  215.59   39.28
  -7   2  -9  145.06   28.22
  -7   2  -9  154.43   36.81
   7  -2   9  251.11   35.77
   7  -2   9  201.19   39.94
   7   3   9    6.06   22.38
  -7  -3  -9    5.19   14.48
  -7  -3  -9  -13.15   28.73
  -7   3  -9    6.75   17.81
   7  -3   9   -8.58   22.28
   7  -3   9    3.77   28.57
  -7  -4  -9  197.37   42.67
   7  -4   9  171.20   33.65
   7   5   9   12.69   25.77
  -7  -5  -9    1.60   12.75
  -7   5  -9   -2.47   17.14
   7  -5   9    5.99   26.53
   7   6   9  277.58   46.20
  -7  -6  -9  248.55   33.59
  -7   6  -9  281.87   36.86
   7  -6   9  341.16   44.59
   7  -6   9  248.55   47.92
   7   0  10    2.11   24.89
   7   0  10    9.48   30.73
  -7   0 -10  -15.98   16.61
   7   1  10    0.07   23.82
   7   1  10   23.53   29.12
  -7  -1 -10    2.30   15.61
  -7   1 -10    1.57   16.99
   7  -1  10    2.66   25.03
   7  -1  10    6.66   26.16
   7   2  10   14.80   23.95
  -7  -2 -10    3.52   14.44
  -7   2 -10   -5.11   16.43
   7  -2  10  -14.12   27.50
   7  -2  10    0.00   28.36
   7   3  10   23.91   28.05
   7  -3  10   26.37   27.44
   7  -3  10  -24.15   27.62
  -8  -3  -1   11.43   15.37
  -8  -5  -1   10.37   15.66
  -8  -2  -2  206.09   32.27
   8   4   2  376.67   51.01
  -8  -4  -2  452.42   48.52
   8   5   2    1.14   17.11
   8   5   2  -28.07   21.35
  -8  -5  -2    1.92   15.05
  -8  -5  -2    7.88   20.17
   8   3   3   25.82   20.97
  -8  -3  -3   31.72   19.27
  -8  -3  -3   30.20   24.10
   8   4   3   21.62   20.69
   8   4   3   22.69   21.03
  -8  -4  -3   10.56   15.95
  -8  -4  -3   11.50   22.32
   8   5   3   29.93   17.29
   8   5   3   20.22   21.42
  -8  -5  -3   12.70   15.12
  -8  -5  -3    9.54   23.31
   8   6   3    0.97   17.89
   8   6   3   -1.70   22.11
  -8  -6  -3  -11.83   14.68
  -8  -6  -3    1.12   22.13
   8   0   4  621.98   70.93
  -8   0  -4  678.71   74.61
  -8   1  -4    0.34   16.20
   8  -1   4   -6.99   24.95
  -8   2  -4  653.46   70.54
   8   0   5    2.64   18.14
   8   0   5   -2.97   21.29
  -8   0  -5    0.17   17.82
  -8   0  -5  -15.22   24.44
   8   1   5    7.84   21.27
   8   1   5    4.21   26.05
  -8  -1  -5    8.56   17.76
  -8  -1  -5   17.27   25.55
  -8   1  -5   11.85   19.39
  -8   1  -5   16.97   25.99
   8  -1   5    9.80   21.36
   8   2   5   13.06   21.33
   8   2   5   22.76   26.24
  -8  -2  -5    2.25   18.06
  -8  -2  -5    3.98   21.61
  -8   2  -5    0.73   19.63
  -8   2  -5    0.00   25.52
   8  -2   5    5.25   25.54
   8   3   5   74.44   24.56
   8   3   5   63.32   24.84
  -8  -3  -5   42.26   17.85
  -8  -3  -5   78.56   25.58
  -8   3  -5   79.68   22.86
  -8   3  -5   66.84   23.43
   8  -3   5   86.66   26.36
   8   4   5   34.29   20.77
   8   4   5   39.54   23.22
  -8  -4  -5   48.63   17.22
  -8  -4  -5   40.20   27.08
  -8   4  -5   44.17   21.02
   8   5   5    0.53   22.58
  -8  -5  -5    2.07   21.35
   8   6   5   16.91   24.53
  -8  -6  -5   14.04   16.72
  -8  -6  -5  -39.70   26.73
   8   7   5   43.57   20.79
   8   7   5   67.03   23.84
  -8  -7  -5   79.65   17.41
  -8  -7  -5   45.43   26.68
   8   0   6  206.04   33.40
   8   0   6  168.18   35.04
  -8   0  -6  241.86   32.89
  -8   0  -6  221.79   36.95
   8   1   6   17.45   20.61
   8   1   6    3.03   29.15
  -8  -1  -6    5.75   19.15
  -8  -1  -6    2.55   21.39
  -8   1  -6   26.03   19.15
  -8   1  -6   17.32   27.84
   8  -1   6    8.30   20.76
   8  -1   6    1.12   23.12
   8   2   6  100.48   25.59
   8   2   6   81.60   28.85
  -8  -2  -6  123.64   22.84
  -8  -2  -6   96.82   31.38
  -8   2  -6   67.04   24.85
   8  -2   6  128.28   26.21
   8  -2   6   65.10   27.83
   8   4   6  212.86   40.10
  -8  -4  -6  215.94   31.26
  -8   4  -6  247.03   34.81
   8  -4   6  228.07   41.88
   8   5   6   10.73   19.75
   8   5   6    0.48   24.89
  -8  -5  -6   -6.98   16.59
  -8  -5  -6    3.90   27.14
  -8   5  -6    4.20   18.54
   8  -5   6    3.06   23.89
   8   6   6  165.58   32.09
   8   6   6  174.07   33.38
  -8  -6  -6  151.51   24.54
  -8  -6  -6   67.60   31.22
  -8   6  -6  131.34   27.99
   8   7   6    4.56   19.04
   8   7   6    2.13   25.79
  -8  -7  -6    2.60   14.98
  -8  -7  -6   15.29   26.35
   8   0   7   16.96   19.94
   8   0   7    1.84   29.42
  -8   0  -7    3.32   18.13
  -8   0  -7  -27.14   30.19
   8   1   7   31.64   22.91
   8   1   7   28.09   30.50
  -8  -1  -7    6.58   17.47
  -8  -1  -7   21.99   30.90
  -8   1  -7   25.09   18.59
  -8   1  -7    8.09   21.17
   8  -1   7   12.43   20.30
   8  -1   7    5.47   26.77
   8   2   7    2.63   21.23
   8   2   7  -38.99   27.42
  -8  -2  -7    8.77   16.72
  -8  -2  -7    1.05   29.74
  -8   2  -7    0.00   18.57
  -8   2  -7    1.73   27.24
   8  -2   7    7.47   24.48
   8  -2   7   16.19   28.79
   8   3   7  -25.01   24.09
   8   3   7    3.94   26.84
  -8  -3  -7    5.11   16.85
  -8  -3  -7    4.42   24.69
  -8   3  -7  -30.73   20.42
  -8   3  -7    6.79   27.75
   8  -3   7    0.52   23.21
   8  -3   7  -34.28   26.56
   8   4   7  -44.98   26.27
   8   4   7  -40.32   28.82
  -8  -4  -7   12.22   17.51
  -8  -4  -7   30.63   23.70
  -8   4  -7    2.89   19.49
  -8   4  -7    3.97   27.11
   8  -4   7  -16.31   24.22
   8  -4   7  -11.00   29.41
   8   5   7    2.62   23.62
   8   5   7    0.00   25.94
  -8  -5  -7    1.85   14.24
  -8  -5  -7    9.58   22.46
  -8   5  -7   -7.97   20.66
  -8   5  -7  -41.81   30.22
   8  -5   7    1.58   27.47
   8  -5   7    3.05   29.11
   8   6   7  -24.86   24.82
   8   6   7  -20.65   26.82
  -8  -6  -7   -7.52   14.11
  -8  -6  -7    8.13   22.56
  -8   6  -7   17.66   20.94
   8  -6   7    9.78   30.23
   8  -6   7  -30.37   27.82
   8   8   7   13.24   27.43
  -8  -8  -7    5.19   14.09
  -8   8  -7  -16.87   21.58
   8  -8   7    4.68   27.75
   8   0   8  171.49   33.60
  -8   0  -8  211.82   30.38
  -8   0  -8  172.98   39.26
   8   1   8   22.61   25.88
   8   1   8    3.06   29.77
  -8  -1  -8    9.47   17.63
  -8  -1  -8   12.54   31.30
  -8   1  -8   27.62   19.96
  -8   1  -8   21.55   29.10
   8  -1   8   26.71   25.81
   8  -1   8   23.80   32.19
   8   2   8  107.37   29.08
   8   2   8   84.84   35.67
  -8  -2  -8   76.04   19.80
  -8  -2  -8  107.06   30.96
  -8   2  -8   67.62   22.23
  -8   2  -8   74.56   31.90
   8  -2   8   87.15   28.77
   8  -2   8   51.77   30.51
   8   3   8   -1.44   20.13
   8   3   8  -30.79   27.46
  -8  -3  -8  -18.61   17.20
  -8  -3  -8    7.07   29.71
  -8   3  -8   -5.82   18.77
  -8   3  -8    1.17   29.68
   8  -3   8   27.26   24.24
   8  -3   8  -21.43   27.20
   8   4   8  120.16   28.90
  -8  -4  -8  152.19   31.58
  -8   4  -8   89.45   32.44
   8  -4   8  102.72   34.16
   8   5   8   32.88   28.87
  -8  -5  -8    3.60   15.81
  -8   5  -8   32.15   20.49
   8  -5   8   23.66   27.58
   8   6   8  351.81   48.47
   8   6   8  246.52   44.14
  -8  -6  -8  311.86   39.33
  -8   6  -8  377.36   44.41
   8  -6   8  417.70   51.10
   8  -6   8  325.36   48.67
   8   0   9    4.78   23.34
   8   0   9  -28.24   27.28
  -8   0  -9    1.53   17.54
   8   1   9   10.77   26.79
   8   1   9   17.89   32.52
  -8  -1  -9    0.30   17.50
  -8   1  -9   10.26   19.35
   8  -1   9    5.26   23.72
   8  -1   9    0.00   26.86
   8   2   9    5.32   22.04
   8   2   9    6.01   29.64
  -8  -2  -9    1.56   17.24
  -8   2  -9   -6.33   19.07
   8  -2   9  -24.50   26.85
   8  -2   9    0.00   25.34
   8   3   9   37.62   27.04
   8   3   9   39.26   26.29
   8  -3   9   26.77   25.65
   8  -3   9   16.44   33.51
   8  -4   9   16.33   26.23
  -9  -5  -2    8.37   19.45
  -9  -1  -3   32.10   19.61
  -9  -2  -3  465.38   53.94
   9   3   3   -8.92   23.36
  -9  -3  -3    7.48   18.51
   9   4   3  293.33   42.25
   9   4   3  264.68   40.23
  -9  -4  -3  244.25   36.64
  -9  -4  -3  317.27   44.22
   9   0   4  -27.23   27.64
  -9   0  -4    1.84   20.02
   9   1   4    9.51   25.02
  -9  -1  -4   -3.83   20.28
  -9  -1  -4   13.18   21.91
  -9   1  -4    5.72   19.42
   9   2   4   25.95   22.63
   9   2   4   36.35   24.14
  -9  -2  -4   35.46   21.53
  -9  -2  -4   24.98   21.37
   9   4   4    1.82   29.46
  -9  -4  -4   14.58   18.82
   9   5   4    8.22   24.47
   9   5   4    5.65   25.90
  -9  -5  -4   22.43   16.84
  -9  -5  -4   19.96   26.42
   9   6   4    6.66   21.84
   9   6   4  -42.82   28.67
  -9  -6  -4   16.59   15.62
  -9  -6  -4   12.25   24.91
  -9   0  -5   46.21   22.81
   9   1   5  -21.30   28.29
  -9  -1  -5  -20.65   21.09
  -9   1  -5    0.00   20.32
   9   2   5  226.17   37.61
   9   2   5  295.25   40.65
  -9  -2  -5  221.10   34.96
  -9  -2  -5  236.60   40.25
  -9   2  -5  233.19   36.92
   9  -2   5  252.95   44.56
   9   3   5   11.06   23.90
   9   3   5   17.35   30.94
  -9  -3  -5    9.55   17.96
  -9  -3  -5    1.29   21.53
  -9   3  -5   13.67   21.92
   9   4   5  173.19   31.05
   9   4   5  169.96   37.04
  -9  -4  -5  153.22   27.80
  -9  -4  -5  164.96   35.47
   9   5   5    6.94   23.00
   9   5   5    3.04   27.33
  -9  -5  -5    9.11   18.44
  -9  -5  -5   18.88   22.94
   9   6   5  155.12   32.15
   9   6   5  203.84   38.46
  -9  -6  -5  194.04   28.17
  -9  -6  -5  155.15   32.48
   9   0   6  -31.57   22.58
   9   0   6   17.54   30.83
  -9   0  -6  -32.60   21.49
  -9   0  -6   33.28   28.21
   9   1   6   10.41   25.09
   9   1   6    2.25   28.58
  -9  -1  -6  -16.44   21.75
  -9  -1  -6  -13.05   23.60
  -9   1  -6    5.84   20.60
  -9   1  -6    4.15   25.21
   9  -1   6    5.47   21.15
   9  -1   6    5.44   28.89
   9   2   6    5.90   22.61
   9   2   6    9.47   30.19
  -9  -2  -6    0.57   17.65
  -9  -2  -6    6.40   28.42
  -9   2  -6  -24.12   21.34
  -9   2  -6    2.55   23.73
   9  -2   6    5.02   23.63
   9  -2   6    2.14   24.76
   9   3   6    7.70   21.46
   9   3   6   10.50   26.33
  -9  -3  -6   -1.29   17.43
  -9  -3  -6    7.61   26.96
  -9   3  -6    1.44   21.51
  -9   3  -6    1.62   29.05
   9  -3   6    2.18   24.54
   9  -3   6   34.06   29.16
   9   4   6   -6.63   25.47
   9   4   6   -7.49   30.60
  -9  -4  -6   -2.20   16.63
  -9  -4  -6   10.73   23.09
  -9   4  -6    3.05   19.70
   9   5   6   -9.01   21.55
   9   5   6   22.20   28.71
  -9  -5  -6   -9.66   18.50
  -9  -5  -6   20.28   29.26
  -9  -7  -6  -13.67   14.69
   9   0   7  148.50   32.69
   9   0   7  129.39   33.31
  -9   0  -7  122.00   26.99
  -9   0  -7   85.25   30.43
   9   1   7    9.28   21.06
   9   1   7   20.30   32.30
  -9  -1  -7   37.29   21.01
  -9  -1  -7   21.68   29.25
  -9   1  -7   11.58   21.03
  -9   1  -7   26.74   28.92
   9  -1   7   19.95   26.40
   9  -1   7   12.08   27.22
   9   2   7  148.17   36.88
   9   2   7  182.04   40.27
  -9  -2  -7  161.99   30.09
  -9  -2  -7  254.66   38.05
  -9   2  -7  209.13   33.67
  -9   2  -7  268.60   40.37
   9  -2   7  277.70   38.40
   9  -2   7  200.72   42.25
   9   3   7    2.99   23.51
  -9   3  -7    6.58   24.43
   9  -3   7   25.64   25.41
  -9   4  -7   72.34   24.28
   9   5   7  -21.85   23.04
   9   5   7   10.97   24.62
  -9  -5  -7    1.42   16.23
  -9   5  -7   22.49   22.38
   9  -5   7    6.24   25.31
   9   6   7  316.73   45.72
   9   0   8    0.38   22.25
   9   0   8  -26.65   28.19
  -9   0  -8    1.10   18.64
   9   1   8   18.97   24.64
   9   1   8    2.55   27.08
  -9  -1  -8   21.63   19.59
  -9   1  -8   13.00   20.06
   9  -1   8   27.06   27.59
   9  -1   8   13.02   28.73
   9   2   8    7.88   24.04
   9   2   8    5.19   36.75
  -9  -2  -8  -10.51   18.84
  -9   2  -8    2.85   19.99
   9  -2   8   20.18   22.06
   9  -2   8   10.69   33.49
   9   3   8   -6.26   23.93
   9  -3   8    7.03   21.61
   9  -3   8    8.88   29.21
 -10  -4  -2  278.52   38.61
 -10  -3  -3   17.78   20.99
  10   4   3   -3.86   27.93
 -10  -4  -3    7.29   20.39
 -10  -5  -3   23.19   20.53
 -10  -1  -4   23.50   22.36
  10   2   4  150.34   35.38
 -10  -2  -4   91.45   28.37
  10   3   4    8.39   22.57
  10   3   4    1.25   27.31
 -10  -3  -4  -32.52   23.71
  10   4   4  297.09   42.09
  10   4   4  196.21   40.80
 -10  -4  -4  189.24   32.66
 -10  -4  -4  198.33   39.02
  10   5   4   -4.22   25.52
  10   5   4    6.63   30.60
 -10  -5  -4    1.73   18.49
 -10  -5  -4    1.98   21.64
  10   0   5   13.68   26.18
  10   0   5   -4.84   26.61
 -10   0  -5    2.62   20.67
  10   1   5   25.04   29.26
  10   1   5  -20.78   26.01
 -10  -1  -5   -2.79   21.12
 -10  -1  -5  -20.97   28.90
 -10   1  -5   13.98   21.66
  10   2   5    0.55   27.04
  10   2   5  -18.31   30.31
 -10  -2  -5    9.94   21.15
 -10  -2  -5    2.83   27.74
  10   3   5  -15.74   23.96
  10   3   5    1.12   29.97
 -10  -3  -5    7.72   18.19
 -10  -3  -5    0.00   26.90
  10   5   5    6.13   26.27
  10   5   5    3.75   25.62
 -10  -5  -5    8.00   18.00
  10   2   6  135.07   33.23
 -10  -2  -6  134.17   26.64
 -10   2  -6  101.91   27.64
  10  -2   6   94.65   33.14
  10   3   6   11.32   28.04
  10   3   6   12.66   24.92
 -10  -3  -6    8.36   18.18
 -10   3  -6    4.25   20.66
  10  -3   6  -32.14   28.38
  10   4   6  224.57   35.83
  10   4   6  289.55   45.30
 -10  -4  -6  155.62   30.15
  10   0   7   -0.57   22.45
  10   1   7  -37.26   29.15
  10  -1   7  -17.25   26.73
  11   4   3  141.38   37.07
 -11  -4  -3  144.98   30.75
  11   3   4   10.62   25.32
 -11  -3  -4  -18.03   23.43
   0   0   0    0.00    0.00

_computing_structure_solution     'SHELXT 2014/5 (Sheldrick, 2014)'
;
_shelx_hkl_checksum   25263

 
data_006_MnGF_0-63GPa
 
_audit_creation_method
;
XIA2 0.5.438-g5f426072-dials-1.7
SHELXL-2017/1
;
_audit_creation_date              2018-08-01

_publ_contact_author_address     
;
School of Physics and Astronomy
Queen Mary University of London
Mile End Rd, London E1 4NS
U.K.
;
_publ_contact_author_email       a.e.phillips@qmul.ac.uk
_publ_contact_author_name        'Anthony E. Phillips'
_publ_contact_author_phone       '+44 2078 823 429'

_chemical_name_systematic        'guanidinium manganese(II) formate'
_chemical_name_common            'guanidinium manganese(II) formate'
_chemical_formula_moiety         'C3 H3 Mn O6, C H6 N3'
_chemical_formula_sum            'C4 H9 Mn N3 O6'
_chemical_formula_weight         250.08

_shelx_SHELXL_version_number      '2017/1'

loop_
 _atom_type_symbol
 _atom_type_description
 _atom_type_scat_dispersion_real
 _atom_type_scat_dispersion_imag
 _atom_type_scat_source
 'C'  'C'   0.0010   0.0010
 'International Tables Vol C Tables 4.2.6.8 and 6.1.1.4'
 'H'  'H'   0.0000   0.0000
 'International Tables Vol C Tables 4.2.6.8 and 6.1.1.4'
 'Mn'  'Mn'   0.2320   0.3560
 'International Tables Vol C Tables 4.2.6.8 and 6.1.1.4'
 'N'  'N'   0.0020   0.0010
 'International Tables Vol C Tables 4.2.6.8 and 6.1.1.4'
 'O'  'O'   0.0040   0.0030
 'International Tables Vol C Tables 4.2.6.8 and 6.1.1.4'
 
_space_group_crystal_system       orthorhombic
_space_group_IT_number            52
_space_group_name_H-M_alt         'P n n a'
_space_group_name_Hall            '-P 2a 2bc'
 
_shelx_space_group_comment
;
The symmetry employed for this shelxl refinement is uniquely defined
by the following loop, which should always be used as a source of
symmetry information in preference to the above space-group names.
They are only intended as comments.
;
 
loop_
 _space_group_symop_operation_xyz
 'x, y, z'
 '-x+1/2, -y, z'
 '-x+1/2, y+1/2, -z+1/2'
 'x, -y+1/2, -z+1/2'
 '-x, -y, -z'
 'x-1/2, y, -z'
 'x-1/2, -y-1/2, z-1/2'
 '-x, y-1/2, z-1/2'
 
_cell_length_a                    8.3814(13)
_cell_length_b                    11.8640(13)
_cell_length_c                    9.0589(11)
_cell_angle_alpha                 90
_cell_angle_beta                  90
_cell_angle_gamma                 90
_cell_volume                      900.8(2)
_cell_formula_units_Z             4
_cell_measurement_temperature     293(2)
_cell_measurement_reflns_used     763
_cell_measurement_theta_max       19.8218229235
_cell_measurement_theta_min       1.9214755534
 
_exptl_crystal_description       block
_exptl_crystal_colour            'pale pink'
_exptl_crystal_density_diffrn     1.844          
_exptl_crystal_F_000              508
_exptl_crystal_size_max           0.1
_exptl_crystal_size_mid           0.07
_exptl_crystal_size_min           0.05
_exptl_absorpt_coefficient_mu     0.511
_exptl_absorpt_correction_T_min   0.999451088108
_exptl_absorpt_correction_T_max   1.0
_exptl_absorpt_correction_type    empirical
_exptl_absorpt_process_details    
;
CCP4 7.0.044: AIMLESS, version 0.5.32 : 29/03/17
Scaling & analysis of unmerged intensities, absorption correction 
using spherical harmonics
;

_diffrn_ambient_temperature       293(2)
_diffrn_ambient_pressure          630000
_diffrn_radiation_wavelength      0.4859
_diffrn_radiation_type                    'Synchrotron' 
_diffrn_radiation_source                  'Diamond Light Source Beamline I19'
_diffrn_radiation_monochromator          'double crystal Silicon 111'
_diffrn_measurement_specimen_support      'diamond anvil cell'
_diffrn_measurement_device                'Newport IS4CCD (4 circle)'
_diffrn_measurement_device_type   	  'Pilatus 300K'
_diffrn_measurement_method        		
;
\w scans with 0.2 degree frames
;
_diffrn_reflns_number             3257
_diffrn_reflns_av_unetI/netI      0.1020
_diffrn_reflns_av_R_equivalents   0.0867
_diffrn_reflns_limit_h_min        -10
_diffrn_reflns_limit_h_max        10
_diffrn_reflns_limit_k_min        -16
_diffrn_reflns_limit_k_max        16
_diffrn_reflns_limit_l_min        -11
_diffrn_reflns_limit_l_max        11
_diffrn_reflns_theta_min          1.934
_diffrn_reflns_theta_max          19.969
_diffrn_reflns_theta_full         16.950
_diffrn_measured_fraction_theta_max   0.616
_diffrn_measured_fraction_theta_full  0.689
_diffrn_reflns_Laue_measured_fraction_max    0.616
_diffrn_reflns_Laue_measured_fraction_full   0.689
_diffrn_reflns_point_group_measured_fraction_max   0.616
_diffrn_reflns_point_group_measured_fraction_full  0.689
_reflns_number_total              809
_reflns_number_gt                 507
_reflns_threshold_expression      'I > 2\s(I)'
_reflns_Friedel_coverage          0.000
_reflns_Friedel_fraction_max      .
_reflns_Friedel_fraction_full     .
 
_reflns_special_details
;
 Reflections were merged by SHELXL according to the crystal
 class for the calculation of statistics and refinement.
 
 _reflns_Friedel_fraction is defined as the number of unique
 Friedel pairs measured divided by the number that would be
 possible theoretically, ignoring centric projections and
 systematic absences.
;
 
_computing_data_reduction         
;
aimless (Evans, P. R. and Murshudov, G. N., 2013)
ccp4 (Winn, M. D. et al., 2011)
DIALS 1.7.3-gc8f60bf0-release
pointless (Evans, P., 2006)
XIA2 0.5.438-g5f426072-dials-1.7 (Winter, G., 2010)
;

_publ_section_references          
;
Evans, P. (2006) Acta Cryst. D62, 72-82.
Evans, P. R. and Murshudov, G. N. (2013) Acta Cryst. D69, 1204-1214.
Winn, M. D. et al. (2011) Acta Cryst. D67, 235-242.
Winter, G. (2010) J. Appl. Cryst. 43, 186-190.
;

_computing_cell_refinement        
;
DIALS 2theta refinement, DIALS 1.7.3-gc8f60bf0-release
;
_computing_structure_solution     'SHELXT 2014/5 (Sheldrick, 2014)'
_computing_structure_refinement 'SHELXL-2017/1 (Sheldrick, 2017)'
_refine_ls_structure_factor_coef  Fsqd
_refine_ls_matrix_type            full
_refine_ls_weighting_scheme       calc
_refine_ls_weighting_details
'w=1/[\s^2^(Fo^2^)] where P=(Fo^2^+2Fc^2^)/3'
_atom_sites_solution_primary      dual
_atom_sites_solution_secondary    dual
_atom_sites_solution_hydrogens    geom
_refine_ls_hydrogen_treatment     constr
_refine_ls_extinction_method      none
_refine_ls_extinction_coef        .
_refine_ls_number_reflns          809
_refine_ls_number_parameters      66
_refine_ls_number_restraints      36
_refine_ls_R_factor_all           0.0761
_refine_ls_R_factor_gt            0.0388
_refine_ls_wR_factor_ref          0.1033
_refine_ls_wR_factor_gt           0.0851
_refine_ls_goodness_of_fit_ref    0.875
_refine_ls_restrained_S_all       0.856
_refine_ls_shift/su_max           0.000
_refine_ls_shift/su_mean          0.000
 
loop_
 _atom_site_label
 _atom_site_type_symbol
 _atom_site_fract_x
 _atom_site_fract_y
 _atom_site_fract_z
 _atom_site_U_iso_or_equiv
 _atom_site_adp_type
 _atom_site_occupancy
 _atom_site_site_symmetry_order  
 _atom_site_calc_flag
 _atom_site_refinement_flags_posn
 _atom_site_refinement_flags_adp
 _atom_site_refinement_flags_occupancy
 _atom_site_disorder_assembly
 _atom_site_disorder_group
Mn1 Mn 0.25804(6) 0.250000 0.250000 0.0162(2) Uani 1 2 d S T P . .
O21 O 0.4125(3) 0.17609(19) 0.4133(2) 0.0311(6) Uani 1 1 d . . . . .
C21 C 0.5265(4) 0.2153(3) 0.4843(3) 0.0269(8) Uani 1 1 d . . . . .
H21 H 0.591256 0.267687 0.436899 0.032 Uiso 1 1 calc R U . . .
O22 O 0.5606(3) 0.19037(18) 0.6129(2) 0.0288(6) Uani 1 1 d . . . . .
O31 O 0.2609(2) 0.4070(2) 0.3743(2) 0.0278(6) Uani 1 1 d . . . . .
C31 C 0.250000 0.500000 0.3133(5) 0.0277(12) Uani 1 2 d S T P . .
H31 H 0.250000 0.500000 0.210659 0.033 Uiso 1 2 calc R U P . .
N41 N 0.250000 0.500000 0.9067(4) 0.0324(11) Uani 1 2 d S T P . .
H41A H 0.191541 0.547279 0.954119 0.039 Uiso 0.5 1 calc R U P . .
H41B H 0.308459 0.452721 0.954119 0.039 Uiso 0.5 1 calc R U P . .
C41 C 0.250000 0.500000 0.7607(5) 0.0241(10) Uani 1 2 d S T P . .
N42 N 0.3397(3) 0.4275(2) 0.6885(3) 0.0383(8) Uani 1 1 d . . . . .
H42A H 0.339934 0.427266 0.593605 0.046 Uiso 1 1 calc R U . . .
H42B H 0.397980 0.380321 0.736340 0.046 Uiso 1 1 calc R U . . .
 
loop_
 _atom_site_aniso_label
 _atom_site_aniso_U_11
 _atom_site_aniso_U_22
 _atom_site_aniso_U_33
 _atom_site_aniso_U_23
 _atom_site_aniso_U_13
 _atom_site_aniso_U_12
Mn1 0.0193(5) 0.0154(4) 0.0139(4) 0.0001(2) 0.000 0.000
O21 0.0340(18) 0.0272(14) 0.0320(14) 0.0051(9) -0.0172(10) -0.0039(12)
C21 0.026(2) 0.0300(18) 0.0248(19) 0.0028(13) -0.0034(12) -0.0044(15)
O22 0.0312(17) 0.0369(15) 0.0184(12) 0.0018(9) -0.0059(9) -0.0075(11)
O31 0.045(2) 0.0167(12) 0.0216(15) 0.0006(8) 0.0002(9) -0.0012(10)
C31 0.050(4) 0.022(2) 0.012(3) 0.000 0.000 -0.002(2)
N41 0.047(4) 0.027(2) 0.022(2) 0.000 0.000 0.006(2)
C41 0.021(3) 0.029(3) 0.023(3) 0.000 0.000 0.0012(19)
N42 0.049(2) 0.043(2) 0.0232(18) -0.0028(14) -0.0024(12) 0.0227(17)
 
_geom_special_details
;
 All esds (except the esd in the dihedral angle between two l.s. planes)
 are estimated using the full covariance matrix.  The cell esds are taken
 into account individually in the estimation of esds in distances, angles
 and torsion angles; correlations between esds in cell parameters are only
 used when they are defined by crystal symmetry.  An approximate (isotropic)
 treatment of cell esds is used for estimating esds involving l.s. planes.
;
 
loop_
 _geom_bond_atom_site_label_1
 _geom_bond_atom_site_label_2
 _geom_bond_distance
 _geom_bond_site_symmetry_2
 _geom_bond_publ_flag
Mn1 O21 2.152(2) 4 ?
Mn1 O21 2.152(2) . ?
Mn1 O31 2.177(2) 4 ?
Mn1 O31 2.177(2) . ?
Mn1 O22 2.186(2) 7_565 ?
Mn1 O22 2.186(2) 6_556 ?
O21 C21 1.243(3) . ?
C21 O22 1.236(3) . ?
C21 H21 0.9300 . ?
O31 C31 1.237(3) . ?
C31 H31 0.9300 . ?
N41 C41 1.323(6) . ?
N41 H41A 0.8600 . ?
N41 H41B 0.8600 . ?
C41 N42 1.316(3) 2_565 ?
C41 N42 1.316(3) . ?
N42 H42A 0.8600 . ?
N42 H42B 0.8600 . ?
 
loop_
 _geom_angle_atom_site_label_1
 _geom_angle_atom_site_label_2
 _geom_angle_atom_site_label_3
 _geom_angle
 _geom_angle_site_symmetry_1
 _geom_angle_site_symmetry_3
 _geom_angle_publ_flag
O21 Mn1 O21 106.06(13) 4 . ?
O21 Mn1 O31 89.23(8) 4 4 ?
O21 Mn1 O31 90.02(9) . 4 ?
O21 Mn1 O31 90.02(9) 4 . ?
O21 Mn1 O31 89.23(8) . . ?
O31 Mn1 O31 178.74(12) 4 . ?
O21 Mn1 O22 86.15(10) 4 7_565 ?
O21 Mn1 O22 167.77(8) . 7_565 ?
O31 Mn1 O22 89.50(8) 4 7_565 ?
O31 Mn1 O22 91.45(8) . 7_565 ?
O21 Mn1 O22 167.77(8) 4 6_556 ?
O21 Mn1 O22 86.15(10) . 6_556 ?
O31 Mn1 O22 91.45(8) 4 6_556 ?
O31 Mn1 O22 89.50(8) . 6_556 ?
O22 Mn1 O22 81.65(12) 7_565 6_556 ?
C21 O21 Mn1 131.7(2) . . ?
O22 C21 O21 125.2(3) . . ?
O22 C21 H21 117.4 . . ?
O21 C21 H21 117.4 . . ?
C21 O22 Mn1 129.3(2) . 6_656 ?
C31 O31 Mn1 122.1(2) . . ?
O31 C31 O31 127.0(4) . 2_565 ?
O31 C31 H31 116.5 . . ?
O31 C31 H31 116.5 2_565 . ?
C41 N41 H41A 120.0 . . ?
C41 N41 H41B 120.0 . . ?
H41A N41 H41B 120.0 . . ?
N42 C41 N42 120.5(4) 2_565 . ?
N42 C41 N41 119.8(2) 2_565 . ?
N42 C41 N41 119.8(2) . . ?
C41 N42 H42A 120.0 . . ?
C41 N42 H42B 120.0 . . ?
H42A N42 H42B 120.0 . . ?
 
_refine_diff_density_max    0.315
_refine_diff_density_min   -0.338
_refine_diff_density_rms    0.082

_shelx_res_file
;
TITL MnGF 0.63 GPa in Pnna
    006_MnGF_0-63GPa.res
    created by SHELXL-2017/1 at 12:09:03 on 27-Jul-2018
CELL 0.4859 8.3814 11.864 9.0589 90 90 90
ZERR 4 0.0013 0.0013 0.0011 0 0 0
LATT 1
SYMM 0.5-X,-Y,+Z
SYMM 0.5-X,0.5+Y,0.5-Z
SYMM +X,0.5-Y,0.5-Z
SFAC C H Mn N O
DISP C 0.001 0.001 6.068
DISP H -0 0 0.607
DISP Mn 0.232 0.356 1014.433
DISP N 0.002 0.001 8.983
DISP O 0.004 0.003 13.336
UNIT 16 36 4 12 24

L.S. 10
PLAN  20
BOND $H
LIST 3
FMAP 2

OMIT   0  14   2
REM    Fo^2 = 45.34      Fc^2 = 275.37
REM    Clear outlier, likely affected by shading from cell.
OMIT   8   3   6
REM    Fo^2 = 395.07     Fc^2 = 12.93
REM    Outlier, likely contaminated by reflections from anvil.
OMIT   7   4   2
REM    Fo^2 = 7722.86    Fc^2 = 19.44
REM    Outlier, likely contaminated by reflections from anvil.

ACTA

RIGU

WGHT    0.000000
FVAR       0.64240
MN1   3    0.258038    0.250000    0.250000    10.50000    0.01934    0.01537 =
         0.01388    0.00006    0.00000    0.00000
O21   5    0.412454    0.176087    0.413274    11.00000    0.03400    0.02724 =
         0.03203    0.00510   -0.01718   -0.00386
C21   1    0.526476    0.215341    0.484304    11.00000    0.02595    0.02998 =
         0.02478    0.00275   -0.00339   -0.00436
AFIX  43
H21   2    0.591256    0.267687    0.436899    11.00000   -1.20000
AFIX   0
O22   5    0.560642    0.190368    0.612886    11.00000    0.03118    0.03689 =
         0.01838    0.00178   -0.00590   -0.00754
O31   5    0.260891    0.407001    0.374314    11.00000    0.04497    0.01667 =
         0.02163    0.00060    0.00019   -0.00121
C31   1    0.250000    0.500000    0.313321    10.50000    0.04996    0.02152 =
         0.01158    0.00000    0.00000   -0.00162
AFIX  43
H31   2    0.250000    0.500000    0.210659    10.50000   -1.20000
AFIX   0

N41   4    0.250000    0.500000    0.906652    10.50000    0.04746    0.02716 =
         0.02244    0.00000    0.00000    0.00588
AFIX  93
H41A  2    0.191541    0.547279    0.954119    10.50000   -1.20000
H41B  2    0.308459    0.452721    0.954119    10.50000   -1.20000
AFIX   0
C41   1    0.250000    0.500000    0.760656    10.50000    0.02063    0.02857 =
         0.02307    0.00000    0.00000    0.00125
N42   4    0.339659    0.427488    0.688539    11.00000    0.04856    0.04315 =
         0.02320   -0.00284   -0.00243    0.02274
AFIX  93
H42A  2    0.339934    0.427266    0.593605    11.00000   -1.20000
H42B  2    0.397980    0.380321    0.736340    11.00000   -1.20000
AFIX   0
HKLF 4


REM  MnGF 0.63 GPa in Pnna
REM R1 =  0.0388 for     507 Fo > 4sig(Fo)  and  0.0761 for all     809 data
REM     66 parameters refined using     36 restraints

END

WGHT      0.0000      0.0000

REM Highest difference peak  0.315,  deepest hole -0.338,  1-sigma level  0.082
Q1    1   0.2594  0.5734  0.2437  11.00000  0.05    0.31
Q2    1   0.2637  0.3603  0.5739  11.00000  0.05    0.29
Q3    1   0.3428  0.4158  0.4335  11.00000  0.05    0.29
Q4    1   0.5917  0.1797  0.5573  11.00000  0.05    0.28
Q5    1   0.7321  0.2536  0.3224  11.00000  0.05    0.27
Q6    1   0.6243  0.0830  0.6042  11.00000  0.05    0.27
Q7    1   0.1415  0.4197  0.4376  11.00000  0.05    0.26
Q8    1   0.2536  0.3262  0.2974  11.00000  0.05    0.26
Q9    1   0.1914  0.5004  0.2558  11.00000  0.05    0.24
Q10   1   0.3255  0.2575  0.1925  11.00000  0.05    0.24
Q11   1   0.2552  0.4493  0.1390  11.00000  0.05    0.24
Q12   1   0.3055  0.4199  0.3136  11.00000  0.05    0.24
Q13   1   0.4774  0.3880  0.7611  11.00000  0.05    0.23
Q14   1   0.1467  0.3777  0.7878  11.00000  0.05    0.22
Q15   1   0.1946  0.3397  0.4053  11.00000  0.05    0.22
Q16   1   0.4523  0.1889  0.3822  11.00000  0.05    0.22
Q17   1   0.3760  0.1662  0.3414  11.00000  0.05    0.22
Q18   1   0.2543  0.4216  0.1258  11.00000  0.05    0.22
Q19   1  -0.0176  0.5442  0.9542  11.00000  0.05    0.22
Q20   1   0.6335  0.3420  0.4772  11.00000  0.05    0.21
;
_shelx_res_checksum   26988

_shelx_hkl_file
;
   0  -2   0 2778.07  421.12
   0  -3   0    0.94    2.26
   0  -4   0 3785.35  578.95
   0   6   0  785.62  140.55
   0  -6   0  890.70  136.49
   0  -7   0    5.54    5.75
   0   1   1   54.68    8.45
   0   1   1   55.40    8.34
   0   1   1   55.39    9.05
   0   1   1   51.35    8.46
   0   1   1   57.23    8.44
   0  -1  -1   55.18    8.34
   0  -1  -1   54.62    8.46
   0  -1  -1   64.53   13.83
   0  -1  -1   50.21    8.37
   0   2   1    0.14    1.41
   0   2   1    0.08    1.09
   0   2   1    0.05    1.00
   0   2   1    0.90    1.79
   0  -2  -1    0.09    1.15
   0  -2  -1   -0.50    1.07
   0  -2  -1   -3.36    1.15
   0  -2  -1    2.42    1.86
   0   3   1 2565.05  371.13
   0   3   1 2418.82  368.16
   0   3   1 2416.01  369.02
   0  -3  -1 2404.85  367.89
   0  -3  -1 2478.05  368.75
   0   4   1   -1.31    3.16
   0   4   1   -4.47    4.35
   0  -4  -1   -4.52    4.35
   0   6   1    2.20    6.76
   0  -6  -1    3.16    6.35
   0   7   1   -2.59    6.49
   0  -7  -1    1.06    7.20
   0   8   1    0.00    8.17
   0  -8  -1    2.83    8.81
   0  10   1    7.30   11.35
   0 -10  -1    0.77   14.90
   0  11   1    0.00   11.31
   0 -11  -1    2.42   11.28
   0   1   2    0.11    1.30
   0  -1  -2   -0.59    0.93
   0  -1  -2   -4.46    2.02
   0   2   2   28.69    4.94
   0   2   2   23.78    4.53
   0   2   2   28.18    5.24
   0   2   2   28.96    5.11
   0  -2  -2   29.71    4.85
   0  -2  -2   29.89    4.95
   0   3   2    2.08    2.74
   0   3   2   -1.88    1.88
   0   3   2    1.01    2.21
   0   3   2   -0.15    3.53
   0  -3  -2    0.26    3.47
   0  -3  -2    0.03    2.42
   0   4   2 1769.80  252.47
   0   4   2 1773.25  251.48
   0   4   2 1250.37  250.48
   0  -4  -2 2043.41  253.68
   0  -4  -2 1835.33  254.90
   0  -4  -2 1948.39  253.91
   0   5   2   -0.33    5.15
   0   5   2    1.56    2.89
   0   5   2    1.31    7.00
   0  -5  -2    1.37    5.53
   0   6   2 2393.72  361.65
   0   6   2 2296.48  359.45
   0   6   2 2368.26  357.35
   0  -6  -2 2398.96  358.20
   0   8   2 1939.41  282.76
   0  -8  -2 1789.91  281.65
   0   9   2    8.95   10.81
   0  -9  -2  -10.26   10.94
   0  10   2  656.95   92.93
   0 -10  -2  531.40   91.99
   0  11   2   26.52   15.66
   0 -11  -2  -13.61   13.84
   0  12   2  701.14  109.75
   0  13   2   11.68   16.50
   0 -13  -2    0.45   16.75
   0 -14  -2   18.82   12.36
   0   2   3    1.43    2.47
   0   2   3   -1.97    1.82
   0   2   3   -3.86    3.53
   0   2   3    1.25    2.80
   0  -2  -3    0.13    1.93
   0  -2  -3   -2.13    3.28
   0   3   3   54.80   13.16
   0   3   3   88.74   13.19
   0   3   3  103.05   14.23
   0  -3  -3  105.08   13.75
   0   4   3   -6.31    2.66
   0   4   3    1.85    4.08
   0   4   3    3.12    5.31
   0  -4  -3    0.34    3.36
   0  -4  -3    0.11    3.50
   0   5   3  413.10   76.80
   0   5   3  537.58   76.42
   0   5   3  535.34   76.63
   0   5   3  413.09   76.92
   0  -5  -3  548.82   77.21
   0  -5  -3  548.70   79.09
   0  -5  -3  537.68   76.66
   0   6   3    7.90    6.67
   0   6   3    3.82    3.91
   0   6   3    1.85    4.30
   0   6   3    6.63    8.63
   0  -6  -3    2.80    4.83
   0  -6  -3   -6.90    7.75
   0  -6  -3    2.43    4.59
   0   7   3  356.71   62.23
   0   7   3  497.54   63.22
   0  -7  -3  366.37   62.78
   0   8   3    2.56    8.54
   0   8   3    1.62   11.67
   0  -8  -3    7.02   10.97
   0   9   3   91.66   17.68
   0   9   3   45.37   18.84
   0  -9  -3  111.23   20.11
   0 -10  -3  -17.10   13.29
   0  12   3    6.93   16.42
   0 -12  -3    9.89   13.44
   0  13   3   44.08   18.42
   0 -13  -3   27.57   16.32
   0  14   3  -21.77   18.88
   0 -14  -3   28.99   18.22
   0  15   3   -6.18   18.22
   0 -15  -3   15.66   18.18
   0   2   4 1461.71  328.11
   0   3   4    0.26    4.14
   0   3   4    2.17    4.98
   0   3   4   -0.87    3.72
   0  -3  -4    2.14    2.88
   0   4   4 3710.95  571.34
   0   4   4 3515.31  578.70
   0   4   4 4200.41  577.92
   0   4   4 3710.87  570.49
   0  -4  -4 3859.15  577.73
   0  -4  -4 3938.38  574.91
   0   5   4    1.42    5.79
   0   5   4    0.17    2.87
   0   5   4  -14.50    5.79
   0   5   4   -4.09    6.74
   0  -5  -4    1.33    4.60
   0  -5  -4    1.50    8.45
   0  -5  -4    1.06    5.07
   0   6   4 1478.30  206.06
   0   6   4 1344.07  205.47
   0   6   4 1368.91  204.35
   0   6   4 1351.18  204.88
   0  -6  -4 1403.38  205.74
   0  -6  -4 1446.12  208.01
   0  -6  -4 1115.29  206.79
   0  -6  -4 1343.92  204.35
   0   7   4  -11.05    9.88
   0  -7  -4    9.89   11.07
   0   8   4 1878.23  277.99
   0   8   4 1753.23  274.84
   0  -8  -4 1875.64  277.32
   0   9   4   19.70   10.78
   0  -9  -4  -17.05   13.02
   0  10   4 1040.05  165.49
   0  10   4 1197.07  161.34
   0 -10  -4  909.73  161.56
   0  11   4    6.89   14.86
   0  12   4   56.57   19.63
   0 -12  -4   45.56   19.29
   0  14   4   16.45   18.78
   0 -14  -4   24.32   16.94
   0   3   5   91.83   16.85
   0   3   5   97.93   19.39
   0   3   5   92.26   16.65
   0  -3  -5  126.17   16.94
   0   4   5   -0.40    5.16
   0   5   5  767.10  110.39
   0   5   5  682.67  110.28
   0   6   5    3.81    7.52
   0   6   5    3.73    7.41
   0  -6  -5    7.32   10.57
   0  -6  -5    2.26    6.77
   0   7   5   59.41   13.47
   0   7   5   67.28   13.94
   0  -7  -5   47.59   14.45
   0   8   5    3.18   10.69
   0   8   5    2.41    8.83
   0  -8  -5    1.15   11.69
   0   9   5  177.79   31.37
   0   9   5  189.50   32.11
   0  -9  -5  185.17   33.28
   0  11   5  134.81   24.34
   0  11   5  143.82   24.52
   0 -11  -5   73.83   24.35
   0  12   5    0.00   13.37
   0 -12  -5    5.12   16.58
   0  13   5  -20.15   15.56
   0 -13  -5    5.46   17.54
   0  14   5    0.15   16.62
   0 -14  -5    5.30   16.50
   0  15   5   35.12   17.86
   0 -15  -5   12.13   17.19
   0   3   6    1.96    4.46
   0   3   6    2.03    8.25
   0   4   6  936.81  129.72
   0   4   6  881.83  134.30
   0   4   6  761.00  128.86
   0   5   6    0.66    7.07
   0   6   6   30.50    9.89
   0   6   6   27.48    9.38
   0   8   6  434.88   67.30
   0   8   6  422.39   66.93
   0  -8  -6  434.18   68.98
   0  10   6  246.25   43.80
   0  10   6  273.79   43.72
   0 -10  -6  286.65   45.75
   0  11   6  -26.58   14.42
   0 -11  -6  -23.22   16.83
   0  12   6  552.69   77.81
   0 -12  -6  412.55   79.11
   0  13   6    3.02   13.41
   0 -13  -6   11.85   17.65
   0 -14  -6  268.92   48.20
   0   4   7    0.96    5.76
   0   4   7    4.45   11.32
   0   5   7   11.70    6.41
   0   6   7    2.91    8.59
   0   6   7   -7.72    8.07
   0   7   7   25.13   12.18
   0   7   7   45.40   11.00
   0  -7  -7   30.44   14.51
   0   8   7    1.37   12.15
   0  -8  -7   21.10   13.92
   0   9   7   -7.01   11.79
   0   9   7    6.09   12.27
   0  -9  -7    0.85   15.13
   0  10   7    4.36   11.56
   0 -10  -7  -19.29   17.32
   0  11   7   80.13   17.75
   0 -11  -7   34.12   21.23
   0  12   7  -54.05   19.79
   0 -12  -7    3.35   22.38
   0   4   8  404.32   63.04
   0   5   8    1.17    8.62
   0   6   8  451.29   73.18
   0   6   8  497.23   73.95
   0   8   8  318.78   43.16
   0   8   8  220.82   41.29
   0  -8  -8  263.10   45.50
   0   9   8  -28.61   13.17
   0  10   8   51.00   15.86
   0 -10  -8   43.70   17.44
   0  11   8   -1.05   13.76
   0 -11  -8  -34.89   18.13
   0   5   9  242.65   39.32
   0   8   9    9.12    8.63
   0  -8  -9    5.63   15.46
   0   9   9    3.57    8.99
   0  -9  -9  -13.08   17.88
   0  10   9  -19.48   11.89
   0 -10  -9    7.40   16.86
   0  11   9    1.19    9.77
   0 -11  -9   -6.89   16.60
   0  -8 -10  339.82   61.02
   0  10  10  316.21   44.64
   0 -10 -10  203.43   46.37
   0  -8 -11    3.78   18.38
  -1   1   0    3.16    1.38
  -1   1   0    3.21    0.67
  -1   1   0    0.41    0.97
  -1   1   0    1.14    0.74
   1  -1   0    0.32    1.23
   1  -1   0    0.51    1.06
   1  -1   0    0.04    0.48
   1  -1   0    0.68    1.02
   1  -1   0   -0.89    0.77
  -1   2   0    0.50    1.23
  -1   2   0    0.02    1.07
  -1   2   0   -1.12    1.58
  -1   2   0   -0.82    1.29
   1  -2   0    0.04    0.89
   1  -2   0   -1.67    1.39
   1  -2   0   -0.61    1.73
  -1   3   0   -1.13    2.31
  -1   3   0    1.13    2.89
   1  -3   0    0.65    1.56
   1  -3   0    0.52    2.61
  -1   4   0   -0.78    2.76
  -1   4   0    2.94    3.92
   1  -4   0    2.03    3.76
  -1   6   0   -1.51    5.49
   1  -6   0    0.78    5.88
  -1   7   0   10.41    7.48
   1  -7   0   -5.67    6.53
  -1   8   0   -6.97    8.56
   1  -8   0   -4.65    7.23
  -1  10   0  -11.28   11.26
   1 -10   0    2.35   11.10
  -1  11   0    4.49   12.07
  -1   0  -1 4789.64  682.60
  -1   0  -1 4610.68  705.21
  -1   0  -1 4764.98  684.17
   1   0   1 4315.59  688.33
   1   0   1 4256.71  681.57
   1   0   1 4309.04  679.48
   1   0   1 4853.66  683.15
   1   0   1 4860.88  801.97
  -1  -1  -1   56.31    9.72
  -1  -1  -1   58.66    9.56
   1   1   1   57.04    9.92
   1   1   1   65.78    9.76
   1   1   1   59.83    9.92
   1  -1   1   64.38    9.58
   1  -1   1   57.51    9.82
  -1   1  -1   63.35    9.73
  -1   2   1 5771.98  902.90
  -1   2   1 6030.92  891.18
   1  -2  -1 5943.84  901.66
  -1  -2  -1 6481.66  906.24
  -1  -2  -1 5912.80  896.68
   1   2   1 5969.70  912.01
   1   2   1 6289.93  983.31
   1  -2   1 5944.44  898.75
   1  -2   1 4874.99  982.81
  -1   2  -1 5810.22  891.62
  -1   3   1  190.99   26.59
  -1   3   1  143.54   26.42
  -1  -3  -1  183.06   27.22
   1   3   1  194.97   30.74
  -1   4   1 1100.51  158.26
  -1   4   1 1161.39  158.46
   1  -4  -1  969.23  159.14
  -1  -4  -1  897.99  159.14
   1   4   1 1162.05  177.74
  -1   6   1 1517.08  215.52
  -1   6   1 1254.37  211.56
   1  -6  -1 1504.54  213.25
  -1  -6  -1 1317.19  216.65
   1   6   1 1534.85  227.64
  -1   6  -1 1482.90  241.13
  -1   7   1   12.36    6.72
  -1   7   1    6.21    8.86
   1  -7  -1    4.25    7.66
  -1  -7  -1    0.99    8.66
   1   7   1    1.81    6.74
  -1   8   1  715.82   91.36
   1  -8  -1  763.82   91.58
  -1  -8  -1  307.86   91.16
  -1  10   1  295.94   50.16
   1 -10  -1  315.23   50.07
  -1  11   1  -10.74   15.17
   1 -11  -1    8.99   11.42
   1 -12  -1  619.98  100.35
  -1  13   1  -20.63   17.56
   1 -13  -1   16.29   13.53
  -1   0  -2    2.01    2.82
   1   0   2   -1.51    2.32
   1   0   2   -4.37    3.16
  -1  -1  -2  449.37   74.51
  -1  -1  -2  563.25   74.83
   1   1   2  553.28   74.31
   1   1   2  477.39   74.10
   1   1   2  444.89   73.77
   1  -1   2  497.00   74.68
   1  -1   2  425.77   81.23
  -1   1  -2  518.11   74.52
  -1   2   2   60.10    8.50
   1  -2  -2   54.96    8.16
  -1  -2  -2   22.38    8.20
  -1  -2  -2   46.66    8.61
   1   2   2   64.68    8.48
   1   2   2   46.99    8.56
   1   2   2   57.67    8.88
   1   2   2   40.40    8.73
   1  -2   2   61.25    8.53
   1  -2   2   67.82   20.25
  -1   2  -2   56.39    8.93
  -1   3   2 1159.50  163.77
  -1   3   2  881.37  161.50
   1  -3  -2 1071.36  163.72
  -1  -3  -2 1055.07  162.82
  -1  -3  -2 1134.80  163.41
   1   3   2 1237.10  164.98
   1   3   2 1070.63  162.81
   1   3   2 1150.60  162.42
   1   3   2 1168.72  163.50
  -1   4   2  108.75   15.20
  -1  -4  -2  117.46   16.65
  -1  -4  -2   78.69   16.48
   1   4   2   87.41   16.18
   1   4   2  100.75   16.36
   1   4   2   80.41   15.90
  -1   5   2  261.03   41.99
  -1   5   2  238.71   41.99
   1  -5  -2  299.58   43.79
  -1  -5  -2  276.26   43.05
   1   5   2  294.35   46.22
   1   5   2  300.03   43.36
  -1   6   2   13.40    6.71
  -1   6   2   14.51    7.79
   1  -6  -2   15.28    6.97
  -1  -6  -2   12.32    7.54
   1   6   2   16.99    8.19
  -1   8   2   26.26    9.65
  -1   8   2   20.70   11.69
   1  -8  -2   40.27   12.36
  -1  -8  -2   20.79   10.08
   1   8   2   24.62   11.25
  -1   9   2  468.22   75.36
  -1   9   2  452.56   73.10
   1  -9  -2  532.79   74.18
  -1  -9  -2  428.09   73.87
   1   9   2  445.75   73.43
  -1  10   2    9.27   14.20
   1  10   2   18.35   12.85
  -1  11   2   48.07   17.87
   1 -11  -2   47.00   17.31
  -1 -11  -2   85.08   20.10
   1  11   2   59.94   17.32
  -1  12   2    5.47   14.28
  -1  13   2   33.66   16.92
   1 -13  -2   28.72   15.43
  -1  14   2   16.41   19.62
   1 -14  -2    3.93   15.97
  -1  15   2   16.02   19.44
   1 -15  -2   19.34   17.26
  -1   0  -3   70.39    9.29
   1   0   3   46.15    8.33
   1   0   3   34.92    9.16
  -1  -1  -3   86.19   12.22
  -1  -1  -3   81.92   13.17
   1   1   3   85.08   12.42
   1   1   3   68.92   12.49
   1   1   3   93.04   13.85
   1   1   3   62.96   12.08
   1  -1   3   81.30   12.63
   1  -1   3   97.99   20.27
  -1   1  -3   72.17   13.19
  -1  -2  -3 1410.86  210.22
  -1  -2  -3 1450.67  208.90
   1   2   3 1559.63  209.34
   1   2   3 1186.69  207.98
   1   2   3 1436.59  210.24
   1   2   3 1397.91  208.15
  -1  -3  -3   44.47    9.32
   1   3   3   48.64    8.77
  -1   4   3 4075.17  633.89
  -1   4   3 4792.23  844.33
  -1   4   3 4479.97  632.54
   1  -4  -3 4505.71  641.20
  -1  -4  -3 3948.92  632.84
  -1  -4  -3 4638.24  637.74
   1   4   3 4052.22  631.34
   1   4   3 3742.50  629.58
   1   4   3 4844.26  633.17
  -1   5   3   33.12    7.28
  -1   5   3   45.33    6.08
  -1   5   3   27.87    7.50
   1  -5  -3   21.06    6.64
  -1  -5  -3   38.81    8.27
  -1  -5  -3   18.36    9.12
   1   5   3   29.19    7.96
   1   5   3   20.07    7.08
   1   5   3   22.23    7.14
   1   5   3   32.68    9.60
  -1   6   3  926.27  130.13
  -1   6   3  882.18  130.43
   1  -6  -3  963.54  130.27
   1  -6  -3  833.46  131.58
   1   6   3  630.79  130.41
  -1   7   3    9.60    8.00
  -1   7   3    4.52    8.84
   1  -7  -3    8.02    9.23
  -1  -7  -3    1.36    9.25
   1   7   3    0.95    7.61
   1   7   3    7.65    6.87
   1   7   3    5.81   11.19
  -1   9   3  -21.06   10.33
  -1   9   3    6.37   10.58
   1  -9  -3    0.23   12.32
  -1  -9  -3   35.87   12.41
   1   9   3    5.82   13.10
  -1  10   3  907.87  150.89
  -1  10   3 1089.31  148.65
   1 -10  -3 1043.76  150.24
  -1 -10  -3  796.16  148.48
   1  10   3 1024.52  149.81
  -1  12   3  167.31   33.36
   1 -12  -3  227.21   34.16
  -1 -12  -3  130.67   33.09
   1  12   3  187.18   33.99
  -1  13   3    9.69   15.23
   1 -13  -3   22.08   18.05
  -1 -13  -3  -42.42   19.84
   1  13   3  -17.03   15.05
  -1  14   3   92.89   23.28
   1 -14  -3   99.55   26.27
  -1 -14  -3   19.93   13.31
  -1  15   3    2.25   19.63
   1 -15  -3  -15.53   19.31
  -1  16   3  214.35   42.96
   1 -16  -3  259.54   45.84
   1  -1   4   90.11   24.53
  -1  -2  -4    1.75    2.54
  -1  -2  -4    9.78    5.17
   1   2   4    5.34    3.17
   1   2   4    4.34    3.42
  -1   3   4  162.43   27.62
   1  -3  -4  177.17   27.80
  -1  -3  -4  198.58   28.27
   1   3   4  176.60   27.58
  -1   4   4  264.32   42.09
  -1   4   4  339.61   83.37
  -1   4   4  236.82   41.86
   1  -4  -4  303.34   42.16
  -1  -4  -4  276.19   42.05
  -1  -4  -4  308.34   44.27
  -1  -4  -4  289.86   42.35
   1   4   4  202.62   41.61
   1   4   4  299.07   41.76
   1   4   4  288.63   42.17
  -1   6   4   -2.47    6.94
  -1   6   4   -5.37    7.79
   1  -6  -4    2.17    5.34
   1  -6  -4  -10.67   10.12
  -1  -6  -4    0.69    9.16
  -1  -6  -4    1.16    7.95
  -1  -6  -4    0.15    7.61
   1   6   4    0.46    6.71
   1   6   4    5.75    6.18
   1   6   4  -14.56    6.96
   1   6   4    0.10    8.95
  -1   7   4   89.23   15.24
  -1   7   4   82.22   15.76
   1  -7  -4   50.09   16.63
  -1  -7  -4   67.18   15.01
  -1  -7  -4  116.56   18.20
  -1  -7  -4   64.36   14.91
   1   7   4   65.82   15.24
   1   7   4  108.07   17.20
  -1   8   4    7.57    9.18
  -1   8   4    1.98   10.41
   1  -8  -4   13.50   11.47
  -1  -8  -4   12.63   11.34
   1   8   4   16.24    9.22
   1   8   4   18.72   11.79
  -1  10   4  -15.90   11.77
  -1  10   4    5.25   12.02
   1 -10  -4    1.80   13.28
  -1 -10  -4  -14.12   14.20
   1  10   4   -9.35   14.94
  -1  11   4    8.72   12.02
   1  11   4   17.37   15.61
  -1  12   4    3.64   13.74
  -1  12   4    2.05   11.70
   1 -12  -4    5.86   15.66
  -1 -12  -4  -21.35   15.41
   1  12   4    6.00   15.73
  -1  14   4    4.13   16.55
   1 -14  -4   20.35   16.97
  -1 -14  -4    2.76   18.27
   1  14   4  -15.91   17.72
   1   0   5  334.64   63.51
  -1  -1  -5  429.60   61.22
   1   1   5  357.28   60.44
   1   1   5  415.15   65.62
  -1  -2  -5 2694.58  360.84
  -1  -2  -5 2464.92  351.74
   1   2   5 2049.19  351.50
   1   2   5 2550.01  362.54
   1   2   5 2196.72  354.65
  -1   4   5 1021.64  159.92
  -1   4   5  978.22  158.51
   1  -4  -5 1001.07  159.20
  -1  -4  -5 1040.41  158.87
  -1  -4  -5  949.77  157.18
   1   4   5 1137.61  158.04
   1   4   5 1048.56  157.82
   1   4   5 1013.16  158.10
   1   4   5 1178.16  158.03
  -1   5   5    3.14    6.44
  -1   5   5    0.36    5.87
  -1   5   5   -8.07    6.63
  -1  -5  -5    4.01    8.24
   1   5   5    1.59    6.01
   1   5   5    4.89    5.45
   1   5   5    2.14    7.93
   1   5   5    7.59    7.21
  -1   6   5  828.16  114.26
  -1  -6  -5  731.04  114.02
   1   6   5  735.21  113.06
   1   6   5  693.59  113.29
  -1   7   5   39.00   10.79
  -1   7   5   23.16   11.63
   1  -7  -5   52.24   15.33
  -1  -7  -5   34.24   11.90
   1   7   5   33.21   10.46
   1   7   5   44.38   11.91
  -1   8   5  311.14   43.76
   1   8   5  229.44   44.13
  -1   9   5   14.67   10.64
  -1   9   5   29.34   11.44
   1  -9  -5   11.41   12.79
  -1  -9  -5   44.80   15.28
   1   9   5   26.22   11.72
   1   9   5   22.44   13.75
  -1  11   5   -1.59   11.73
  -1  11   5  -46.80   13.61
   1 -11  -5  -31.72   15.82
  -1 -11  -5    5.54   14.27
   1  11   5    7.41   16.28
  -1  12   5  145.40   27.70
   1 -12  -5  166.04   31.45
  -1 -12  -5  136.56   29.66
   1  12   5  158.52   30.44
  -1  13   5   -2.56   15.26
   1 -13  -5    2.23   16.53
  -1 -13  -5    5.48   15.91
   1  13   5    4.97   18.47
  -1  14   5  232.65   39.20
   1 -14  -5  270.01   42.45
  -1 -14  -5  182.80   40.46
   1  14   5  211.27   41.47
  -1  15   5   -1.19   12.56
   1 -15  -5   -5.72   17.68
  -1 -15  -5  -29.91   21.38
   1  15   5   10.99   20.17
   1   1   6  164.12   29.90
  -1  -2  -6  160.65   26.85
   1   2   6  160.16   25.82
   1   2   6  153.59   28.10
  -1  -3  -6  -18.59    8.63
   1   3   6    0.18    5.46
   1   3   6    3.42    5.21
   1   3   6   -1.45   10.31
   1   3   6    2.48    4.14
  -1   4   6   51.03   12.50
  -1  -4  -6   78.93   15.21
   1   4   6   85.19   13.17
   1   4   6   58.31   12.48
   1   4   6   73.12   15.39
   1   4   6   87.90   13.30
  -1   5   6  488.04   69.38
  -1   5   6  448.95   69.20
  -1  -5  -6  551.45   80.95
  -1  -5  -6  491.46   69.53
   1   5   6  489.36   69.17
   1   5   6  467.74   69.02
   1   5   6  476.22   69.63
   1   5   6  311.14   68.14
  -1   6   6   79.11   19.96
  -1   6   6  118.40   20.07
  -1  -6  -6  138.82   21.07
  -1  -6  -6  124.67   23.22
  -1  -6  -6  120.47   21.01
   1   6   6  129.39   20.63
   1   6   6  121.52   21.04
  -1   8   6   55.48   12.88
  -1   8   6   38.80   13.56
   1  -8  -6   63.07   16.96
  -1  -8  -6   33.16   14.68
   1   8   6   60.46   13.45
   1   8   6   35.40   13.65
  -1  -9  -6  -12.30   13.71
   1   9   6  -12.51   13.10
  -1  10   6    1.56   10.63
  -1  10   6  -12.31   12.67
   1 -10  -6   -4.52   13.43
   1  10   6  -12.94   13.07
   1  10   6    8.43   13.54
  -1  11   6   35.94   14.54
   1 -11  -6    7.14   16.40
  -1 -11  -6   15.79   16.86
   1  11   6    5.93   14.11
  -1  12   6    7.07   11.40
   1 -12  -6   16.40   17.40
  -1 -12  -6    5.32   16.32
   1  12   6    7.83   13.45
  -1  13   6    5.38   13.38
   1 -13  -6   19.44   17.96
  -1 -13  -6   17.79   16.54
   1  13   6  -21.74   14.30
  -1  14   6   11.95   14.95
   1 -14  -6   -6.41   19.13
  -1 -14  -6  -33.42   19.53
   1  14   6   13.54   16.47
   1   2   7 1317.01  219.65
   1   2   7 1550.64  226.11
   1   3   7  101.74   17.79
   1   3   7  114.95   21.46
  -1  -4  -7   97.98   18.86
   1   4   7   98.75   17.12
   1   4   7   89.30   21.31
   1   4   7   93.96   16.19
  -1   6   7 1445.74  223.88
  -1   6   7 1384.24  225.30
  -1  -6  -7 1422.83  234.12
   1   6   7 1552.95  224.25
   1   6   7 1539.26  224.63
  -1   7   7    5.66    9.68
  -1   7   7    9.29    8.21
  -1  -7  -7    9.63   11.96
   1   7   7    9.88   10.85
   1   7   7   10.17   10.05
  -1  -8  -7   25.65   13.96
   1   8   7   25.53   11.49
   1   8   7   25.85   12.19
  -1   9   7   19.78   12.46
  -1   9   7   12.71   11.10
   1  -9  -7   20.64   15.76
   1   9   7   15.42   12.18
  -1  10   7  337.36   50.79
   1 -10  -7  330.64   52.99
  -1 -10  -7  231.78   51.75
   1  10   7  339.56   50.72
  -1  11   7   49.53   16.40
   1 -11  -7   47.18   19.12
  -1 -11  -7   53.79   19.35
   1  11   7   51.36   15.90
  -1  12   7  240.55   32.99
   1 -12  -7  120.36   33.45
  -1 -12  -7  149.53   34.80
   1  12   7  176.95   31.59
   1   3   8   98.44   17.56
   1   3   8  116.53   22.55
   1   4   8    0.91    8.48
   1   4   8   18.61   14.78
   1   5   8   -8.01    5.52
  -1   6   8   24.35    9.38
  -1  -6  -8   18.23   13.42
   1   6   8   25.09   10.18
   1   6   8   19.85    8.87
  -1   7   8   22.62    8.69
  -1  -7  -8   50.76   16.60
   1   7   8   25.75   11.10
   1   7   8   21.07   11.37
  -1   8   8   48.89   13.15
  -1   8   8   24.55   10.26
   1  -8  -8   36.01   18.03
   1   8   8   25.63   12.23
  -1  10   8   20.59   12.65
   1 -10  -8   18.80   16.59
  -1 -10  -8   18.75   16.08
   1  10   8   19.21   12.54
  -1  11   8  -39.33   13.82
   1 -11  -8   13.05   15.73
  -1 -11  -8   -8.71   16.66
   1  11   8   10.78   13.02
   1   4   9  175.80   30.46
   1   4   9  221.83   35.14
   1   5   9   46.33   12.44
  -1  -6  -9 1077.32  171.04
   1   6   9  879.65  137.47
   1   7   9   24.87    9.19
  -1  -8  -9  170.65   34.45
   1   8   9  189.02   30.76
  -1   9   9    0.68    8.78
   1  -9  -9  -17.27   17.60
  -1  -9  -9    2.50   15.54
   1   9   9  -12.90   11.26
  -1  10   9  166.26   27.76
   1 -10  -9  134.35   33.07
  -1 -10  -9  184.47   32.33
   1  10   9  151.41   28.61
  -1  11   9   -1.44   10.61
   1 -11  -9   16.10   17.29
  -1 -11  -9    3.03   19.25
   1  11   9    5.93   13.94
  -1  -7 -10   21.50   18.59
  -1  -8 -10   35.35   19.05
   1   8  10    0.95    7.65
  -1  10  10   33.41    9.08
   1 -10 -10  -24.40   20.73
  -1 -10 -10   29.24   19.34
   1  10  10   31.31   12.10
  -2   2   0 2885.13  435.02
  -2   2   0 2857.37  423.39
  -2   2   0 2691.76  423.77
   2  -2   0 3157.95  434.38
   2  -2   0 2811.02  425.78
   2  -2   0 2725.50  423.49
  -2   3   0 1303.89  176.57
  -2   3   0 1078.46  175.94
  -2   3   0 1081.42  175.20
   2  -3   0 1246.83  176.55
   2  -3   0 1202.19  177.63
   2  -3   0 1182.63  175.53
  -2   4   0 1909.43  270.64
  -2   4   0 1671.74  268.98
  -2   4   0 1942.65  269.77
   2  -4   0 1754.50  269.12
   2  -4   0 1705.15  269.19
   2  -4   0 1918.97  272.59
  -2   5   0   27.75    7.71
  -2   5   0   36.47    7.15
   2  -5   0   41.69    6.54
   2  -5   0   54.49    7.49
   2  -5   0   25.09    8.39
  -2   6   0 3194.99  543.10
  -2   6   0 3547.06  534.09
   2  -6   0 3642.76  535.98
   2  -6   0 3636.76  535.41
  -2   8   0 3398.07  469.09
   2  -8   0 2860.14  466.80
  -2   9   0  -22.11   11.72
   2  -9   0    1.32    8.42
  -2  10   0  229.04   35.35
   2 -10   0  178.84   34.55
  -2  11   0  142.90   30.18
   2 -11   0  187.07   31.38
  -2  12   0 1484.89  237.31
   2 -12   0 1792.95  254.32
  -2  13   0   22.18   18.14
  -2  14   0   80.58   23.13
  -2   0  -1    0.55    2.46
   2   0   1    0.28    3.87
   2   0   1   -5.24    3.29
  -2  -1  -1  742.85  132.32
   2   1   1  948.25  133.72
   2  -1   1  912.29  132.42
   2  -1   1  870.90  131.90
  -2   1  -1  880.88  133.27
  -2   1  -1  927.13  133.21
   2  -2  -1   27.31    4.51
   2  -2   1   23.99    5.17
   2  -2   1   25.53    4.17
   2  -2   1   31.42    5.64
   2  -2   1   30.45    4.62
  -2   2  -1   27.17    4.29
  -2   2  -1   24.41    4.29
  -2   2  -1   10.49    5.06
  -2   3   1 2102.78  324.21
  -2   3   1 2075.58  321.69
   2  -3  -1 2163.28  325.03
   2  -3   1 2167.17  320.81
   2  -3   1 2253.49  323.01
   2  -3   1 1831.60  320.96
  -2   3  -1 2037.82  330.87
  -2   3  -1 2382.96  322.81
  -2   3  -1 2256.13  321.11
  -2   4   1  130.09   19.43
  -2   4   1  123.18   19.48
   2  -4  -1  129.01   18.97
   2  -4  -1  122.21   19.24
   2  -4   1  127.18   19.15
   2  -4   1  148.55   20.27
   2  -4   1   87.93   19.27
  -2   4  -1  125.69   19.61
  -2   4  -1  114.30   19.38
  -2   5   1   25.90    8.87
  -2   5   1   22.23    5.80
  -2   5   1    7.17    3.39
   2  -5  -1   26.89    5.04
   2  -5   1   22.37    5.64
   2  -5   1   13.26    5.29
  -2   5  -1   19.68    5.90
  -2   6   1   42.94   12.84
  -2   6   1   97.75   11.47
  -2   6   1   39.23   13.47
   2  -6  -1   28.63   13.58
   2  -6   1   29.38   12.40
  -2   8   1  126.79   22.19
  -2   8   1  132.44   23.43
   2  -8  -1  138.75   23.64
   2  -8   1  143.62   27.15
   2  -8   1  132.22   24.11
  -2   8  -1  104.64   21.85
  -2   9   1    3.76    9.07
  -2   9   1   10.38   12.01
   2  -9  -1   17.27   10.47
   2  -9   1   -6.32    6.98
  -2   9  -1    9.10    9.20
  -2  11   1   38.61   16.64
   2 -11  -1   23.86   13.75
  -2  11  -1   49.49   14.82
   2 -12  -1  -25.08   13.05
  -2  13   1   12.44   17.31
   2 -13  -1    0.02   13.34
  -2  14   1    0.60   17.96
   2 -14  -1  -26.41   17.28
  -2  15   1    9.99   18.27
   2 -15  -1    6.89   11.57
  -2   0  -2 9999.00 1282.88
  -2   0  -2 7878.87 1269.03
  -2   0  -2 8786.45 1282.31
   2   0   2 8371.58 1270.52
   2   0   2 7912.53 1265.54
   2   0   2 8713.81 1264.44
  -2  -1  -2  151.42   24.81
  -2  -1  -2  144.22   24.14
   2   1   2  173.11   24.94
   2   1   2  156.07   24.67
   2   1   2  172.75   24.37
   2  -1   2  161.05   24.50
   2  -1   2  192.61   25.32
  -2   1  -2  118.77   24.49
  -2  -2  -2 3096.95  456.44
  -2  -2  -2 2827.89  456.46
   2   2   2 3140.49  459.66
   2   2   2 3032.26  454.37
   2   2   2 2945.27  462.90
   2  -2   2 2865.49  453.42
   2  -2   2 3445.92  460.49
  -2   2  -2 3072.93  454.15
  -2  -3  -2   12.85    6.20
  -2  -3  -2    8.82    4.21
   2   3   2    8.26    4.99
   2   3   2   14.52    5.38
   2   3   2   19.12    5.32
   2  -3   2   15.80    4.37
   2  -3   2   21.43    5.40
  -2   3  -2   13.14    5.48
  -2   4   2 4011.88  517.31
   2  -4  -2 3342.80  519.54
  -2  -4  -2 3467.48  520.87
   2  -4   2 2805.54  516.58
   2  -4   2 3472.08  545.94
  -2   4  -2 4271.20  666.98
  -2   4  -2 3478.26  516.40
  -2   5   2  312.58   33.16
  -2   5   2  178.58   30.79
  -2   5   2  299.68   33.05
   2  -5  -2  230.41   31.30
   2  -5  -2  305.52   33.27
  -2  -5  -2  314.51   35.83
   2   5   2  290.51   35.94
  -2   5  -2  362.00   43.99
  -2   6   2  746.86  141.45
  -2   6   2 1013.07  142.10
   2  -6  -2 1046.78  143.91
   2  -6  -2  927.98  147.52
  -2  -6  -2 1205.78  151.08
   2   6   2 1034.33  148.46
  -2   7   2   91.52   16.35
  -2   7   2  102.60   16.89
   2  -7  -2   96.84   15.92
   2  -7  -2  114.69   18.09
  -2  -7  -2   88.02   19.44
   2   7   2   45.08   16.93
  -2   7  -2   95.76   17.57
  -2   8   2  656.57  108.50
  -2   8   2  865.44  108.95
   2  -8  -2  878.95  110.47
  -2  -8  -2  396.84  111.10
  -2   9   2    8.48    9.06
  -2   9   2    1.51   10.86
   2  -9  -2  -25.61   12.19
  -2  10   2  249.97   41.80
  -2  11   2   -2.05   13.46
   2 -11  -2   10.97   13.52
  -2  12   2  457.14   72.86
  -2  13   2    0.00   14.81
   2 -13  -2  -12.03   13.61
  -2  14   2  111.94   24.09
   2 -14  -2   79.20   22.26
  -2  15   2  -23.21   17.65
   2 -15  -2    3.23   15.04
  -2  16   2  200.85   37.28
   2 -16  -2  185.69   39.64
  -2   0  -3    0.52    1.13
  -2   0  -3    0.22    5.47
   2   0   3    0.58    1.50
   2   0   3    1.67    4.49
  -2  -1  -3  755.83  120.03
  -2  -1  -3  781.93  120.80
  -2  -1  -3  674.12  119.99
   2   1   3  828.16  119.71
   2   1   3  775.85  119.82
   2   1   3  889.23  119.40
   2  -3  -3    5.01    3.05
  -2  -3  -3    1.69    4.98
   2   3   3    1.24    3.17
   2   3   3    5.62    5.52
   2   3   3    0.15    5.37
   2  -3   3    8.18    6.41
  -2   4   3  129.86   21.92
  -2   4   3  145.11   21.98
   2  -4  -3  134.70   21.54
   2   4   3  137.36   22.63
   2  -4   3  125.88   24.67
  -2   4  -3  142.88   22.78
  -2   5   3  283.53   38.79
  -2   5   3  217.25   38.50
   2  -5  -3  245.46   38.43
  -2  -5  -3  224.95   39.22
   2   5   3  273.34   39.72
   2  -5   3  225.26   48.04
  -2   6   3   35.12    8.51
  -2  -6  -3   30.86   10.72
  -2   7   3   15.08    7.77
  -2   7   3    9.48    8.75
   2  -7  -3    7.09    9.95
  -2  -7  -3    5.02    9.01
   2   7   3   -2.02    9.54
  -2   8   3   19.19    8.90
   2  -8  -3    6.28   11.73
  -2  -8  -3   18.51   10.75
   2   8   3    7.37   11.06
  -2   9   3   -8.23    9.99
  -2   9   3    6.58   10.79
   2  -9  -3    9.91   11.37
  -2  -9  -3  -18.72   13.54
   2   9   3    4.14   13.18
  -2  10   3   50.87   15.02
  -2  10   3   57.73   14.82
   2 -10  -3   47.93   16.97
  -2 -10  -3   87.47   20.18
   2  10   3   44.87   17.85
  -2  11   3  189.78   32.67
   2 -11  -3  176.69   34.13
  -2  12   3  -17.79   13.98
  -2  12   3  -13.17   13.91
   2 -12  -3  -12.10   15.79
  -2  14   3   -8.25   16.54
   2 -14  -3  -16.87   16.73
  -2  15   3  -16.17   15.64
  -2   0  -4  963.48  145.71
   2   0   4  961.61  150.59
   2   0   4 1023.76  145.62
   2   0   4  871.18  146.75
  -2  -1  -4   15.14    3.53
  -2  -1  -4   26.99    8.57
   2   1   4   20.96    4.47
   2   1   4   17.09    6.45
   2   1   4   25.42    9.15
   2   1   4   17.88    3.96
   2  -1   4   19.28    5.55
   2  -1   4   14.29    8.46
  -2   1  -4   13.61    7.26
  -2  -2  -4 2713.63  409.14
  -2  -2  -4 2770.10  420.02
  -2  -2  -4 2731.36  405.77
   2   2   4 2668.71  406.30
   2   2   4 2644.44  405.41
   2   2   4 2851.79  406.51
   2   2   4 2714.70  404.61
   2  -2   4 2594.74  408.77
   2  -2   4 2862.62  432.98
  -2   2  -4 2597.25  406.62
  -2  -3  -4   48.32   10.20
  -2  -3  -4   45.57   10.61
   2   3   4   56.24    9.78
   2   3   4   45.04   10.14
   2  -3   4   40.03    8.54
   2  -3   4   57.37   12.12
  -2   3  -4   40.48   10.61
  -2   4   4 1855.39  292.56
  -2   4   4 1930.10  283.41
   2  -4  -4 1886.93  284.20
  -2  -4  -4 1777.38  280.13
  -2  -4  -4 1733.38  279.44
  -2  -4  -4 1907.71  280.56
   2   4   4 1842.69  280.93
   2   4   4 1844.19  278.59
   2   4   4 1827.96  278.64
   2   4   4 1932.94  278.41
   2  -4   4 1849.85  343.63
  -2   5   4    4.58    5.74
  -2   5   4   23.10    5.28
   2  -5  -4    6.79    4.87
  -2  -5  -4   18.00    9.74
  -2  -5  -4   12.74    7.69
  -2  -5  -4   16.78    8.90
   2   5   4    6.94    7.16
   2   5   4    3.88    7.60
   2   5   4   13.28    8.90
   2   5   4   15.95    8.13
  -2   6   4   44.56   10.01
  -2   6   4   38.65   10.59
  -2  -6  -4   35.87   11.93
  -2  -6  -4   24.15   11.31
   2   6   4   51.77   10.84
   2   6   4   49.08   10.71
   2   6   4   36.81   10.48
   2   6   4   36.06   12.07
  -2   8   4  394.53   60.64
  -2   8   4  386.61   60.64
   2  -8  -4  431.58   64.09
  -2  -8  -4  352.26   61.38
   2   8   4  382.28   61.92
  -2   9   4  -11.44   10.13
  -2   9   4    4.78    8.84
   2  -9  -4  -30.24   13.45
  -2  -9  -4   -3.74   12.25
   2   9   4    6.57   14.42
  -2  10   4  822.35  110.89
   2 -10  -4  703.13  110.99
  -2 -10  -4  638.82  111.54
   2  10   4  667.09  110.95
  -2  11   4   18.87   12.55
   2  11   4    8.06   15.55
  -2  12   4  270.42   45.18
  -2  12   4  237.49   43.57
   2 -12  -4  338.02   47.58
  -2 -12  -4  192.10   46.29
   2  12   4  315.95   46.04
  -2  13   4   -1.69   13.37
   2 -13  -4  -19.52   17.46
  -2 -13  -4   -0.65   16.20
   2  13   4   16.39   18.16
  -2  14   4  331.54   51.98
   2 -14  -4  288.96   53.20
  -2  15   4    3.64   15.07
   2 -15  -4  -23.35   19.62
  -2   0  -5   -6.35    7.95
   2   0   5   -2.66    4.82
   2   0   5    7.70    9.28
  -2  -1  -5   15.32    8.06
   2   1   5    2.34    3.45
   2   1   5    3.48    5.88
   2   1   5    0.88    9.42
   2  -1   5    0.32    5.88
   2  -1   5    2.91    9.58
  -2   1  -5  -16.59    8.91
  -2  -3  -5  435.23   74.93
  -2  -3  -5  446.60   72.96
   2   3   5  441.08   72.18
   2   3   5  500.10   72.65
   2   3   5  538.97   73.89
   2   3   5  489.75   72.32
  -2  -4  -5   28.04    8.85
  -2  -4  -5   16.36    5.23
  -2  -4  -5   16.77    7.99
  -2  -4  -5   11.10    8.45
   2   4   5   12.16    6.96
   2   4   5    9.08    6.30
   2   4   5   21.39    9.60
   2   4   5   15.77    6.48
  -2   5   5   46.72   10.62
  -2   5   5   63.15    9.77
  -2  -5  -5   40.26   12.73
  -2  -5  -5   60.38   12.28
  -2  -5  -5   46.79   13.02
   2   5   5   59.91   11.09
   2   5   5   27.19   10.77
   2   5   5   37.97   12.82
   2   5   5   46.88   11.62
  -2   6   5    4.49    7.64
   2   6   5   16.95    8.36
   2   6   5    6.54    7.93
  -2   7   5   22.61    9.17
  -2   7   5   15.46   10.14
  -2  -7  -5   23.86   11.93
  -2  -7  -5   16.02   11.57
  -2  -7  -5    7.40   10.32
   2   7   5   35.52   10.21
   2   7   5   19.13   11.71
  -2   8   5   -0.01    9.24
   2  -8  -5  -10.66   15.29
   2   8   5    4.37    9.58
  -2   9   5   74.45   16.98
  -2   9   5   64.27   17.83
   2  -9  -5  107.29   20.16
  -2  -9  -5   72.97   19.08
   2   9   5   83.96   19.70
  -2  10   5   17.65   10.03
  -2  11   5   42.04   14.30
  -2  11   5   71.45   15.62
   2 -11  -5   80.91   17.91
  -2 -11  -5   16.84   15.46
   2  11   5   25.96   15.25
  -2  13   5   24.79   13.95
   2 -13  -5   66.22   21.20
  -2 -13  -5   49.98   17.74
   2  13   5   27.99   19.63
  -2  14   5   -1.53   14.78
   2 -14  -5    5.91   18.42
  -2 -14  -5    5.75   19.91
   2  14   5    1.38   15.48
  -2  15   5   25.61   16.43
  -2 -15  -5   12.64   16.50
   2  15   5   22.49   18.49
  -2   0  -6  779.20  136.75
   2   0   6  961.53  137.98
   2   0   6 1038.22  143.00
  -2  -1  -6   57.92   14.85
   2   1   6   66.45   13.26
   2   1   6   51.41   16.43
   2  -1   6   82.81   13.00
   2  -1   6   44.04   16.18
  -2   1  -6   83.80   15.59
  -2  -2  -6  656.48  104.63
   2   2   6  726.09  104.05
   2   2   6  649.79  104.53
   2   2   6  689.50  106.14
  -2  -3  -6   92.59   17.37
   2   3   6   86.10   15.40
   2   3   6   82.16   15.66
   2   3   6   95.18   18.58
   2   3   6   87.84   14.95
  -2   5   6   18.94    8.71
  -2  -5  -6   42.80   10.92
  -2  -5  -6   49.80   11.63
  -2  -5  -6   34.71   11.05
   2   5   6   34.50    9.97
   2   5   6   41.14   10.00
   2   5   6   34.31   11.92
   2   5   6   34.90    9.86
  -2   6   6  664.19  102.51
  -2   6   6  694.84  103.20
  -2  -6  -6  677.59  103.40
  -2  -6  -6  695.72  103.44
  -2  -6  -6  672.01  102.58
   2   6   6  746.94  103.09
   2   6   6  635.53  101.71
   2   6   6  555.01  101.81
   2   6   6  708.24  102.18
  -2   7   6    4.06    8.52
  -2   7   6   -7.95    7.09
  -2  -7  -6    7.07   12.21
   2   7   6    0.34   10.10
   2   7   6   11.15   10.03
  -2   8   6 1021.18  142.01
  -2  -8  -6 1010.46  144.10
   2   8   6  768.56  142.58
   2   8   6  923.80  141.34
  -2   9   6    0.97   10.41
  -2  -9  -6   11.44   13.64
   2   9   6   11.60   11.55
   2   9   6    3.88   12.96
  -2  10   6  236.91   41.76
  -2  10   6  295.26   42.71
   2 -10  -6  230.91   43.61
   2  10   6  257.29   43.02
  -2  11   6    7.02   12.74
   2  11   6   33.18   15.81
  -2  12   6  190.65   27.80
   2 -12  -6  157.53   30.33
  -2 -12  -6   96.03   28.82
   2  12   6  132.81   28.93
  -2  13   6   14.99   13.54
   2 -13  -6   10.71   17.96
  -2 -13  -6    6.76   15.89
   2  13   6   18.03   17.21
  -2  14   6   39.06   16.08
   2 -14  -6   57.98   22.15
  -2 -14  -6   21.10   19.26
   2  14   6   65.75   20.46
  -2   0  -7  -12.23   10.86
   2   0   7   -3.92   13.38
  -2  -1  -7   85.42   17.85
   2   1   7   84.11   14.26
   2   1   7   77.28   14.74
   2   1   7   83.47   19.18
  -2  -2  -7   18.75   12.36
   2   2   7   33.40    7.76
   2   2   7   36.89    8.73
   2   2   7   43.34   14.76
  -2  -3  -7    3.34   10.73
   2   3   7  -14.43    6.69
   2   3   7    0.96    7.50
   2   3   7    1.04   11.97
  -2  -4  -7  132.28   25.51
  -2  -4  -7  152.95   23.98
   2   4   7  126.52   21.80
   2   4   7  126.28   24.60
   2   4   7  116.06   20.94
  -2  -5  -7   -0.11   10.98
  -2  -5  -7    5.40   10.73
   2   5   7    0.16    7.60
   2   5   7  -18.10    8.26
   2   5   7    0.17   10.93
   2   5   7    0.37    8.05
  -2   6   7   11.81    8.89
  -2  -6  -7    9.62   11.27
  -2  -6  -7    7.39   11.10
  -2  -6  -7   21.87   11.66
   2   6   7   17.59    8.73
   2   6   7   13.02   10.50
  -2   8   7   13.66   10.59
  -2   8   7  -12.56    8.54
  -2  -8  -7    8.92   12.00
   2   8   7  -11.82   10.31
   2   8   7    0.59   11.30
  -2   9   7   75.25   16.64
  -2   9   7   85.34   16.32
   2  -9  -7   58.80   21.65
  -2  11   7    1.66   12.93
   2 -11  -7   18.49   17.37
  -2 -11  -7    5.45   16.91
   2  11   7  -11.02   13.24
  -2  12   7    4.68   12.33
   2 -12  -7    9.21   17.08
  -2 -12  -7  -22.06   16.55
   2  12   7    1.33   14.90
  -2  13   7    8.42   12.26
   2 -13  -7  -41.16   21.28
  -2 -13  -7  -18.83   20.04
   2  13   7  -18.54   15.39
   2   1   8   59.58   17.60
  -2  -2  -8  245.27   38.34
   2   2   8  198.68   39.14
  -2  -3  -8    9.46   12.13
   2   3   8   11.67    7.35
   2   3   8   18.75   14.61
  -2  -4  -8  211.03   32.20
   2   4   8  185.84   29.99
   2   4   8  188.39   29.89
   2   4   8  133.55   32.17
  -2  -6  -8  665.52  109.79
   2   6   8  692.09  107.98
   2   6   8  740.12  108.24
  -2   7   8   45.65   14.38
  -2  -7  -8   64.17   16.09
   2   7   8   52.31   14.66
   2   7   8   72.81   14.73
  -2   8   8  443.14   69.65
  -2  10   8  246.43   38.04
   2 -10  -8  230.34   42.52
  -2 -10  -8  167.09   40.68
   2  10   8  250.63   38.84
  -2  11   8    7.87   10.62
   2 -11  -8  -12.65   18.04
  -2 -11  -8    5.23   17.57
   2  11   8    1.79   13.72
  -2  12   8  268.79   42.63
   2 -12  -8  293.67   46.42
  -2 -12  -8  181.48   46.38
   2  12   8  262.26   43.06
   2   2   9   23.00   15.95
   2   3   9  189.59   35.60
   2   4   9   30.08   17.38
  -2  -8  -9    3.86   13.77
   2   8   9    5.13   10.48
  -2  -9  -9  -13.19   16.93
   2   9   9    6.14   13.08
  -2  10   9  -11.97    9.06
   2 -10  -9    4.92   17.57
  -2 -10  -9    4.03   16.89
   2  10   9  -14.55   12.69
  -2  11   9    0.09    8.41
   2 -11  -9    2.28   17.72
  -2 -11  -9  -19.16   20.64
   2  11   9    4.25   13.74
   2   3  10    8.97   17.64
  -3   4   0    2.24    3.49
  -3   4   0    0.36    4.85
  -3   4   0    2.30    3.44
   3  -4   0   -6.49    4.03
   3  -4   0    0.55    2.62
   3  -4   0    0.26    4.28
  -3   5   0    1.66    4.45
  -3   5   0   -4.68    5.22
  -3   5   0   -5.23    5.07
   3  -5   0    0.89    3.98
   3  -5   0    0.18    4.52
   3  -5   0    1.58    5.92
   3  -6   0    0.06    4.60
  -3   7   0   -6.32    6.41
  -3   7   0   -1.78    7.72
   3  -7   0    4.69    5.66
   3  -7   0    1.09    7.43
  -3   9   0  -14.19   11.08
   3  -9   0   -2.29   10.50
  -3  10   0    3.45   13.54
   3 -10   0    1.96   10.00
  -3  12   0  -21.97   15.75
   3 -12   0    0.00   11.33
  -3  13   0   -9.50   16.21
  -3  14   0    4.21   17.51
   3 -14   0    3.52   11.07
  -3  15   0   -8.77   17.86
  -3   0  -1 1250.57  192.01
   3   0   1 1278.99  192.59
   3  -1   1   44.02    8.61
   3  -1   1   31.28    7.99
  -3   1  -1   34.71    8.81
   3  -2   1  499.02   82.39
   3  -2   1  578.08   82.45
  -3   2  -1  545.66   83.14
  -3   2  -1  543.85   82.77
   3  -4  -1  823.06  130.16
   3  -4   1  716.72  120.57
   3  -4   1  829.35  122.30
   3  -4   1  835.18  121.34
   3  -4   1  889.14  121.72
  -3   4  -1  748.68  121.23
  -3   4  -1 1068.76  125.97
  -3   4  -1  804.88  120.49
  -3   4  -1  736.90  120.92
  -3   5   1   18.24    6.01
  -3   5   1   28.00    6.48
   3  -5  -1   22.48    5.34
   3  -5  -1   31.35    5.39
   3  -5   1   24.64    5.75
   3  -5   1   24.05    6.70
   3  -5   1    9.54    6.80
  -3   5  -1   14.37    5.90
  -3   5  -1   21.82    6.85
  -3   5  -1   12.69    6.38
  -3   7   1    4.53    6.13
  -3   7   1    6.66    7.35
   3  -7  -1    7.58    7.79
   3  -7   1    6.80    7.24
   3  -7   1    6.69    7.22
  -3   7  -1   11.46    8.18
  -3   9   1   33.32   10.66
  -3   9   1   23.35   11.62
   3  -9  -1   37.33   12.85
   3  -9   1   28.15   11.07
  -3   9  -1   37.65   13.49
  -3  10   1  619.93   95.20
  -3  10   1  622.86   91.16
   3 -10  -1  518.71   91.78
   3 -10   1  618.93   95.12
  -3  10  -1  579.25   91.67
   3 -12  -1  312.70   57.38
  -3  12  -1  394.39   57.64
  -3  13   1   44.08   16.40
   3 -13  -1   18.80   14.62
  -3  14   1  239.90   32.40
   3 -14  -1  197.58   33.56
  -3  14  -1   79.08   30.60
  -3  15   1   10.85   18.43
   3 -15  -1   21.98   18.45
  -3  16   1   36.37   19.82
   3 -16  -1   66.38   21.06
  -3  -3  -2  770.30  108.21
   3   3   2  740.62  109.45
   3  -3   2  696.94  105.75
   3  -3   2  765.86  107.90
  -3   3  -2  652.64  103.79
  -3   4   2    1.31    3.77
  -3   4   2   -7.38    3.55
   3  -4  -2    1.84    2.82
   3  -4   2   -2.15    4.07
  -3   4  -2    0.80    4.07
  -3   5   2  365.44   61.03
  -3   5   2  392.31   61.23
   3  -5  -2  399.66   61.20
   3  -5   2  421.34   62.26
   3  -5   2  410.02   65.89
  -3   5  -2  420.62   61.34
  -3   6   2   91.58   13.10
  -3   6   2   57.26   12.71
   3  -6  -2   60.10   11.71
   3  -6   2   69.36   14.17
  -3   7   2   25.49    7.94
  -3   7   2   24.66    8.35
   3  -7  -2   24.44   10.43
   3  -7   2   13.35    9.18
  -3   7  -2   13.23    8.09
  -3   8   2    4.18    8.78
  -3   8   2    0.83    8.79
   3  -8  -2   -1.16   10.05
   3  -8   2    0.62    8.66
  -3   8  -2    5.66    8.99
  -3   9   2    1.22    9.33
  -3   9   2   -3.61   10.79
   3  -9  -2    3.99   11.17
  -3   9  -2   20.27    9.22
  -3  10   2   19.56   11.55
  -3  10   2   34.96   12.12
   3 -10  -2   25.26   14.80
  -3  10  -2   21.47   12.40
  -3  11   2  504.75   82.23
  -3  11   2  517.70   80.77
   3 -11  -2  527.10   82.36
  -3  11  -2  520.58   81.31
  -3  12   2    9.81   12.94
  -3  14   2  -17.40   13.93
   3 -14  -2  -13.74   15.40
  -3   0  -3 7829.05  796.44
  -3   0  -3 4668.95  758.34
  -3   0  -3 5782.29  804.75
  -3   0  -3 5594.72  762.65
   3   0   3 4863.93  754.40
   3   0   3 4624.32  753.23
   3   0   3 5016.56  751.71
  -3  -1  -3    9.03    7.00
  -3  -1  -3   12.97    4.23
   3   1   3    5.84    7.07
   3   1   3    8.80    7.54
   3   1   3   13.27    4.18
   3  -1   3   11.42    5.96
   3  -1   3   10.80    5.98
  -3   1  -3   18.97    7.34
  -3  -2  -3 3380.14  547.27
  -3  -2  -3 4139.09  558.78
   3   2   3 3430.94  546.85
   3   2   3 3993.22  546.82
   3   2   3 3983.63  549.80
   3  -2   3 3832.47  546.69
   3  -2   3 4010.07  549.28
  -3   2  -3 3056.44  544.44
  -3  -3  -3  117.02   20.71
  -3  -3  -3   91.18   19.30
   3   3   3   70.09   19.68
   3   3   3  108.80   19.92
   3   3   3  124.63   19.12
   3  -3   3  117.52   18.80
   3  -3   3  135.71   20.74
  -3   3  -3  118.52   17.95
  -3   3  -3  130.64   19.90
   3  -4  -3 1716.99  260.23
  -3  -4  -3 1783.94  256.44
   3   4   3 1698.01  256.91
   3   4   3 1858.54  257.54
   3   4   3 1484.59  256.07
   3  -4   3 1576.28  254.09
   3  -4   3 1537.79  255.39
  -3   4  -3 1761.78  261.33
  -3   4  -3 1827.25  254.08
  -3   6   3    2.68    6.49
  -3   6   3    4.52    6.75
  -3  -6  -3    2.03    8.56
   3   6   3    2.92    7.70
   3   6   3    5.79    8.14
   3  -6   3    7.12    7.44
  -3   6  -3   -4.03    5.81
  -3   6  -3   -3.66    7.22
  -3   8   3  163.08   27.29
  -3   8   3  174.35   27.38
   3  -8  -3  139.46   29.24
   3   8   3  178.18   29.06
   3  -8   3  159.51   28.57
  -3   8  -3  161.94   27.80
  -3  10   3  484.36   72.98
  -3  10   3  431.51   72.31
   3 -10  -3  488.13   74.19
  -3  12   3  341.81   63.19
  -3  12   3  451.22   63.32
   3 -12  -3  397.72   65.27
  -3  13   3    2.99   13.91
   3 -13  -3   -5.25   15.82
  -3  14   3  267.98   49.58
   3 -14  -3  351.22   52.49
   3 -15  -3    3.54   16.13
  -3   0  -4   -5.10    3.37
  -3   0  -4  -15.68    8.59
   3   0   4   -2.80    2.72
   3   0   4  -10.57    7.23
   3   0   4    3.35    9.58
  -3  -1  -4   28.20    4.62
  -3  -1  -4   20.80    6.20
  -3  -1  -4   27.64    9.54
   3   1   4   20.09    5.06
   3   1   4   10.34    8.96
   3   1   4   27.16    9.56
   3   1   4   34.95    5.20
   3  -1   4   18.54    4.10
   3  -1   4   20.89    7.99
   3  -1   4   32.06    9.00
  -3   1  -4   27.41    9.65
  -3  -2  -4   65.65   15.88
  -3  -2  -4  116.64   14.90
  -3  -2  -4   40.99   15.66
   3   2   4   79.27   13.88
   3   2   4   81.99   15.39
   3   2   4   74.24   15.94
   3   2   4   93.31   13.89
   3  -2   4   69.23   14.47
   3  -2   4  112.68   17.36
  -3   2  -4   77.44   15.91
  -3  -4  -4  131.55   25.42
  -3  -4  -4  124.12   23.36
   3   4   4  144.09   24.15
   3   4   4  141.93   23.85
   3   4   4  136.37   23.49
   3  -4   4  137.81   22.74
   3  -4   4  147.57   25.08
  -3   4  -4  149.16   23.88
  -3   5   4   65.37   13.84
  -3   5   4   88.99   13.70
  -3  -5  -4   92.40   17.06
  -3  -5  -4   65.68   15.50
   3   5   4   87.28   16.16
   3   5   4  108.35   16.50
   3   5   4   91.00   15.82
   3  -5   4   59.89   13.63
   3  -5   4   79.88   16.92
  -3   5  -4   74.54   16.29
  -3  -6  -4   13.27   10.81
   3  -6   4    9.14    9.04
  -3   7   4   -3.53    6.93
  -3   7   4    3.57    7.15
  -3  -7  -4    3.17   10.55
   3   7   4    1.87   10.62
   3   7   4   -7.23   10.78
   3  -7   4    1.71    8.81
  -3   8   4   27.03   11.26
  -3   9   4   47.87   13.63
  -3   9   4   55.15   14.70
   3  -9  -4   55.19   16.67
  -3  -9  -4   72.40   18.18
   3   9   4   49.81   16.95
  -3 -10  -4    3.76   12.85
   3  10   4    3.94   13.68
  -3  11   4   20.14   11.84
  -3  11   4   13.70   11.05
   3 -11  -4   41.41   16.45
   3  11   4    5.34   14.97
  -3  12   4    5.65   13.14
   3 -12  -4   26.91   16.08
  -3  13   4   14.09   14.84
   3 -13  -4   18.65   17.80
  -3  14   4  -24.31   15.83
   3 -14  -4    9.28   17.59
  -3  15   4   11.53   16.23
   3 -15  -4    9.06   17.65
  -3   0  -5  285.16   50.49
   3   0   5  337.13   48.74
   3   0   5  353.63   50.23
   3   0   5  259.38   50.96
  -3  -1  -5   -5.33    2.94
  -3  -1  -5   -7.15    5.49
  -3  -1  -5    0.00    9.30
   3   1   5    1.54    3.99
   3   1   5    2.18    7.34
   3   1   5    3.14   10.25
   3   1   5   -0.85    2.80
   3  -1   5    5.85    6.99
   3  -1   5   -9.26   11.66
  -3   1  -5   -4.86    9.75
  -3  -2  -5 2371.30  350.05
  -3  -2  -5 2021.50  348.12
   3   2   5 2330.59  349.49
   3   2   5 2351.03  348.88
   3   2   5 2013.21  348.22
   3   2   5 2562.21  349.52
   3  -2   5 2359.87  351.02
   3  -2   5 2710.72  355.94
  -3   2  -5 2467.35  349.64
  -3  -3  -5   -8.91    9.07
  -3  -3  -5   -8.07   10.22
   3   3   5    1.94    7.33
   3   3   5   -7.64   10.22
   3   3   5   -9.15    6.00
   3  -3   5    0.35    6.49
   3  -3   5    1.61    9.69
  -3   3  -5   -2.30    9.58
  -3  -4  -5 1110.83  150.69
  -3  -4  -5 1083.16  150.40
  -3  -4  -5 1045.34  149.99
   3   4   5  875.04  150.19
   3   4   5 1007.83  148.63
   3   4   5 1031.59  149.29
   3   4   5 1042.99  148.22
   3  -4   5  911.90  150.42
   3  -4   5  702.77  150.80
  -3   4  -5  932.61  149.96
  -3   6   5  654.74  104.24
  -3   6   5  652.26  104.75
  -3  -6  -5  744.97  106.02
  -3  -6  -5  675.76  104.80
  -3  -6  -5  689.76  105.37
   3   6   5  683.17  104.37
   3   6   5  598.15  104.42
   3   6   5  768.76  104.72
  -3  -7  -5   21.67   13.32
  -3   8   5  329.09   57.23
  -3   8   5  458.02   58.34
  -3  -8  -5  334.12   58.91
   3   8   5  348.48   58.57
  -3  10   5  540.77   93.78
  -3  10   5  674.24   94.60
   3 -10  -5  641.96   97.54
  -3  11   5   51.12   13.62
   3 -11  -5   33.38   17.65
  -3 -11  -5   26.93   18.00
   3  11   5    9.36   16.80
  -3  12   5   52.30   15.82
   3 -12  -5   63.84   19.33
  -3 -12  -5   39.93   18.81
   3  12   5   39.84   20.29
  -3  13   5   15.00   13.17
   3 -13  -5    3.97   16.77
  -3 -13  -5   21.78   11.21
   3  13   5  -22.41   18.69
  -3   0  -6   15.41   10.38
   3   0   6    3.86    7.66
   3   0   6    3.79   11.47
   3   1   6  186.86   25.21
   3  -1   6   53.29   23.21
  -3   1  -6  159.22   24.11
  -3  -3  -6  258.27   40.90
  -3  -3  -6  254.96   41.92
   3   3   6  265.00   40.17
   3   3   6  256.61   41.05
   3   3   6  217.88   41.53
   3   3   6  285.78   40.33
   3  -3   6  228.81   40.56
   3  -3   6  273.35   44.22
  -3   3  -6  263.24   42.32
  -3  -4  -6  123.38   23.82
  -3  -4  -6  126.47   23.13
  -3  -4  -6  165.27   25.37
   3   4   6  157.85   22.86
   3   4   6  130.51   22.98
   3   4   6  122.68   24.59
   3   4   6  128.13   22.37
   3  -4   6  102.09   25.42
  -3  -5  -6    4.49   11.68
  -3  -5  -6    6.23    9.91
  -3  -5  -6   12.29   11.33
   3   5   6    1.84    8.45
   3   5   6    6.28    8.85
   3   5   6    3.47   12.06
   3   5   6   10.90    8.82
  -3   6   6   22.96    8.65
  -3  -6  -6   14.06   13.53
  -3  -6  -6   21.66   13.16
   3   6   6   18.60    9.37
   3   6   6   11.60   10.79
  -3   7   6   75.29   17.49
  -3   7   6   75.01   16.14
  -3  -7  -6  102.59   20.74
  -3  -7  -6   88.72   20.37
  -3  -7  -6  112.40   20.38
   3   7   6   99.83   18.66
   3   7   6  120.42   19.17
  -3   9   6    9.30   10.34
  -3   9   6  -13.09    8.57
   3  -9  -6  -24.07   17.64
  -3  -9  -6    6.73   14.87
   3   9   6  -20.39   13.38
  -3  10   6   21.47   11.81
  -3  10   6   25.98   11.11
   3 -10  -6    8.73   16.35
   3  10   6    8.76   15.29
   3 -11  -6   32.47   17.75
  -3 -11  -6   31.86   16.74
  -3  12   6    0.42   12.56
   3 -12  -6    4.33   16.53
  -3 -12  -6    1.12   17.83
   3  12   6  -17.51   17.28
  -3  13   6    3.82   12.98
   3  13   6    0.00   17.81
  -3  14   6    5.92   13.75
   3 -14  -6    5.44   21.56
  -3 -14  -6   -4.29   16.02
   3  14   6   -4.23   18.79
  -3   0  -7   17.37   12.97
   3   0   7   12.52    8.90
   3   0   7   47.03   16.91
  -3  -1  -7  214.49   36.62
   3   1   7  209.15   35.08
   3   1   7  216.07   37.96
   3  -1   7  204.45   35.00
   3  -1   7  266.52   39.13
  -3   1  -7  231.52   37.40
  -3  -2  -7  516.85   74.48
   3   2   7  444.71   72.79
   3   2   7  527.25   75.24
   3  -2   7  429.92   73.61
   3  -2   7  481.00   76.21
  -3   2  -7  475.09   74.84
  -3  -4  -7  114.82   21.85
   3   4   7  100.50   19.21
   3   4   7  100.93   21.20
  -3  -5  -7   61.40   18.31
  -3  -5  -7   79.55   17.03
  -3  -5  -7   65.42   18.09
   3   5   7   63.78   15.23
   3   5   7   88.38   16.16
   3   5   7   67.36   17.66
   3   5   7   94.01   15.23
  -3  -7  -7    4.11   12.65
   3   7   7   15.24   11.79
   3   7   7    6.97   10.31
  -3   8   7  420.23   69.19
  -3  -8  -7  462.51   71.44
   3   8   7  437.93   72.29
   3   8   7  460.23   69.53
  -3   9   7   10.21    9.02
  -3  10   7  492.15   65.43
   3 -10  -7  533.08   75.81
  -3 -10  -7  275.81   65.71
   3  10   7  397.39   65.11
  -3  11   7    9.84    9.18
   3 -11  -7    8.99   16.37
  -3 -11  -7    0.00   15.27
   3  11   7    0.93   14.78
  -3  12   7  157.15   23.35
   3 -12  -7  111.61   27.18
  -3 -12  -7   92.92   26.73
   3  12   7  109.55   25.85
  -3  13   7   11.94   12.21
   3 -13  -7    3.09   19.45
  -3 -13  -7  -19.26   21.21
   3  13   7    0.21   16.41
  -3   0  -8   -2.88   13.02
   3   0   8    4.95    6.98
   3   0   8  -21.01   17.25
  -3  -1  -8   92.33   19.74
   3   1   8   66.31   16.31
   3   1   8   91.33   23.29
   3  -1   8   95.48   16.11
   3  -1   8   85.32   23.08
  -3   1  -8  110.89   20.83
  -3  -2  -8   19.89   14.03
   3   2   8   20.47   10.31
   3   2   8   21.58   15.20
   3   3   8   55.09   17.87
   3   4   8   13.57    9.51
  -3  -5  -8  206.20   33.06
  -3  -5  -8  175.71   33.24
   3   5   8  165.51   30.85
   3   5   8  207.39   33.37
  -3  -6  -8    5.03   14.14
  -3  -9  -8    5.01   16.23
   3   9   8    6.90   12.98
  -3  10   8    1.01    8.55
   3 -10  -8    4.19   19.67
  -3 -10  -8    6.70   16.87
   3  10   8   11.28   12.58
  -3  11   8   28.98   10.11
   3  11   8   23.31   14.88
  -3  12   8    4.03   10.82
   3 -12  -8    4.08   19.00
  -3 -12  -8    7.39   17.79
   3  12   8    0.00   12.72
   3   0   9  869.43  135.98
  -3  -3  -9   20.52   15.50
  -3  -4  -9  147.36   29.68
   3   4   9  151.93   26.08
  -3  -5  -9   28.21   14.53
   3   5   9   13.62    9.49
   3   1  10   17.16   17.70
  -3  -4 -10    6.92   16.69
   3   4  10  -10.70    8.71
   3   4  10    3.80   17.23
   3   3  11   14.32   20.67
   4  -3   0    5.05    7.34
  -4   4   0 3157.21  472.66
  -4   4   0 3666.69  480.48
  -4   4   0 2787.84  475.23
   4  -4   0 3190.64  472.80
   4  -4   0 3336.51  481.56
   4  -4   0 2771.25  478.81
  -4   6   0 1031.94  167.51
  -4   6   0 1129.29  168.48
  -4   6   0 1114.11  167.56
  -4   6   0 1148.86  167.83
   4  -6   0 1105.59  167.10
   4  -6   0 1134.10  168.56
   4  -6   0 1129.54  170.53
  -4   7   0   90.35   16.16
  -4   8   0 1773.42  288.61
  -4   8   0 1929.95  285.54
   4  -8   0 1969.28  288.38
  -4  10   0    8.32   11.80
   4 -10   0    8.10   11.10
  -4  11   0   -6.99   11.87
   4 -11   0    0.19   11.48
  -4  12   0  449.87   70.80
   4 -12   0  451.79   72.29
  -4   0  -1    2.85    7.82
   4  -1   1   14.21    7.41
  -4   1  -1   23.38    8.38
   4  -2   1   18.22    7.71
  -4   2  -1   18.53    7.82
   4  -3   1  144.80   24.67
  -4   3  -1  153.49   23.44
   4  -4   1  159.85   23.53
   4  -4   1   93.00   24.25
  -4   4  -1  169.74   23.79
  -4   4  -1  162.97   23.61
  -4   6   1  105.23   17.73
  -4   6   1  113.80   17.94
   4  -6  -1   98.71   17.25
  -4   8   1   30.21    8.74
  -4   8   1   22.40    8.62
   4  -8  -1   12.99    9.71
   4  -8   1   19.85   10.31
  -4   8  -1   20.51    9.49
  -4   9   1   24.27   10.88
  -4  10   1   32.87   12.02
  -4  10   1   30.50   12.53
   4 -10  -1   52.19   15.24
  -4  10  -1   37.49   12.83
  -4  11   1  115.96   19.61
  -4  11   1   61.66   19.29
   4 -11  -1   86.77   20.51
  -4  13   1   -4.19   13.95
   4 -13  -1    5.03   15.86
  -4  14   1   20.89   15.32
   4 -14  -1   25.74   15.81
   4 -15  -1   32.31   18.10
  -4   0  -2 1580.69  221.03
   4   0   2 1406.20  221.34
   4   0   2 1388.23  219.63
  -4  -1  -2   29.46   10.64
   4   1   2   21.47    9.98
   4   1   2   22.99    8.81
   4  -1   2   36.91    8.96
   4  -1   2   37.78    9.05
  -4   1  -2   42.07    9.37
  -4  -2  -2  907.20  148.62
   4   2   2  909.10  155.66
   4   2   2  897.52  149.62
   4  -2   2 1016.67  146.96
   4  -2   2 1022.25  146.48
  -4   2  -2  945.96  145.11
  -4   2  -2  998.81  147.15
   4  -3   2   15.65    7.48
   4  -3   2   19.01    8.54
   4  -3   2    5.19    3.98
  -4   3  -2   15.48    3.43
  -4   3  -2    9.66    7.29
  -4   3  -2   16.02    7.77
  -4   5   2   17.74    5.84
  -4   5   2   14.38    5.45
   4  -5  -2   26.40    5.29
   4  -5   2   23.54    7.88
   4  -5   2   20.08    4.69
   4  -5   2   15.45    9.85
   4  -5   2    5.71    6.04
  -4   5  -2   21.23    5.23
  -4   5  -2   21.10    8.98
  -4   6   2  249.90   40.47
  -4   6   2  299.04   41.00
   4  -6   2  258.41   40.53
   4  -6   2  256.09   41.51
   4  -6   2  215.39   40.68
  -4   6  -2  291.55   40.44
  -4   6  -2  243.95   40.90
  -4   7   2   22.12    8.18
  -4   7   2   17.76    8.64
   4  -7   2   26.87    7.12
  -4   7  -2   14.37    8.76
  -4   8   2  947.19  138.29
  -4   8   2  861.82  137.60
   4  -8  -2  931.88  142.85
  -4   9   2    5.60    8.50
  -4   9   2   10.18    9.61
   4  -9  -2    7.35   11.06
  -4  11   2   69.94   18.21
   4 -11  -2  114.58   21.59
  -4  12   2  535.33   83.37
  -4  13   2   50.30   15.88
   4 -13  -2   36.02   18.00
  -4  14   2  295.23   46.57
   4 -14  -2  258.39   47.89
  -4  15   2   12.07   15.11
   4 -15  -2    6.56   15.78
  -4   0  -3  -18.71    9.16
   4   0   3    2.82    7.54
   4   0   3  -14.71    8.60
   4   0   3    2.78    2.95
  -4  -1  -3   36.28   12.40
   4   1   3   33.98   10.26
   4   1   3   32.94    9.99
   4   1   3   42.17    6.86
   4  -1   3   35.44   10.70
   4  -1   3   13.64   10.33
  -4   1  -3   24.61    9.34
  -4   1  -3   31.06   10.89
  -4  -2  -3   60.42   15.77
   4   2   3   65.49   14.49
   4   2   3   77.86   14.83
   4   2   3   92.43   13.18
   4  -2   3   67.52   14.24
   4  -2   3   65.72   14.34
  -4   2  -3   30.62   13.62
  -4   2  -3   93.02   15.14
  -4  -4  -3  111.87   23.27
   4   4   3  117.74   23.35
   4   4   3  110.73   22.34
   4   4   3   91.90   21.14
   4  -4   3  151.66   21.36
   4  -4   3  144.16   23.44
  -4   4  -3  157.93   22.96
  -4   5   3  -11.58    5.32
   4   5   3    4.70    9.03
   4   5   3   -5.28    7.43
   4  -5   3    3.87    7.90
   4  -5   3    8.35    9.77
  -4   5  -3    1.97    9.45
  -4   7   3   15.03    7.76
  -4   7   3   14.23    6.46
   4  -7   3   12.76    5.96
   4  -7   3   10.52   12.29
  -4   7  -3    3.01    9.70
  -4   9   3   88.59   18.93
  -4   9   3   95.19   19.41
   4  -9  -3  126.75   22.03
  -4  10   3    3.50    9.59
  -4  10   3    1.68   10.77
   4 -10  -3  -30.13   14.94
  -4  11   3    0.62   11.56
  -4  12   3    5.11   12.89
  -4  13   3   13.57   14.42
   4 -13  -3  -12.13   17.00
  -4  14   3   11.15   14.88
   4 -14  -3   24.65   18.24
  -4  15   3    1.23   15.36
   4 -15  -3   14.39   17.48
  -4   0  -4  794.92  117.33
   4   0   4  668.65  115.83
   4   0   4  852.90  117.05
  -4  -1  -4    0.32   10.29
  -4  -1  -4    7.17   10.53
   4   1   4   26.35    9.16
   4   1   4   10.72   10.45
   4   1   4    9.32    4.49
   4  -1   4   14.69    9.13
   4  -1   4   16.10    9.76
  -4   1  -4  -22.54   11.23
  -4  -2  -4 1742.31  273.84
   4   2   4 1888.66  274.08
   4   2   4 2026.42  273.45
   4   2   4 2267.08  274.22
   4  -2   4 1950.56  272.84
   4  -2   4 1601.57  272.19
  -4   2  -4 1420.43  271.41
  -4  -3  -4   89.33   19.60
   4   3   4   82.44   18.38
   4   3   4  119.07   18.70
   4  -3   4   65.07   16.70
   4  -3   4   94.30   18.56
  -4   3  -4  113.23   18.78
  -4  -4  -4 1904.06  257.23
   4   4   4 1704.90  255.29
   4   4   4 1600.88  255.47
   4   4   4 1994.95  256.70
   4  -4   4 1503.14  253.56
   4  -4   4 1985.34  257.24
  -4   4  -4 1459.91  253.53
  -4   6   4  225.60   38.68
   4   6   4  249.63   40.78
   4   6   4  267.22   40.57
   4  -6   4  223.92   38.56
   4  -6   4  281.16   41.30
  -4   6  -4  254.49   39.79
  -4   7   4   31.96    7.47
   4   7   4    5.31   13.06
   4  -7   4   21.82   13.41
  -4   8   4  454.89   66.71
  -4   8   4  403.28   66.47
   4   8   4  381.14   67.76
   4   8   4  451.99   68.57
   4  -8   4  462.35   69.02
  -4  10   4  503.10   78.56
  -4  11   4   24.56   12.07
  -4  11   4   21.04   12.60
   4 -11  -4   41.17   15.88
  -4  12   4  123.30   25.37
   4 -12  -4  159.16   28.60
  -4  13   4   11.53   13.63
   4 -13  -4  -18.24   18.45
  -4   0  -5    3.73   12.34
   4   0   5   -8.75    9.56
   4   0   5    8.26    9.94
  -4  -1  -5   73.52   16.78
  -4  -1  -5   61.35   17.34
   4   1   5   58.70   14.86
   4   1   5   98.52   16.40
   4  -1   5   60.71   15.51
   4  -1   5   80.47   17.82
  -4   1  -5   83.79   17.14
  -4  -2  -5    7.29   11.59
  -4  -2  -5  -10.18   11.20
   4   2   5   -2.80    9.35
   4   2   5    0.16   10.85
   4  -2   5   11.85    8.83
   4  -2   5    7.16   11.90
  -4   2  -5    6.40    9.93
  -4  -4  -5   24.37   14.31
  -4  -4  -5    8.57    8.90
  -4  -4  -5   19.28   12.43
   4   4   5    9.01   10.82
   4   4   5    9.61   11.82
   4   4   5   16.66    9.15
   4  -4   5   14.15    8.70
   4  -4   5   13.16   12.48
  -4   4  -5   21.03   10.26
  -4  -5  -5   55.36   16.51
  -4  -5  -5   42.85   12.62
  -4  -5  -5   45.23   15.62
   4   5   5   54.73   14.45
   4   5   5   68.42   15.09
   4   5   5   64.57   13.41
   4  -5   5   37.14   10.58
   4  -5   5   32.68   15.72
  -4   5  -5   57.57   13.83
  -4   7   5  168.19   30.26
  -4  -7  -5  144.40   33.81
  -4  -7  -5  238.63   34.21
   4   7   5  211.44   31.94
   4   7   5  177.07   32.11
  -4   9   5    8.01    8.85
  -4  -9  -5   23.71   11.91
   4   9   5   26.95   14.16
  -4  10   5   10.76   10.13
  -4  10   5    6.52    9.77
   4 -10  -5   16.63   15.34
  -4  12   5    1.42   11.97
   4 -12  -5   11.09   15.59
  -4  13   5   11.66   11.00
   4 -13  -5    7.81   18.58
  -4  14   5  -12.69   14.06
   4 -14  -5    2.85   17.22
  -4   0  -6  568.31   84.68
   4   0   6  542.30   83.51
   4   0   6  515.80   84.28
  -4  -1  -6   18.83   13.35
   4   1   6    8.74    8.76
   4   1   6    1.92   12.95
   4  -1   6   10.48    9.35
   4  -1   6    3.14   13.88
  -4   1  -6    1.11   12.27
  -4  -2  -6  128.81   24.30
  -4  -2  -6  113.93   24.02
   4   2   6  108.74   22.93
   4   2   6  136.79   23.48
   4  -2   6  132.75   22.40
   4  -2   6  154.73   26.22
  -4   2  -6  126.37   24.51
  -4  -3  -6   43.71   14.98
  -4  -3  -6   46.85   14.82
   4   3   6   36.80   13.63
   4   3   6   26.19   14.17
   4  -3   6   36.30   10.97
   4  -3   6   70.59   18.37
  -4   3  -6   49.25   14.47
  -4  -4  -6  612.73   95.93
  -4  -5  -6   27.45   18.11
  -4  -5  -6   11.47   13.54
   4   5   6   30.31   12.87
   4   5   6   38.75   12.82
   4  -5   6   15.35    8.73
   4  -5   6   20.96   15.57
  -4   5  -6   10.64   13.46
  -4  -6  -6  519.84   79.48
  -4  -6  -6  520.29   78.63
  -4  -6  -6  478.44   78.76
   4   6   6  473.27   77.47
   4   6   6  510.91   78.59
   4  -6   6  490.91   79.71
  -4   8   6  585.08   82.84
  -4  -8  -6  485.03   83.98
   4   8   6  509.96   82.93
  -4   9   6   20.90   12.53
  -4   9   6   36.63   10.03
  -4  -9  -6   30.86   14.42
   4   9   6   48.88   14.65
   4 -11  -6  -46.83   20.19
  -4 -11  -6   10.05   15.42
   4  11   6   -0.14   16.29
  -4  12   6  216.56   36.14
   4 -12  -6  258.42   41.27
   4  12   6  180.26   38.84
  -4  13   6    2.53   11.33
   4 -13  -6   24.69   18.24
   4  13   6    1.14   20.69
  -4   0  -7  -32.65   13.95
   4   0   7   13.39    8.80
   4   0   7    4.88   16.14
  -4  -1  -7   23.81   14.50
   4   1   7   25.55   12.87
   4   1   7   19.51   16.40
   4  -1   7   40.24   10.96
   4  -1   7   26.15   16.57
  -4   1  -7   32.21   14.52
  -4  -2  -7   40.11   14.77
   4   2   7   35.54   11.87
   4   2   7   49.66   15.11
   4  -2   7   33.69   11.28
   4  -2   7   60.67   20.10
  -4   2  -7   33.04   15.32
  -4  -3  -7   62.36   17.39
  -4  -3  -7  100.07   18.94
   4   3   7   62.46   16.18
   4   3   7   67.18   18.44
   4  -3   7   72.53   14.42
   4  -3   7  106.61   20.92
  -4   3  -7   63.57   18.87
  -4  -4  -7   29.56   16.46
  -4  -4  -7   35.83   15.33
   4   4   7   45.75   13.77
   4   4   7   29.76   15.78
   4  -4   7   52.58   10.76
   4  -4   7   39.57   19.17
  -4   4  -7   50.78   15.89
  -4  -6  -7   54.53   18.78
  -4  -6  -7   18.65   15.50
   4   6   7   20.79   13.46
   4   6   7   11.52   14.79
  -4  -7  -7    3.57   15.70
  -4  -7  -7    6.67   13.64
  -4  10   7    5.52    8.28
  -4 -10  -7    4.04   13.84
   4  10   7  -18.40   14.17
  -4  11   7    9.52    9.53
   4 -11  -7    5.24   19.20
  -4 -11  -7    7.66   18.08
   4  11   7   15.59   15.38
  -4  12   7    3.49   10.90
   4 -12  -7   -3.61   19.95
  -4 -12  -7   12.61   19.00
   4  12   7   -5.84   17.05
  -4  -2  -8  491.36   71.15
   4   2   8  414.06   68.91
  -4  -3  -8  113.65   23.61
   4   3   8   91.82   20.86
   4   3   8  116.88   24.11
   4  -3   8  151.69   26.77
  -4  -4  -8  143.34   36.43
  -4  -4  -8  298.17   39.24
   4   4   8  255.45   36.51
   4   4   8  194.06   37.94
  -4  -5  -8    1.39   14.90
  -4  -5  -8   11.49   14.14
   4   5   8  -11.60   11.06
   4   5   8    3.20   15.08
  -4  -6  -8  719.53   94.69
  -4  -6  -8  559.81   91.75
   4   6   8  558.30   90.57
   4   6   8  573.81   92.11
   4 -11  -8    7.95   17.64
  -4   0  -9    6.97   15.24
   4   0   9   13.62    9.75
   4   0   9   10.47   17.92
  -4  -1  -9    6.78   15.73
   4   1   9    2.71    8.85
   4   1   9    0.58   14.89
   4  -1   9   -7.88    8.68
   4  -1   9  -41.31   19.65
  -4   1  -9   11.36   14.94
  -4  -2  -9  -19.62   17.13
   4   2   9   15.81    9.81
   4   2   9  -22.94   17.55
   4  -2   9   12.44   16.93
  -4   2  -9   19.17   14.52
  -4  -3  -9    1.63   15.74
   4   3   9    5.89   11.22
   4   3   9    8.98   15.48
  -4  -4  -9   36.28   16.14
  -4  -4  -9   30.11   16.53
   4   4   9   46.01   12.31
   4   4   9   27.82   16.06
  -4   0 -10  245.68   41.02
   4   0  10  217.87   41.56
  -4  -1 -10   13.53   16.00
   4   1  10    2.50    7.25
   4   1  10  -34.77   18.73
  -4  -2 -10  219.74   36.77
   4   2  10  226.56   33.22
   4   2  10  117.04   36.33
  -4  -3 -10    8.17   18.67
   4   3  10   11.83    9.52
   4   3  10    0.00   16.99
  -4  -4 -10  100.08   27.97
   4   4  10  151.67   24.06
   4   4  10  125.29   28.01
  -4  -5 -10  -22.67   16.06
  -4  -5 -10    9.23   16.58
   4   5  10   -9.63   10.48
   4   5  10   30.16   16.47
   4   1  11  -19.82   17.91
   4   2  11  -13.23   19.87
   4   3  11  -22.07   20.03
   5  -3   0   11.30    9.97
   5  -4   0    3.09    8.14
  -5   5   0    3.84    5.16
   5  -5   0    3.17    8.51
  -5   7   0    3.73    6.92
  -5   7   0   -1.89    6.82
   5  -7   0    0.44    8.11
  -5   9   0    4.23    9.33
  -5   9   0    1.21    7.25
   5  -1   1   34.12   11.19
   5  -3   1   52.62   13.20
   5  -3   1   46.27   12.62
  -5   3  -1   57.24    9.76
  -5   3  -1   61.92   13.20
   5  -4   1  361.14   53.32
   5  -4   1  380.50   53.79
  -5   4  -1  306.02   51.60
  -5   4  -1  373.81   54.18
  -5   5   1   75.46   13.41
   5  -5   1   72.12   15.27
   5  -5   1   54.96   15.06
  -5   5  -1   76.90   13.21
  -5   5  -1   87.23   16.25
  -5   5  -1  106.82   16.40
  -5   6   1 1221.16  177.52
   5  -6   1 1195.84  177.05
  -5   6  -1 1092.17  177.35
  -5   7   1   68.73   15.22
  -5   7   1   94.87   14.85
   5  -7  -1   86.40   19.97
  -5   8   1   94.16   17.61
   5  -8  -1   98.68   19.32
  -5   9   1   51.98   12.24
  -5   9   1   32.09   11.79
   5  -9  -1   26.75   13.04
  -5  10   1  249.46   36.42
  -5  10   1  190.55   34.89
   5 -10  -1  222.20   38.02
  -5  11   1   13.78   12.44
  -5  11   1   10.79   10.78
   5 -11  -1   11.76   14.49
   5  -2   2   51.33   13.08
   5  -2   2   30.45   12.11
  -5   2  -2   53.06   13.38
   5  -3   2  512.05   84.20
   5  -3   2  593.57   84.43
  -5   3  -2  531.09   84.80
   5  -4   2   10.10    8.79
   5  -4   2   11.87   10.44
  -5   4  -2   12.55   10.15
  -5   4  -2   11.59    9.32
  -5   6   2    2.57    5.49
   5  -6   2    0.48    7.62
   5  -6   2    6.26    9.45
  -5   6  -2    3.95    8.21
  -5   6  -2   -8.19   10.38
  -5   7   2    1.56    7.35
  -5   7   2  -10.63    5.08
   5  -7   2    0.34    7.73
   5  -7   2    1.79   10.19
  -5   7  -2    1.63    9.54
  -5   7  -2   11.90    9.98
  -5   8   2   10.19    8.04
  -5   8   2    9.00    6.72
   5  -8  -2    3.85   12.11
  -5  10   2    9.50   10.27
  -5  10   2    8.34   10.12
   5 -10  -2   24.71   12.51
  -5  11   2   14.68   11.33
   5 -12  -2    1.38   16.52
  -5  13   2   95.14   19.96
   5 -13  -2   71.69   22.48
  -5   0  -3  138.49   31.06
   5   0   3  184.56   30.10
   5   0   3  217.32   31.54
  -5  -1  -3  197.61   31.71
   5   1   3  183.50   30.56
   5   1   3  190.68   30.21
   5  -1   3  129.91   29.71
   5  -1   3  198.30   30.57
  -5   1  -3  173.78   30.89
  -5  -2  -3  611.70   78.25
   5   2   3  497.62   76.88
   5   2   3  494.44   76.50
   5  -2   3  481.78   75.41
   5  -2   3  467.39   75.34
  -5   2  -3  406.02   75.14
  -5   2  -3  506.34   76.47
  -5  -3  -3  139.32   24.31
   5   3   3   83.55   22.90
   5   3   3  125.19   22.79
   5  -3   3  127.92   21.10
   5  -3   3   97.87   21.59
  -5   3  -3  114.12   21.38
  -5   3  -3  123.39   22.48
   5  -4   3 1142.97  177.12
  -5   4  -3 1192.88  179.22
   5  -5   3    1.51    8.32
   5  -5   3    3.97   11.06
  -5   5  -3   -0.46    9.42
  -5   5  -3   24.11   10.73
  -5   6   3  817.36  119.34
   5  -6   3  774.89  117.75
   5  -6   3  748.75  118.27
  -5   6  -3  752.60  118.22
  -5   8   3  835.55  115.91
  -5   8   3  688.15  115.62
  -5   9   3   35.25   11.42
  -5   9   3   50.67   11.12
   5  -9  -3   37.26   16.89
  -5  10   3  482.65   79.77
   5 -10  -3  566.83   82.97
  -5  11   3   43.81   13.71
   5 -11  -3   57.65   17.30
  -5  12   3   98.21   23.97
   5 -12  -3  218.97   29.65
  -5  13   3   32.92   14.10
   5 -13  -3   24.99   19.51
  -5  14   3   31.40   14.01
  -5   0  -4    9.25   12.13
  -5   0  -4    2.81   11.74
   5   0   4   -0.29   10.68
   5   0   4    1.47   12.36
  -5  -1  -4  142.87   24.03
   5   1   4  150.05   23.26
   5   1   4  139.20   23.59
   5  -1   4   77.34   21.28
   5  -1   4  130.39   23.49
  -5   1  -4   97.70   23.08
  -5   1  -4  125.57   23.03
  -5  -2  -4   41.60   16.07
   5   2   4   44.46   14.35
  -5   2  -4   57.33   13.34
   5   3   4    8.82   11.23
   5  -3   4    7.65   10.14
  -5  -4  -4  -30.15   14.65
   5   4   4  -17.71   13.22
   5   4   4    2.86   11.52
   5  -4   4    4.98    9.22
   5  -4   4   13.82   13.19
  -5   4  -4    8.43   12.07
  -5  -5  -4   21.37   14.50
   5   5   4    4.31   12.75
   5   5   4    0.47    9.10
   5  -5   4    4.60   10.41
   5  -5   4  -22.79   11.83
  -5   5  -4    2.38   11.46
  -5   7   4    9.49    7.43
   5  -7   4   11.92    8.10
   5  -7   4    6.35   13.71
  -5   7  -4   14.76   11.49
  -5  10   4   31.55   11.69
  -5  10   4   33.63   10.60
   5 -10  -4   21.05   15.70
  -5  12   4  -20.94   11.33
   5 -12  -4   13.61   16.56
  -5  13   4   14.08   12.69
   5 -13  -4    6.11   17.95
  -5  14   4   14.59   13.37
   5 -14  -4    9.10   18.33
  -5   0  -5   17.17   13.14
  -5   0  -5   26.27   12.54
   5   0   5    6.75   10.78
   5   0   5   27.87   12.64
  -5  -1  -5    5.03   13.83
  -5  -1  -5    6.75   12.93
   5   1   5   10.87   11.16
   5   1   5    6.48   12.12
   5  -1   5    8.05   11.26
   5  -1   5   19.97   11.86
  -5   1  -5   12.04   13.49
  -5   1  -5   17.34   13.31
  -5  -2  -5  975.18  138.10
  -5  -2  -5  949.20  138.15
   5   2   5  841.26  136.02
   5   2   5  954.31  136.73
   5  -2   5  825.04  135.43
   5  -2   5  815.70  136.11
  -5   2  -5  934.69  136.65
  -5  -3  -5   60.77   19.46
  -5  -3  -5   72.22   17.80
   5   3   5   62.95   15.82
   5   3   5   73.54   16.84
   5  -3   5   58.21   14.15
   5  -3   5   50.54   16.24
  -5   3  -5   65.13   17.61
  -5  -4  -5  446.38   73.99
   5   4   5  444.04   73.31
   5  -4   5  498.09   73.58
  -5  -5  -5   95.13   20.41
   5   5   5   56.07   16.70
   5   5   5   60.89   16.42
   5  -5   5   68.15   14.53
   5  -5   5   66.25   18.09
  -5   5  -5   49.96   16.92
  -5  -6  -5  413.80   67.30
   5   6   5  402.62   65.29
   5   6   5  404.26   66.47
   5  -6   5  390.28   63.66
   5  -6   5  446.15   65.99
  -5   6  -5  411.55   64.68
   5   8   5  391.98   63.27
   5   8   5  420.73   63.69
   5  -8   5  370.70   63.68
  -5   9   5   25.30   11.55
  -5   9   5   41.60    8.83
   5   9   5   31.85   15.75
  -5  11   5    6.79    9.09
   5 -11  -5   12.03   16.39
  -5  12   5  113.50   21.79
   5 -12  -5  127.29   25.67
  -5  13   5    6.62   11.33
   5 -13  -5   12.89   16.65
  -5  -2  -6    6.34   15.70
   5   2   6  -29.91   12.64
   5   2   6   11.13   13.57
   5  -2   6    6.85   11.30
  -5   2  -6   10.33   13.63
  -5  -3  -6   47.48   18.69
  -5  -3  -6   67.44   17.43
   5   3   6   21.57   15.36
   5   3   6   39.22   17.36
   5  -3   6   49.47   11.90
   5  -3   6   46.70   14.99
  -5   3  -6   28.82   15.57
  -5  -4  -6  -22.46   17.51
  -5  -4  -6    3.11   14.71
   5   4   6    0.95   12.49
   5   4   6    8.35   14.45
   5  -4   6    1.02    9.67
   5  -4   6   13.02   16.42
  -5   4  -6   -9.51   12.88
  -5  -5  -6  304.81   45.56
   5   5   6  189.96   43.12
   5  -5   6  308.33   45.14
  -5  -6  -6    5.12   16.02
  -5  -6  -6    7.86   14.95
   5   6   6    1.75   12.43
   5   6   6    2.77   13.94
   5  -6   6   -1.83    8.21
   5  -6   6    2.08   14.87
  -5   6  -6    7.35   13.72
  -5  -7  -6   -7.40   16.70
  -5  -7  -6   -3.94   14.77
   5   7   6    3.31   12.65
   5   7   6    5.94   12.91
  -5   7  -6    1.06   13.50
  -5  -8  -6    9.38   14.98
  -5  11   6    4.55    8.63
   5 -11  -6   30.82   19.57
  -5   0  -7  681.85  110.86
   5   0   7  739.44  109.92
  -5  -1  -7   20.68   13.06
  -5  -1  -7   33.24   15.42
   5   1   7   21.62   12.57
   5   1   7   11.06   15.54
   5  -1   7   26.91   11.87
  -5   1  -7   12.04   15.50
  -5  -4  -7  100.60   26.73
  -5  -4  -7  172.14   28.51
   5   4   7  160.71   25.35
   5   4   7  120.13   28.12
  -5  -5  -7   22.22   17.41
   5   5   7   34.30   13.99
   5   5   7   33.29   16.22
   5  -5   7   57.88   19.55
  -5  -6  -7  313.05   57.61
   5   6   7  333.48   56.75
   5  -6   7  492.01   59.33
   5  -6   7  342.67   58.77
  -5   6  -7  302.85   57.20
  -5  -7  -7   21.70   16.95
   5   7   7   51.63   14.86
   5  -7   7   35.29   18.28
  -5   0  -8  -18.47   13.62
   5   0   8  -10.42   10.43
   5   0   8    9.47   17.76
  -5  -1  -8    6.74   16.13
   5   1   8    1.60   11.28
   5   1   8   -7.51   15.80
   5  -1   8    3.50    9.90
   5  -1   8   -1.67   17.98
  -5   1  -8    7.11   12.23
  -5  -2  -8   14.25   13.51
   5   2   8   19.39   12.14
   5   2   8  -28.48   15.28
   5  -2   8    0.19   10.00
   5  -2   8   -9.81   17.09
  -5   2  -8  -25.11   15.12
  -5  -3  -8  110.97   25.20
   5   3   8  132.20   22.72
   5   3   8  131.62   25.38
   5  -3   8   89.18   20.49
   5  -3   8  103.94   25.10
  -5   3  -8  148.45   25.01
  -5  -4  -8   73.09   21.69
   5  -4   8    6.49   10.01
   5  -4   8   34.25   18.49
  -5   4  -8   43.05   16.28
  -5  -5  -8   11.20   18.11
   5   5   8   10.20   12.09
   5   5   8   18.65   17.20
   5  -5   8   11.85   19.27
  -5   5  -8    9.28   14.49
  -5   0  -9  129.71   24.88
   5   0   9  123.47   22.43
   5   0   9   73.27   27.50
  -5  -1  -9  108.27   25.29
   5   1   9  131.07   25.46
   5  -1   9  103.28   28.20
  -5   1  -9   96.15   23.29
  -5  -4  -9  124.75   27.59
  -5  -4  -9   66.12   25.19
   5   4   9  164.00   24.37
   5   4   9  129.06   26.81
   5  -4   9  100.96   29.00
  -5   4  -9  131.76   25.21
  -5  -5  -9    7.17   17.49
  -5  -5  -9    3.51   15.27
   5   5   9   12.37   12.86
   5   5   9   16.61   18.34
  -5  -6  -9  344.83   48.28
  -5  -6  -9  149.89   43.15
   5   6   9  302.04   43.07
   5   6   9  287.57   46.40
  -5   0 -10    1.03   17.49
   5   0  10    4.79   11.15
   5   0  10  -32.47   19.78
  -5  -1 -10    3.43   17.27
   5   1  10    9.98   10.43
   5   1  10    1.35   18.79
   5  -1  10    1.40    9.28
   5  -1  10   14.07   20.86
  -5   1 -10    3.60   16.64
  -5  -2 -10   -8.99   17.16
   5   2  10    2.92   12.17
   5   2  10    0.00   16.60
   5  -2  10    3.03    9.07
   5  -2  10    9.05   20.46
  -5   2 -10    2.68   16.80
  -5  -3 -10    9.77   15.67
  -5  -3 -10  -30.48   18.90
   5   3  10    7.12   11.31
   5   3  10  -24.38   17.27
  -5  -4 -10   46.98   19.11
   5   4  10   42.65   14.32
   5   4  10   27.02   18.10
  -5  -5 -10   13.92   17.02
   5   5  10   10.23   18.98
  -5   0 -11   25.07   17.24
   5   0  11    8.61    8.49
  -5  -1 -11    0.00   17.72
   5   1  11    2.13    8.34
  -5  -2 -11  194.15   37.77
   5   2  11  179.89   32.49
   5   2  11  237.48   38.76
  -5  -3 -11    7.89   18.77
   5   3  11  -12.79   10.09
   5   3  11    3.85   18.65
  -5  -4 -11  112.41   35.59
   5   4  11  284.18   37.76
   6  -4   0  676.50  105.96
   6  -5   0   29.58   12.01
   6  -2   1  105.24   21.64
   6  -4   1  116.24   20.25
   6  -4   1   82.81   19.16
  -6   4  -1  131.28   21.57
  -6   5   1  135.80   19.68
   6  -5  -1   37.95   20.70
   6  -5   1  191.42   23.13
   6  -5   1   96.77   21.09
  -6   5  -1  138.30   22.60
   6  -6   1   42.37   13.80
  -6   7   1   15.25    7.58
  -6   0  -2  630.92  102.85
   6   0   2  672.87  103.17
   6  -1   2  324.52   50.46
   6  -1   2  298.97   50.12
  -6   1  -2  298.22   49.98
   6  -3   2  235.34   36.52
   6  -3   2  181.32   36.20
  -6   3  -2  240.51   37.24
   6  -4   2 1055.07  177.17
   6  -4   2 1246.94  178.59
  -6   4  -2 1329.47  179.48
  -6   4  -2 1092.12  179.09
   6  -5   2   39.40   13.15
   6  -5   2   45.50   13.79
  -6   5  -2   29.96   14.44
  -6   5  -2   60.54   14.50
  -6   6   2  400.86   62.58
   6  -6   2  404.72   62.84
  -6   7   2   25.85    9.05
  -6   9   2   12.43    9.87
  -6   9   2    3.97    6.67
   6  -9  -2    5.60   14.27
  -6  10   2  173.42   30.05
  -6  10   2  182.82   28.91
   6 -10  -2  156.33   31.85
   6   0   3   -8.72   12.13
  -6  -1  -3    8.85   14.20
   6   1   3    8.76   13.74
   6   1   3    0.98   13.14
   6  -1   3    4.08   11.07
   6  -1   3   11.91   12.25
  -6   1  -3    5.47   13.85
  -6  -2  -3   -8.45   14.67
   6   2   3    0.46   13.95
   6   2   3    3.93   11.59
   6  -2   3  -24.72   11.85
   6  -2   3    7.33   12.71
  -6   2  -3    1.09   13.10
   6   3   3   12.15   13.94
   6  -3   3   25.27   11.57
   6  -3   3   20.32   13.21
  -6   3  -3   22.71   14.78
  -6   3  -3   13.54   12.23
   6  -4   3    8.66   11.69
   6  -4   3  -24.44   13.41
  -6   4  -3    4.12   12.64
  -6   4  -3   11.39   13.08
   6  -6   3   22.76    9.86
   6  -6   3   16.84   14.55
  -6   6  -3   18.03   14.44
  -6   6  -3   27.54   12.75
   6  -7   3   26.70   13.81
  -6   7  -3   14.46   13.39
  -6   8   3    7.98    8.40
  -6   9   3   20.23   10.18
  -6  10   3   14.55    8.00
  -6  11   3   11.56    9.15
   6 -11  -3    1.80   12.95
  -6  12   3   22.49   10.65
   6 -12  -3   27.06   17.60
  -6   0  -4    3.47   15.61
   6   0   4    4.11   15.13
   6   0   4    2.85   13.54
  -6  -1  -4   48.33   15.35
   6   1   4   50.39   15.79
   6   1   4   44.98   16.19
   6  -1   4   41.44   15.21
   6  -1   4   62.58   14.54
  -6   1  -4   58.88   18.28
  -6   1  -4   52.63   16.54
  -6  -2  -4  201.86   41.97
   6   2   4  210.61   40.51
   6   2   4  242.17   40.64
   6  -2   4  279.08   40.84
   6  -2   4  238.37   41.49
  -6   2  -4  278.47   42.54
  -6   2  -4  264.48   41.47
  -6  -3  -4  113.54   22.48
   6   3   4   65.65   17.92
   6  -3   4   74.01   19.49
  -6   3  -4   77.92   19.96
  -6   3  -4   68.94   18.27
   6   4   4  715.40  112.55
   6  -4   4  707.41  110.46
  -6   4  -4  743.89  111.61
   6   5   4    6.98   13.91
   6  -5   4   12.09   10.32
   6  -5   4   12.56   13.98
  -6   5  -4   12.74   13.74
  -6   5  -4   18.93   14.53
   6  -6   4  355.76   53.90
   6  -6   4  424.65   55.34
  -6   6  -4  277.84   54.74
  -6   6  -4  298.66   54.54
   6  -7   4    4.54   11.08
   6  -7   4  -12.86   13.19
  -6   7  -4   -3.89   13.08
  -6   7  -4    1.95   13.81
  -6   8   4  565.39   87.33
  -6  11   4   21.42    9.97
   6 -11  -4   32.46   15.49
  -6  12   4   91.23   18.27
   6 -12  -4  104.72   23.19
  -6  13   4   26.02   10.97
   6 -13  -4   29.25   18.75
  -6   0  -5  -13.33   15.74
   6   0   5  -13.97   13.11
  -6  -1  -5    6.47   14.61
   6   1   5    0.54   15.72
   6   1   5   11.09   11.80
   6  -1   5   -4.00   10.79
   6  -1   5  -35.94   15.93
  -6   1  -5    0.97   14.22
  -6  -2  -5   22.51   18.20
  -6  -2  -5    9.87   16.08
   6   2   5    9.77   13.33
   6   2   5   30.29   12.69
   6  -2   5   24.66   12.90
   6  -2   5   13.74   15.05
  -6   2  -5   18.68   14.83
  -6   2  -5   22.30   15.64
  -6  -3  -5  103.60   24.17
   6   3   5  114.77   22.09
   6   3   5   98.95   21.81
   6  -3   5   68.71   18.95
   6  -3   5   95.81   20.94
  -6   3  -5   67.86   21.32
  -6   3  -5  115.92   21.39
  -6  -4  -5   -8.34   18.08
   6   4   5    3.49   12.89
   6   4   5  -15.90   14.61
   6  -4   5    8.28   11.71
   6  -4   5   -1.22   14.07
  -6   4  -5    9.16   14.16
  -6   4  -5   10.27   15.56
   6   6   5    1.19   12.92
   6  -6   5    2.46   11.46
   6  -6   5    8.29   14.49
  -6   6  -5    1.70   12.66
   6   7   5   25.87   16.97
   6  -7   5   27.19    8.98
   6  -7   5   27.67   15.34
  -6   7  -5   24.78   14.48
   6  -8   5    1.54    8.98
   6  -8   5    2.91   14.28
  -6   8  -5   -8.19   14.74
   6 -11  -5   10.25   18.79
   6 -12  -5   -9.38   15.64
  -6   0  -6 1599.65  235.31
   6   0   6 1501.30  233.98
  -6  -1  -6   65.37   18.24
   6   1   6   45.82   16.30
   6  -1   6   53.64   15.85
  -6   1  -6   51.74   18.47
  -6  -4  -6  426.05   71.49
   6   4   6  454.41   70.35
   6  -7   6   44.89   18.78
  -6   0  -7   16.86   16.34
  -6   0  -7   13.11   16.86
   6   0   7    4.92   12.77
   6   0   7    3.94   13.20
  -6  -1  -7   25.76   18.03
  -6  -1  -7  103.85   22.04
   6   1   7   73.52   16.89
   6   1   7   79.46   20.20
   6  -1   7   78.68   16.87
   6  -1   7   48.65   17.32
  -6   1  -7   88.45   21.85
  -6   1  -7   49.59   20.67
  -6  -2  -7   14.98   16.72
  -6  -2  -7   11.99   18.26
   6   2   7    5.86   12.86
   6   2   7   16.97   16.32
   6  -2   7    7.26   12.44
   6  -2   7    6.35   15.87
  -6   2  -7   16.23   16.51
  -6   2  -7    0.00   15.90
  -6  -3  -7  -39.65   19.83
  -6  -3  -7   -1.90   17.46
   6   3   7   18.72   12.68
   6   3   7    8.13   17.59
   6  -3   7    8.16   12.52
   6  -3   7    5.83   17.03
  -6   3  -7    5.44   13.37
  -6  -4  -7   -7.15   17.78
  -6  -4  -7   -9.37   17.53
   6   4   7    4.04   13.16
   6   4   7  -10.66   17.10
   6  -4   7    2.82   11.33
   6  -4   7    0.00   17.09
  -6   4  -7    3.88   14.31
  -6  -5  -7    5.60   18.51
  -6  -5  -7   -6.21   17.76
   6   5   7   16.87   14.17
   6   5   7   14.70   16.58
   6  -5   7   -3.59    9.59
   6  -5   7   21.03   16.71
  -6   5  -7  -30.37   16.83
  -6  -6  -7   11.53   17.75
  -6  -7  -7   34.43   20.76
  -6  -7  -7    4.38   18.92
   6   7   7    0.41   15.28
   6   7   7    0.00   14.81
   6  -7   7    7.81    9.29
   6  -7   7   13.39   21.55
  -6   7  -7    8.76   19.98
   6  -8   7    9.99   20.17
   6  -9   7   -7.26   18.23
  -6   0  -8  679.18   93.53
  -6   0  -8  605.86   90.94
   6   0   8  578.12   89.18
   6   0   8  480.85   89.61
  -6  -1  -8    0.00   18.10
  -6  -1  -8  -22.11   17.38
   6   1   8   13.49   12.29
   6   1   8   16.46   17.37
   6  -1   8    6.33   10.82
   6  -1   8    0.00   17.96
  -6   1  -8    1.46   18.16
  -6   1  -8    5.11   17.11
  -6  -2  -8   73.32   25.84
  -6  -2  -8  112.06   26.05
   6   2   8  160.17   23.50
   6   2   8  113.02   26.12
   6  -2   8  150.13   22.47
   6  -2   8   70.02   24.76
  -6   2  -8   80.44   23.88
  -6  -3  -8  -12.39   19.90
   6   3   8   -6.28   17.77
   6  -3   8   -5.90   20.23
  -6  -5  -8  -15.49   20.74
  -6  -5  -8    2.07   18.55
   6   5   8   40.07   14.54
   6   5   8   24.45   19.17
   6  -5   8    9.15   11.57
   6  -5   8    8.58   16.53
  -6   5  -8   29.42   17.20
  -6  -6  -8  414.46   63.90
  -6  -6  -8  295.61   61.36
   6   6   8  358.46   59.37
   6   6   8  412.78   62.16
   6  -6   8  339.25   58.83
   6  -6   8  430.37   63.25
  -6   6  -8  408.06   61.81
  -6  -7  -8   33.37   21.23
  -6  -7  -8    5.01   18.63
   6   7   8   23.21   15.43
   6   7   8   41.88   18.19
   6  -7   8   19.58   20.99
   6  -8   8   82.97   24.60
  -6   0  -9   10.68   16.12
  -6   0  -9    7.24   14.94
   6   0   9   -5.82   12.80
   6   0   9  -16.07   17.42
  -6  -1  -9    3.91   19.71
  -6  -1  -9    2.92   13.94
   6   1   9   18.27   11.50
   6   1   9    2.06   13.83
   6  -1   9    0.00   11.02
   6  -1   9  -24.84   14.78
  -6   1  -9  -15.64   15.81
  -6  -2  -9    0.00   17.38
  -6  -2  -9    2.08   17.44
   6   2   9   14.06   13.60
   6   2   9    7.66   17.20
   6  -2   9   20.80   11.65
   6  -2   9    5.25   18.11
  -6   2  -9   14.37   17.28
  -6  -3  -9    1.35   18.43
  -6  -3  -9   14.79   17.38
   6   3   9  -36.91   14.66
   6   3   9   10.45   19.30
   6  -3   9   -4.38   10.03
   6  -3   9   12.95   20.16
  -6   3  -9  -20.02   16.59
  -6  -4  -9    8.43   19.53
  -6  -4  -9  -25.33   18.08
   6   4   9    8.93   13.96
   6   4   9  -34.15   21.45
   6  -4   9    0.46    9.77
   6  -4   9    9.97   21.93
  -6   4  -9   10.30   17.35
  -6  -5  -9   42.16   21.32
   6   5   9   74.72   17.69
   6   5   9   90.76   23.30
   6  -5   9   46.48   13.78
   6  -5   9   66.96   24.38
  -6   5  -9   62.30   19.63
  -6  -6  -9    5.45   18.18
   6   6   9    7.56   19.61
   6  -6   9    5.25   22.99
  -6   0 -10   78.75   23.24
   6   0  10  122.91   20.17
   6   0  10   66.56   24.13
  -6  -1 -10   64.20   20.69
   6   1  10   39.95   13.25
   6   1  10   35.69   18.51
   6  -1  10   56.96   13.74
   6  -1  10    5.34   20.08
  -6   1 -10   35.22   18.77
  -6  -2 -10  122.84   27.36
   6   2  10  120.83   26.47
   6  -2  10   87.27   26.52
  -6   2 -10  125.98   26.39
  -6  -4 -10  114.46   31.26
   6   4  10  184.40   29.72
   6   4  10  155.94   33.57
  -6   4 -10  163.64   32.21
  -6  -5 -10   15.93   17.82
   6   5  10   23.89   14.12
   6   5  10    9.60   20.36
   7  -5   0    7.84   12.92
   7  -4   1  118.49   24.20
   7  -5   1  112.32   22.83
   7  -1   2   93.67   23.05
  -7   2  -2   23.20   13.29
   7  -4   2 3794.10  432.95
  -7   4  -2 2229.59  427.49
   7  -5   2   16.14   13.72
   7  -5   2   10.72   12.22
  -7   5  -2   23.70   13.32
  -7   5  -2    5.63   12.69
   7   1   3   51.17   18.72
   7  -1   3   67.59   16.98
   7  -2   3  369.76   63.71
   7  -2   3  450.29   64.92
  -7   2  -3  381.77   64.57
   7  -3   3  126.73   23.87
   7  -3   3  131.75   24.25
  -7   3  -3   94.17   24.29
  -7   3  -3  128.40   24.42
   7  -4   3  559.21   82.84
   7  -4   3  491.31   82.82
  -7   4  -3  465.89   83.57
  -7   4  -3  611.00   84.72
   7  -6   3  321.59   52.70
   7  -6   3  361.35   53.92
  -7   6  -3  315.09   54.38
  -7   6  -3  319.87   53.77
  -7   8   3  290.07   46.24
  -7   0  -4    5.16   15.11
   7   0   4  -19.65   14.68
   7   0   4   11.70   12.97
  -7  -1  -4   38.23   18.54
   7   1   4   33.09   15.70
   7   1   4   30.98   13.52
   7  -1   4   44.57   15.14
   7  -1   4   36.40   16.27
  -7   1  -4   16.65   18.86
  -7  -2  -4    9.41   19.55
   7   2   4   11.52   13.89
   7   2   4   20.76   15.03
   7  -2   4    7.88   12.40
   7  -2   4   16.13   15.80
  -7   2  -4   28.13   15.63
  -7   2  -4    9.60   16.22
   7   3   4    6.28   16.25
   7  -3   4   20.54   13.16
   7  -3   4   16.79   15.35
  -7   3  -4   21.92   15.64
  -7   3  -4   21.70   15.03
   7  -5   4   11.24   13.18
   7  -5   4  -32.02   14.84
  -7   5  -4    2.53   15.73
  -7   5  -4    8.46   15.24
   7  -6   4    0.95   12.42
   7  -6   4   12.05   15.20
  -7   6  -4    9.18   15.06
  -7   6  -4  -16.54   15.53
   7  -7   4   19.74   11.21
   7  -7   4    7.92   16.90
  -7   7  -4    8.07   16.14
  -7   7  -4    6.65   14.17
  -7  -4  -5  312.70   55.09
   7   4   5  322.80   54.06
   7   5   5   16.59   16.00
   7  -7   5   14.82   16.79
   7 -11  -5   30.61   20.14
  -7   0  -6   10.61   20.18
  -7   0  -6    1.29   16.06
   7   0   6  -26.83   16.02
   7   0   6    0.00   13.87
  -7  -1  -6  -14.95   18.76
  -7  -1  -6   21.20   17.19
   7   1   6    9.50   16.15
   7   1   6   15.18   14.88
   7  -1   6   10.48   14.27
   7  -1   6   11.53   15.87
  -7   1  -6    8.74   15.63
  -7   1  -6   26.29   18.44
  -7  -2  -6    0.52   18.88
  -7  -2  -6    2.50   15.75
   7   2   6   -1.43   15.04
   7   2   6  -19.24   18.09
   7  -2   6    0.02   11.65
   7  -2   6    5.96   15.95
  -7   2  -6    4.65   15.41
  -7   2  -6  -12.13   17.11
  -7  -3  -6   40.34   21.27
  -7  -3  -6   36.20   20.75
   7   3   6   76.97   18.85
   7   3   6   41.99   19.86
   7  -3   6   50.03   14.99
   7  -3   6   56.14   19.31
  -7   3  -6   19.11   19.43
  -7   3  -6   43.07   20.94
  -7  -4  -6    9.14   18.74
  -7  -4  -6   -0.44   17.16
   7   4   6   11.04   15.13
   7   4   6    7.56   16.76
   7  -4   6   12.84   12.88
   7  -4   6   38.95   18.84
  -7   4  -6   -5.01   15.44
  -7   4  -6    2.93   17.47
  -7  -5  -6   -8.27   20.89
   7   5   6   -6.44   15.86
   7   5   6    6.16   14.62
   7  -5   6   12.49   12.11
   7  -5   6    2.38   17.74
  -7   5  -6    8.05   18.70
  -7   5  -6    9.27   16.58
   7   7   6   26.28   19.06
   7  -7   6   15.14   11.11
   7  -7   6   34.99   18.28
  -7   7  -6   13.50   18.23
  -7   7  -6   34.62   18.63
   7  -8   6   11.14   10.17
   7  -8   6   27.80   20.17
  -7   8  -6   21.01   20.24
  -7   8  -6    2.17   15.49
  -7   0  -7   23.94   22.26
  -7   0  -7   28.75   20.73
   7   0   7   33.75   15.37
   7   0   7   43.34   19.65
  -7  -1  -7    7.34   21.42
  -7  -1  -7   21.63   19.66
   7   1   7   28.66   15.76
   7   1   7   14.89   17.50
   7  -1   7   26.96   13.07
   7  -1   7   17.37   18.21
  -7   1  -7   16.02   18.43
  -7   1  -7   35.41   17.07
  -7  -2  -7  198.15   48.14
  -7  -2  -7  220.23   47.61
   7   2   7  266.50   45.65
   7   2   7  388.77   49.07
   7  -2   7  308.78   45.17
   7  -2   7  289.38   46.38
  -7   2  -7  215.40   46.82
  -7   2  -7  282.89   47.02
  -7  -3  -7   29.17   17.93
   7   3   7   44.86   19.60
   7  -3   7   19.44   15.30
  -7   3  -7   14.20   20.11
  -7  -5  -7    8.92   19.78
  -7  -5  -7    4.88   19.07
   7   5   7    1.07   15.43
   7   5   7    0.00   13.91
   7  -5   7    5.30   13.18
   7  -5   7   21.31   17.41
  -7   5  -7  -20.75   19.87
  -7   5  -7   10.72   15.95
  -7  -6  -7  325.61   55.36
  -7  -6  -7  173.31   51.20
   7   6   7  317.40   51.80
   7   6   7  313.38   53.19
   7  -6   7  292.42   49.58
   7  -6   7  345.85   52.39
  -7   6  -7  460.69   55.13
  -7   6  -7  322.65   52.32
  -7  -7  -7    3.17   19.68
   7   7   7   38.79   20.58
   7  -7   7   59.16   13.17
   7  -7   7   34.40   19.98
  -7   7  -7   25.67   20.06
  -7  -8  -7   39.11   27.43
   7   8   7  127.72   25.24
   7  -8   7   84.54   18.38
   7  -8   7  116.37   25.85
  -7   8  -7   87.24   25.10
  -7   0  -8    0.00   18.98
  -7   0  -8    1.99   17.38
   7   0   8    6.01   14.10
   7   0   8    8.19   15.25
  -7  -1  -8    0.75   20.28
  -7  -1  -8    0.00   17.13
   7   1   8    0.00   13.84
   7   1   8   21.20   20.19
   7  -1   8  -42.01   15.79
   7  -1   8   12.19   17.31
  -7   1  -8  -18.46   16.07
  -7   1  -8   -4.83   18.47
  -7  -2  -8    5.90   21.63
  -7  -2  -8    4.15   18.18
   7   2   8  -30.17   14.88
   7   2   8    6.35   19.30
   7  -2   8    7.64   10.91
   7  -2   8   13.36   17.79
  -7   2  -8    3.30   20.11
  -7   2  -8   -5.41   17.53
  -7  -3  -8    9.23   20.25
  -7  -3  -8   15.43   19.38
   7   3   8   12.19   14.05
   7   3   8  -64.31   20.30
   7  -3   8    5.12   11.34
   7  -3   8    2.52   20.10
  -7   3  -8  -24.96   20.05
  -7   3  -8    8.66   15.50
  -7  -4  -8    0.00   18.91
  -7  -4  -8  -16.14   19.75
   7   4   8   -9.21   14.40
   7   4   8    9.04   19.06
   7  -4   8  -15.51   11.81
   7  -4   8    6.72   20.39
  -7   4  -8    3.69   19.63
  -7   4  -8  -26.13   17.90
  -7  -5  -8  -41.13   19.99
   7   5   8   17.60   16.48
   7   5   8    2.90   19.09
   7  -5   8    5.21   10.84
   7  -5   8   18.94   20.55
  -7   5  -8   10.22   18.20
  -7  -6  -8    8.32   18.79
   7   6   8  -18.13   15.20
   7   6   8    2.90   18.29
   7  -6   8   -0.65   10.44
   7  -6   8   -5.51   20.00
  -7   6  -8    0.00   17.98
   7   7   8  -24.91   16.85
   7  -7   8  -19.50   10.17
   7  -8   8   30.08   20.49
  -7   0  -9  107.42   27.74
   7   0   9  142.04   23.69
   7   0   9   81.39   27.98
  -7  -1  -9    3.27   19.25
   7   1   9    3.96   15.58
   7   1   9  -11.42   18.55
   7  -1   9    3.92   12.59
   7  -1   9    4.70   18.20
  -7   1  -9    0.00   15.33
  -7  -2  -9  119.84   36.23
   7   2   9  202.40   35.30
   7   2   9  229.78   39.18
   7  -2   9  220.06   34.65
   7  -2   9  195.22   36.62
  -7   2  -9  229.71   37.42
  -7  -3  -9   -3.13   18.60
   7   3   9   26.48   15.48
   7   3   9    7.33   21.61
   7  -3   9   17.01   12.10
   7  -3   9   24.28   20.62
  -7   3  -9   13.64   16.86
  -7  -5  -9    7.03   19.25
   7   5   9    9.13   14.30
   7   5   9   22.55   19.61
   7  -5   9   17.89   11.53
   7  -5   9   20.47   21.16
  -7   5  -9    5.58   16.29
  -7  -6  -9  158.53   46.76
   7   6   9  336.17   48.09
   7  -6   9  277.77   48.32
  -7   6  -9  304.69   47.26
  -7   0 -10  -14.84   16.35
   7   0  10    0.00   12.16
   7   0  10    7.53   17.75
  -7  -1 -10  -11.60   17.20
   7   1  10   13.86   13.34
   7   1  10    8.27   18.67
   7  -1  10   -5.25   14.14
   7  -1  10  -28.88   20.07
  -7   1 -10   19.16   18.17
  -7  -2 -10    7.26   21.80
   7   2  10    7.27   21.14
   7  -2  10    9.28   18.45
  -7   2 -10   17.63   15.77
   8  -4   1   58.77   18.64
   8  -5   1    1.43   14.76
   8  -3   2   19.51   14.20
   8  -4   2  410.11   66.02
   8  -5   2   13.28   15.08
   8  -5   2    6.37   13.71
  -8   5  -2   24.20   12.35
  -8   5  -2    2.09   15.20
   8  -1   3  -22.60   17.73
   8  -2   3    2.45   16.58
   8  -3   3   14.47   15.17
   8  -3   3    2.49   15.24
  -8   3  -3   12.98   15.27
   8  -4   3   20.88   14.03
   8  -4   3    6.21   14.74
  -8   4  -3   15.26   18.28
  -8   4  -3   19.75   14.52
   8  -5   3    5.22   12.54
   8  -5   3   12.06   16.34
  -8   5  -3    9.89   15.23
  -8   5  -3    7.97   15.55
   8  -6   3    9.00   12.29
   8  -6   3  -15.66   15.57
  -8   6  -3    2.62   16.19
  -8   6  -3   -8.86   16.39
  -8   0  -4  678.97  102.04
   8   0   4  593.35  100.18
  -8  -1  -4   40.32   21.65
   8   1   4   58.06   19.22
   8   1   4   64.17   18.02
   8  -1   4   56.03   17.93
  -8   1  -4   78.76   22.73
   8   2   4  502.53   85.13
   8  -2   4  612.34   86.03
  -8   2  -4  491.60   86.58
   8  -3   4  115.24   26.69
   8  -4   4  355.83   59.09
   8  -5   4   88.21   21.42
   8  -6   4   14.22   14.44
  -8   0  -5    1.99   20.60
  -8   0  -5   -3.29   17.24
   8   0   5   -7.58   14.95
   8   0   5   11.03   17.54
  -8  -1  -5   33.68   20.78
   8   1   5    4.33   14.99
   8   1   5    5.06   15.91
   8  -1   5   12.10   16.21
   8  -1   5   10.26   18.11
  -8   1  -5  -23.81   21.12
  -8   1  -5    7.62   17.42
  -8  -2  -5  -34.30   21.48
   8   2   5    2.91   16.77
   8   2   5    9.16   14.97
   8  -2   5  -14.74   14.38
   8  -2   5   10.12   15.98
  -8   2  -5    9.47   19.03
  -8   2  -5    0.46   16.70
  -8  -3  -5   83.06   27.69
   8   3   5   97.31   22.64
   8  -3   5  186.24   24.63
   8  -3   5   82.90   22.81
  -8   3  -5   40.98   24.61
  -8   3  -5   74.64   22.68
   8   4   5   35.99   18.26
   8  -4   5   19.81   14.55
   8  -4   5   40.85   17.98
  -8   4  -5  -33.27   21.85
  -8   4  -5   18.12   18.21
   8  -6   5    3.93   12.23
   8  -6   5    9.24   15.72
  -8   6  -5    8.66   17.93
  -8   6  -5   22.83   17.19
   8  -7   5   34.52   13.90
   8  -7   5   18.29   18.65
  -8   0  -6  106.59   32.77
  -8   0  -6  157.94   32.27
   8   0   6  164.19   30.64
   8   0   6  183.21   33.00
  -8  -1  -6   54.25   24.47
   8   1   6   52.32   22.30
   8  -1   6   60.13   21.16
  -8   1  -6   34.08   23.74
   8   3   6  163.99   35.97
  -8  -4  -6  246.36   45.87
   8   4   6  237.78   41.44
   8   4   6  215.62   42.08
   8  -4   6  257.81   39.30
   8  -4   6  264.76   41.52
  -8   4  -6  148.22   41.14
  -8   4  -6  229.51   40.75
   8   5   6   29.02   19.98
   8  -5   6    0.00   13.28
   8  -5   6    5.88   18.28
  -8   5  -6    3.28   20.74
  -8   5  -6   10.21   16.69
   8   6   6  232.26   47.29
   8  -6   6  480.96   49.44
  -8   6  -6  117.30   48.90
  -8   6  -6  294.42   49.06
   8  -7   6    0.00   11.51
   8  -7   6    3.28   17.79
  -8   7  -6  -10.55   16.23
  -8   0  -7   -6.34   21.88
  -8   0  -7   11.82   19.73
   8   0   7   21.87   16.83
   8   0   7   11.72   18.58
  -8  -1  -7    9.67   23.50
  -8  -1  -7  -30.11   22.29
   8   1   7   13.18   16.57
   8   1   7   19.76   15.59
   8  -1   7  -30.09   16.01
   8  -1   7    8.59   17.94
  -8   1  -7  -58.93   23.69
  -8   1  -7   19.30   20.88
  -8  -2  -7   18.69   22.55
  -8  -2  -7   -4.29   20.13
   8   2   7    6.93   15.99
   8   2   7   10.86   17.01
   8  -2   7   16.74   14.17
   8  -2   7    4.03   16.13
  -8   2  -7  -18.52   22.30
  -8   2  -7    0.00   17.87
  -8  -3  -7   -4.90   18.56
  -8  -3  -7    0.00   18.27
   8   3   7   18.89   17.00
   8   3   7   11.51   20.43
   8  -3   7    0.00   14.15
   8  -3   7  -58.33   20.76
  -8   3  -7   15.99   19.43
  -8   3  -7    6.31   18.21
  -8  -4  -7    1.54   22.71
  -8  -4  -7  -12.32   19.40
   8   4   7   20.08   16.39
   8   4   7  -16.66   18.82
   8  -4   7    3.52   14.47
   8  -4   7    2.26   19.11
  -8   4  -7    1.53   22.31
  -8   4  -7    2.81   18.37
  -8  -5  -7    9.42   20.02
   8   5   7   11.19   17.61
   8   5   7    2.02   17.17
   8  -5   7   27.37   13.83
   8  -5   7  -12.90   20.28
  -8   5  -7    0.00   17.83
   8  -6   7  -39.86   22.15
  -8  -7  -7   -3.65   18.98
   8   7   7   -2.77   17.53
   8  -7   7   -4.86   10.96
   8  -7   7    0.35   19.06
  -8   7  -7   10.20   20.20
   8  -8   7   16.00   20.66
   8   0   8  104.20   23.93
   8   0   8  118.45   25.93
  -8  -1  -8   66.06   23.78
   8   1   8   69.02   19.36
   8   1   8   59.59   22.73
   8  -1   8   60.82   20.19
   8  -1   8   90.15   25.26
  -8   1  -8   56.03   24.07
  -8  -2  -8   57.78   24.89
   8   2   8   71.15   20.41
   8   2   8   56.03   24.33
   8  -2   8   73.63   20.29
   8  -2   8  104.21   24.23
  -8   2  -8   62.17   23.49
  -8  -3  -8   11.03   18.79
   8   3   8   33.45   19.99
   8  -3   8   10.85   20.81
  -8   3  -8  -23.59   19.01
  -8  -5  -8   52.03   24.31
   8   5   8   64.78   20.75
   8   5   8   99.84   23.30
   8  -5   8   92.80   19.47
   8  -5   8   77.03   25.57
  -8   5  -8  104.93   23.81
  -8  -6  -8  119.68   48.00
   8   6   8  280.49   49.23
   8  -6   8  348.24   49.84
  -8   6  -8  384.23   50.02
  -8   0  -9  -26.07   20.24
   8   0   9  -20.83   15.32
   8   0   9    1.58   17.67
  -8  -1  -9  -16.94   19.44
   8   1   9   -5.57   14.98
   8   1   9   10.38   19.51
   8  -1   9    1.43   15.02
   8  -1   9  -10.32   21.12
  -8   1  -9    2.60   19.55
  -8  -2  -9    4.84   19.20
   8   2   9   18.36   15.25
   8   2   9  -12.41   22.48
   8  -2   9    3.25   15.26
   8  -2   9    4.11   19.66
  -8   2  -9  -17.94   17.31
  -8  -3  -9   29.63   20.06
   8   3   9   48.71   19.60
   8  -3   9   26.54   21.77
  -8   3  -9   18.18   17.29
   9  -2   3  451.31   72.79
   9  -3   3   26.63   17.85
   9  -5   3   51.97   18.10
  -9   5  -3    5.54   22.65
  -9   5  -3   55.92   20.05
  -9   1  -4  -29.03   21.12
   9  -4   4    0.00   14.87
   9  -4   4    2.15   19.22
  -9   4  -4   10.33   21.87
  -9   4  -4   10.76   19.76
   9  -5   4   10.18   14.70
   9  -5   4    2.20   16.97
  -9   5  -4    1.15   19.81
  -9   5  -4   26.30   18.10
   9  -6   4  -10.13   14.47
   9  -6   4   25.09   18.25
  -9   0  -5   43.01   25.71
  -9   0  -5   20.96   19.73
   9   0   5   22.16   18.50
   9   0   5   18.66   19.11
  -9  -1  -5   16.43   19.06
   9   1   5   19.42   19.06
   9  -1   5   11.98   17.06
   9  -1   5   29.64   19.34
  -9   1  -5   14.15   23.23
  -9   1  -5  -47.41   19.04
   9   2   5  190.62   33.63
   9  -2   5  179.85   32.11
   9  -2   5  178.69   33.54
  -9   2  -5  143.51   33.61
  -9   2  -5  130.07   32.16
   9  -3   5   40.03   18.16
   9  -3   5   64.77   22.64
  -9   3  -5   55.99   24.80
  -9   3  -5   49.13   21.24
   9  -4   5  100.98   24.22
   9  -4   5  114.81   26.42
  -9   4  -5   32.88   27.72
  -9   4  -5  138.27   28.31
   9  -5   5   17.85   13.89
   9  -5   5   52.28   21.62
  -9   5  -5    8.29   21.85
  -9   5  -5   12.50   18.90
   9  -6   5  206.34   31.20
   9  -6   5  153.31   33.70
  -9   6  -5  131.02   32.90
  -9   0  -6  -48.76   24.03
  -9   0  -6   13.35   20.24
   9   0   6    0.00   18.33
   9   0   6  -27.44   21.15
  -9  -1  -6   21.28   26.39
  -9  -1  -6    3.23   20.66
   9   1   6   38.47   17.82
   9   1   6    2.13   20.90
   9  -1   6   -6.04   17.45
   9  -1   6   18.48   21.04
  -9   1  -6   -2.46   23.31
  -9   1  -6   -8.68   20.48
  -9  -2  -6   -6.86   25.22
  -9  -2  -6    0.83   19.95
   9   2   6    6.34   18.00
   9   2   6    7.75   17.48
   9  -2   6   -8.36   17.20
   9  -2   6  -14.61   21.18
  -9   2  -6    5.63   22.00
  -9   2  -6  -78.00   22.13
   9   3   6  -25.69   19.13
   9  -3   6   10.09   18.65
   9  -3   6    2.45   17.92
  -9   3  -6   -8.62   19.11
   9   4   6    0.03   19.47
   9  -4   6    4.56   13.50
   9  -4   6    2.58   18.85
  -9   4  -6   13.51   18.38
   9  -5   6   26.50   18.09
   9  -6   6    6.07   14.04
   9  -7   6  -13.10   18.61
  -9   0  -7   56.60   24.99
   9   0   7   43.82   20.12
   9   0   7   88.95   24.31
  -9  -1  -7   50.40   23.08
   9   1   7   63.72   24.44
   9  -1   7   55.52   22.83
  -9   1  -7   82.25   25.55
  -9  -4  -7   31.43   26.76
   9   4   7   58.97   22.75
   9   4   7   58.57   23.63
   9  -4   7  137.94   21.33
   9  -4   7   92.48   26.95
  -9   4  -7   78.27   27.56
  -9  -5  -7    0.83   22.49
   9   5   7   21.77   21.45
   9  -5   7    2.74   16.11
   9  -5   7    0.02   17.75
  -9   5  -7    7.80   19.46
  -9   0  -8   -2.15   21.49
   9   0   8  -11.62   20.60
  -9  -1  -8    0.39   23.51
   9   1   8   -3.78   23.00
   9  -1   8    9.31   17.48
  -9   1  -8   20.50   20.10
  -9  -2  -8   14.21   22.20
   9   2   8    4.90   18.38
   9  -2   8  -30.55   18.73
  -9   2  -8   26.84   21.56
  10  -3   3    8.29   17.60
  10  -4   3   32.87   20.28
 -10   4  -3  -12.37   20.17
  10  -5   3   13.43   18.00
  10  -1   4   17.62   16.27
  10  -2   4  119.15   26.90
  10  -3   4   21.16   17.90
 -10   3  -4   16.77   18.81
  10  -4   4  213.73   32.70
 -10   4  -4  113.88   32.83
  10   0   5   -9.16   18.26
  10  -1   5    1.11   18.68
 -10   1  -5   -9.00   19.28
  10  -2   5  -25.54   22.07
 -10   2  -5  -39.95   20.86
  10  -4   5    7.21   17.06
 -10   4  -5    4.17   18.33
  10  -5   5    0.00   15.36
  10  -5   5   20.88   20.63
 -10   5  -5    0.00   19.75
 -10   0  -6   27.54   23.19
  10   0   6   59.51   20.83
  10   0   6   74.19   23.70
 -10  -1  -6   13.52   23.10
  10   1   6   51.79   21.44
  10  -1   6   52.75   21.07
  10  -1   6   95.45   20.40
 -10   1  -6   56.27   21.75
 -10  -2  -6   50.48   24.04
  10   2   6   33.92   20.26
  10  -2   6   68.39   20.58
  10  -2   6   62.14   23.23
 -10   2  -6   60.23   22.51
  10  -3   6   48.57   18.84
  10  -3   6   52.93   24.09
 -10   3  -6   72.29   24.35
  10  -4   6  150.25   34.25
   0   0   0    0.00    0.00

_computing_structure_solution     'SHELXT 2014/5 (Sheldrick, 2014)'
;
_shelx_hkl_checksum   65279

 
data_008_MnGF_0-96GPa
 
_audit_creation_method
;
XIA2 0.5.438-g5f426072-dials-1.7
SHELXL-2017/1
;
_audit_creation_date              2018-08-01

_publ_contact_author_address     
;
School of Physics and Astronomy
Queen Mary University of London
Mile End Rd, London E1 4NS
U.K.
;
_publ_contact_author_email       a.e.phillips@qmul.ac.uk
_publ_contact_author_name        'Anthony E. Phillips'
_publ_contact_author_phone       '+44 2078 823 429'

_chemical_name_systematic        'guanidinium manganese(II) formate'
_chemical_name_common            'guanidinium manganese(II) formate'
_chemical_formula_moiety         'C3 H3 Mn O6, C H6 N3'
_chemical_formula_sum            'C4 H9 Mn N3 O6'
_chemical_formula_weight         250.08

_shelx_SHELXL_version_number      '2017/1'

loop_
 _atom_type_symbol
 _atom_type_description
 _atom_type_scat_dispersion_real
 _atom_type_scat_dispersion_imag
 _atom_type_scat_source
 'C'  'C'   0.0010   0.0010
 'International Tables Vol C Tables 4.2.6.8 and 6.1.1.4'
 'H'  'H'   0.0000   0.0000
 'International Tables Vol C Tables 4.2.6.8 and 6.1.1.4'
 'Mn'  'Mn'   0.2320   0.3560
 'International Tables Vol C Tables 4.2.6.8 and 6.1.1.4'
 'N'  'N'   0.0020   0.0010
 'International Tables Vol C Tables 4.2.6.8 and 6.1.1.4'
 'O'  'O'   0.0040   0.0030
 'International Tables Vol C Tables 4.2.6.8 and 6.1.1.4'
 
_space_group_crystal_system       orthorhombic
_space_group_IT_number            52
_space_group_name_H-M_alt         'P n n a'
_space_group_name_Hall            '-P 2a 2bc'
 
_shelx_space_group_comment
;
The symmetry employed for this shelxl refinement is uniquely defined
by the following loop, which should always be used as a source of
symmetry information in preference to the above space-group names.
They are only intended as comments.
;
 
loop_
 _space_group_symop_operation_xyz
 'x, y, z'
 '-x+1/2, -y, z'
 '-x+1/2, y+1/2, -z+1/2'
 'x, -y+1/2, -z+1/2'
 '-x, -y, -z'
 'x-1/2, y, -z'
 'x-1/2, -y-1/2, z-1/2'
 '-x, y-1/2, z-1/2'
 
_cell_length_a                    8.2781(9)
_cell_length_b                    11.7712(8)
_cell_length_c                    9.0479(7)
_cell_angle_alpha                 90
_cell_angle_beta                  90
_cell_angle_gamma                 90
_cell_volume                      881.66(13)
_cell_formula_units_Z             4
_cell_measurement_temperature     293(2)
_cell_measurement_reflns_used     814
_cell_measurement_theta_max       19.9038316369
_cell_measurement_theta_min       1.92349310062
 
_exptl_crystal_description       block
_exptl_crystal_colour            'pale pink'
_exptl_crystal_density_diffrn     1.884          
_exptl_crystal_F_000              508
_exptl_crystal_size_max           0.1
_exptl_crystal_size_mid           0.07
_exptl_crystal_size_min           0.05
_exptl_absorpt_coefficient_mu     0.522
_exptl_absorpt_correction_T_min   0.883168971791
_exptl_absorpt_correction_T_max   1.0
_exptl_absorpt_correction_type    empirical
_exptl_absorpt_process_details    
;
CCP4 7.0.044: AIMLESS, version 0.5.32 : 29/03/17
Scaling & analysis of unmerged intensities, absorption correction 
using spherical harmonics
;
_diffrn_ambient_temperature       293(2)
_diffrn_ambient_pressure          960000
_diffrn_radiation_wavelength      0.4859
_diffrn_radiation_type                    'Synchrotron' 
_diffrn_radiation_source                  'Diamond Light Source Beamline I19'
_diffrn_radiation_monochromator           'double crystal Silicon 111'
_diffrn_measurement_specimen_support      'diamond anvil cell'
_diffrn_measurement_device                'Newport IS4CCD (4 circle)'
_diffrn_measurement_device_type   	  'Pilatus 300K'
_diffrn_measurement_method        		
;
\w scans with 0.2 degree frames
;
_diffrn_reflns_number             1805
_diffrn_reflns_av_unetI/netI      5.4780
_diffrn_reflns_av_R_equivalents   0.0981
_diffrn_reflns_limit_h_min        -8
_diffrn_reflns_limit_h_max        10
_diffrn_reflns_limit_k_min        -8
_diffrn_reflns_limit_k_max        15
_diffrn_reflns_limit_l_min        -10
_diffrn_reflns_limit_l_max        11
_diffrn_reflns_theta_min          1.941
_diffrn_reflns_theta_max          19.967
_diffrn_reflns_theta_full         16.950
_diffrn_measured_fraction_theta_max   0.529
_diffrn_measured_fraction_theta_full  0.619
_diffrn_reflns_Laue_measured_fraction_max    0.529
_diffrn_reflns_Laue_measured_fraction_full   0.619
_diffrn_reflns_point_group_measured_fraction_max   0.529
_diffrn_reflns_point_group_measured_fraction_full  0.619
_reflns_number_total              684
_reflns_number_gt                 391
_reflns_threshold_expression      'I > 2\s(I)'
_reflns_Friedel_coverage          0.000
_reflns_Friedel_fraction_max      .
_reflns_Friedel_fraction_full     .
 
_reflns_special_details
;
 Reflections were merged by SHELXL according to the crystal
 class for the calculation of statistics and refinement.
 
 _reflns_Friedel_fraction is defined as the number of unique
 Friedel pairs measured divided by the number that would be
 possible theoretically, ignoring centric projections and
 systematic absences.
;
 
_computing_data_reduction         
;
aimless (Evans, P. R. and Murshudov, G. N., 2013)
ccp4 (Winn, M. D. et al., 2011)
DIALS 1.7.3-gc8f60bf0-release
pointless (Evans, P., 2006)
XIA2 0.5.438-g5f426072-dials-1.7 (Winter, G., 2010)
;

_publ_section_references          
;
Evans, P. (2006) Acta Cryst. D62, 72-82.
Evans, P. R. and Murshudov, G. N. (2013) Acta Cryst. D69, 1204-1214.
Winn, M. D. et al. (2011) Acta Cryst. D67, 235-242.
Winter, G. (2010) J. Appl. Cryst. 43, 186-190.
;

_computing_cell_refinement        
;
DIALS 2theta refinement, DIALS 1.7.3-gc8f60bf0-release
;
_computing_structure_solution     'SHELXT 2014/5 (Sheldrick, 2014)'
_computing_structure_refinement 'SHELXL-2017/1 (Sheldrick, 2017)'
_refine_ls_structure_factor_coef  Fsqd
_refine_ls_matrix_type            full
_refine_ls_weighting_scheme       calc
_refine_ls_weighting_details
'w=1/[\s^2^(Fo^2^)+(0.0775P)^2^+0.6293P] where P=(Fo^2^+2Fc^2^)/3'
_atom_sites_solution_primary      dual
_atom_sites_solution_secondary    dual
_atom_sites_solution_hydrogens    geom
_refine_ls_hydrogen_treatment     constr
_refine_ls_extinction_method      none
_refine_ls_extinction_coef        .
_refine_ls_number_reflns          684
_refine_ls_number_parameters      66
_refine_ls_number_restraints      36
_refine_ls_R_factor_all           0.2001
_refine_ls_R_factor_gt            0.0612
_refine_ls_wR_factor_ref          0.1760
_refine_ls_wR_factor_gt           0.1508
_refine_ls_goodness_of_fit_ref    1.017
_refine_ls_restrained_S_all       0.999
_refine_ls_shift/su_max           0.000
_refine_ls_shift/su_mean          0.000
 
loop_
 _atom_site_label
 _atom_site_type_symbol
 _atom_site_fract_x
 _atom_site_fract_y
 _atom_site_fract_z
 _atom_site_U_iso_or_equiv
 _atom_site_adp_type
 _atom_site_occupancy
 _atom_site_site_symmetry_order  
 _atom_site_calc_flag
 _atom_site_refinement_flags_posn
 _atom_site_refinement_flags_adp
 _atom_site_refinement_flags_occupancy
 _atom_site_disorder_assembly
 _atom_site_disorder_group
Mn1 Mn 0.26230(13) 0.250000 0.250000 0.0203(5) Uani 1 2 d S T P . .
O21 O 0.4181(5) 0.1735(3) 0.4104(4) 0.0345(12) Uani 1 1 d . . . . .
C21 C 0.5311(8) 0.2139(5) 0.4839(6) 0.0333(15) Uani 1 1 d . . . . .
H21 H 0.596591 0.267282 0.437488 0.040 Uiso 1 1 calc R U . . .
O22 O 0.5643(5) 0.1893(3) 0.6134(4) 0.0311(11) Uani 1 1 d . . . . .
O31 O 0.2649(5) 0.4070(4) 0.3764(4) 0.0320(11) Uani 1 1 d . . . . .
C31 C 0.250000 0.500000 0.3162(10) 0.033(2) Uani 1 2 d S T P . .
H31 H 0.250003 0.500001 0.213370 0.040 Uiso 1 2 calc R U P . .
N41 N 0.250000 0.500000 0.9076(8) 0.036(2) Uani 1 2 d S T P . .
H41A H 0.309196 0.452353 0.955169 0.043 Uiso 0.5 1 calc R U P . .
H41B H 0.190804 0.547647 0.955169 0.043 Uiso 0.5 1 calc R U P . .
C41 C 0.250000 0.500000 0.7613(9) 0.029(2) Uani 1 2 d S T P . .
N42 N 0.3406(6) 0.4271(4) 0.6899(4) 0.0383(15) Uani 1 1 d . . . . .
H42A H 0.341089 0.426682 0.594804 0.046 Uiso 1 1 calc R U . . .
H42B H 0.399508 0.379659 0.737996 0.046 Uiso 1 1 calc R U . . .
 
loop_
 _atom_site_aniso_label
 _atom_site_aniso_U_11
 _atom_site_aniso_U_22
 _atom_site_aniso_U_33
 _atom_site_aniso_U_23
 _atom_site_aniso_U_13
 _atom_site_aniso_U_12
Mn1 0.0266(10) 0.0173(7) 0.0170(9) -0.0007(4) 0.000 0.000
O21 0.035(3) 0.034(2) 0.034(2) 0.0020(17) -0.0178(18) -0.003(2)
C21 0.042(4) 0.028(3) 0.030(3) 0.003(2) -0.001(2) -0.010(3)
O22 0.037(3) 0.039(3) 0.017(2) 0.0005(15) -0.0055(17) -0.0081(19)
O31 0.056(3) 0.016(2) 0.024(3) -0.0006(15) -0.0018(17) -0.0020(16)
C31 0.058(7) 0.024(4) 0.016(5) 0.000 0.000 0.002(4)
N41 0.046(6) 0.037(5) 0.024(4) 0.000 0.000 0.008(3)
C41 0.030(7) 0.033(5) 0.025(4) 0.000 0.000 0.001(3)
N42 0.046(4) 0.050(4) 0.019(3) -0.007(2) -0.002(2) 0.019(3)
 
_geom_special_details
;
 All esds (except the esd in the dihedral angle between two l.s. planes)
 are estimated using the full covariance matrix.  The cell esds are taken
 into account individually in the estimation of esds in distances, angles
 and torsion angles; correlations between esds in cell parameters are only
 used when they are defined by crystal symmetry.  An approximate (isotropic)
 treatment of cell esds is used for estimating esds involving l.s. planes.
;
 
loop_
 _geom_bond_atom_site_label_1
 _geom_bond_atom_site_label_2
 _geom_bond_distance
 _geom_bond_site_symmetry_2
 _geom_bond_publ_flag
Mn1 O21 2.140(4) . ?
Mn1 O21 2.140(4) 4 ?
Mn1 O22 2.174(4) 7_565 ?
Mn1 O22 2.174(4) 6_556 ?
Mn1 O31 2.174(4) . ?
Mn1 O31 2.174(4) 4 ?
O21 C21 1.243(6) . ?
C21 O22 1.238(6) . ?
C21 H21 0.9300 . ?
O31 C31 1.229(6) . ?
C31 H31 0.9300 . ?
N41 C41 1.324(11) . ?
N41 H41A 0.8600 . ?
N41 H41B 0.8600 . ?
C41 N42 1.310(6) . ?
C41 N42 1.310(6) 2_565 ?
N42 H42A 0.8600 . ?
N42 H42B 0.8600 . ?
 
loop_
 _geom_angle_atom_site_label_1
 _geom_angle_atom_site_label_2
 _geom_angle_atom_site_label_3
 _geom_angle
 _geom_angle_site_symmetry_1
 _geom_angle_site_symmetry_3
 _geom_angle_publ_flag
O21 Mn1 O21 105.9(2) . 4 ?
O21 Mn1 O22 168.03(14) . 7_565 ?
O21 Mn1 O22 86.02(16) 4 7_565 ?
O21 Mn1 O22 86.02(16) . 6_556 ?
O21 Mn1 O22 168.03(14) 4 6_556 ?
O22 Mn1 O22 82.1(2) 7_565 6_556 ?
O21 Mn1 O31 89.72(15) . . ?
O21 Mn1 O31 89.59(16) 4 . ?
O22 Mn1 O31 91.56(14) 7_565 . ?
O22 Mn1 O31 89.30(14) 6_556 . ?
O21 Mn1 O31 89.59(16) . 4 ?
O21 Mn1 O31 89.72(15) 4 4 ?
O22 Mn1 O31 89.30(14) 7_565 4 ?
O22 Mn1 O31 91.56(14) 6_556 4 ?
O31 Mn1 O31 178.9(2) . 4 ?
C21 O21 Mn1 130.9(4) . . ?
O22 C21 O21 125.7(6) . . ?
O22 C21 H21 117.1 . . ?
O21 C21 H21 117.1 . . ?
C21 O22 Mn1 128.9(4) . 6_656 ?
C31 O31 Mn1 121.5(4) . . ?
O31 C31 O31 127.3(8) 2_565 . ?
O31 C31 H31 116.4 2_565 . ?
O31 C31 H31 116.4 . . ?
C41 N41 H41A 120.0 . . ?
C41 N41 H41B 120.0 . . ?
H41A N41 H41B 120.0 . . ?
N42 C41 N42 120.9(8) . 2_565 ?
N42 C41 N41 119.6(4) . . ?
N42 C41 N41 119.6(4) 2_565 . ?
C41 N42 H42A 120.0 . . ?
C41 N42 H42B 120.0 . . ?
H42A N42 H42B 120.0 . . ?
 
_refine_diff_density_max    0.636
_refine_diff_density_min   -1.009
_refine_diff_density_rms    0.124

_shelx_res_file
;
TITL MnGF 0.96 GPa in Pnna
    008_MnGF_0-96GPa.res
    created by SHELXL-2017/1 at 12:09:21 on 27-Jul-2018
CELL 0.4859 8.2781 11.7712 9.0479 90 90 90
ZERR 4 0.000908 0.000827 0.000714 0 0 0
LATT 1
SYMM 0.5-X,-Y,+Z
SYMM 0.5-X,0.5+Y,0.5-Z
SYMM +X,0.5-Y,0.5-Z
SFAC C H Mn N O
DISP C 0.001 0.001 6.068
DISP H -0 0 0.607
DISP Mn 0.232 0.356 1014.433
DISP N 0.002 0.001 8.983
DISP O 0.004 0.003 13.336
UNIT 16 36 4 12 24

L.S. 10
PLAN  20
BOND $H
LIST 3
FMAP 2

ACTA

RIGU

WGHT    0.077500    0.629300
FVAR       0.03394
MN1   3    0.262299    0.250000    0.250000    10.50000    0.02665    0.01731 =
         0.01702   -0.00074    0.00000    0.00000
O21   5    0.418076    0.173455    0.410395    11.00000    0.03548    0.03366 =
         0.03448    0.00201   -0.01775   -0.00291
C21   1    0.531133    0.213883    0.483878    11.00000    0.04204    0.02759 =
         0.03021    0.00293   -0.00089   -0.00962
AFIX  43
H21   2    0.596591    0.267282    0.437488    11.00000   -1.20000
AFIX   0
O22   5    0.564262    0.189308    0.613413    11.00000    0.03712    0.03899 =
         0.01727    0.00055   -0.00553   -0.00807
O31   5    0.264915    0.407040    0.376438    11.00000    0.05629    0.01590 =
         0.02374   -0.00057   -0.00185   -0.00204
C31   1    0.250000    0.500000    0.316156    10.50000    0.05834    0.02447 =
         0.01602    0.00000    0.00000    0.00183
AFIX  43
H31   2    0.250003    0.500001    0.213370    10.50000   -1.20000
AFIX   0

N41   4    0.250000    0.500000    0.907645    10.50000    0.04635    0.03670 =
         0.02425    0.00000    0.00000    0.00807
AFIX  93
H41A  2    0.309196    0.452353    0.955169    10.50000   -1.20000
H41B  2    0.190804    0.547647    0.955169    10.50000   -1.20000
AFIX   0
C41   1    0.250000    0.500000    0.761302    10.50000    0.02991    0.03332 =
         0.02501    0.00000    0.00000    0.00112
N42   4    0.340572    0.427097    0.689851    11.00000    0.04606    0.04985 =
         0.01900   -0.00722   -0.00231    0.01880
AFIX  93
H42A  2    0.341089    0.426682    0.594804    11.00000   -1.20000
H42B  2    0.399508    0.379659    0.737996    11.00000   -1.20000
AFIX   0
HKLF 4


REM  MnGF 0.96 GPa in Pnna
REM R1 =  0.0612 for     391 Fo > 4sig(Fo)  and  0.2001 for all     684 data
REM     66 parameters refined using     36 restraints

END

WGHT      0.0765      0.5681

REM Highest difference peak  0.636,  deepest hole -1.009,  1-sigma level  0.124
Q1    1   0.4523  0.2500  0.7500  10.50000  0.05    0.64
Q2    1   0.7150  0.2500  0.2500  10.50000  0.05    0.46
Q3    1   0.5609  0.2500  0.2500  10.50000  0.05    0.46
Q4    1   0.3691  0.2510  0.3522  11.00000  0.05    0.46
Q5    1   0.6404  0.2467  0.6567  11.00000  0.05    0.44
Q6    1   0.2523  0.1386  0.4175  11.00000  0.05    0.43
Q7    1   0.3158  0.2481  0.4219  11.00000  0.05    0.38
Q8    1   0.2500  0.5000  0.0866  10.50000  0.05    0.37
Q9    1   0.4185  0.5677  0.6153  11.00000  0.05    0.36
Q10   1   0.5083  0.4969  0.7426  11.00000  0.05    0.36
Q11   1   0.3333  0.1395  0.3069  11.00000  0.05    0.35
Q12   1   0.5234  0.4489  0.4808  11.00000  0.05    0.35
Q13   1   0.1239  0.4927  0.2433  11.00000  0.05    0.35
Q14   1   0.4439  0.1953  0.5006  11.00000  0.05    0.35
Q15   1   0.3723  0.3213  0.6035  11.00000  0.05    0.34
Q16   1   0.2500  0.5000  0.4192  10.50000  0.05    0.34
Q17   1   0.6233  0.1807  0.5867  11.00000  0.05    0.34
Q18   1   0.7280  0.2570  0.4127  11.00000  0.05    0.34
Q19   1   0.6275  0.2057  0.3748  11.00000  0.05    0.34
Q20   1   0.4929  0.2799  0.3420  11.00000  0.05    0.33
;
_shelx_res_checksum   89130

_shelx_hkl_file
;
   0   1  -1    0.16    0.01
   0   1  -1    0.19    0.02
   0   1  -1    0.14    0.01
   0   1  -1    0.17    0.04
   0   1  -1    0.16    0.01
   0  -1   1    0.17    0.02
   0  -1   1    0.13    0.01
   0  -1   1    0.15    0.02
   0  -1   1    0.18    0.02
   0   1  -2    0.00    0.00
   0  -1   2   -0.00    0.00
   0  -1   2    0.00    0.01
   0  -2   0    7.91    0.79
   0   2  -1    0.00    0.00
   0   2  -1    0.00    0.00
   0   2  -1    0.00    0.00
   0   2  -1   -0.00    0.01
   0  -2   1   -0.00    0.00
   0  -2   1    0.00    0.01
   0  -2   1    0.00    0.00
   0  -2   1   -0.01    0.01
   0   2  -2    0.03    0.00
   0   2  -2    0.04    0.01
   0   2  -2    0.03    0.00
   0   2  -2    0.04    0.01
   0  -2   2    0.02    0.00
   0  -2   2    0.05    0.00
   0   2  -3    0.00    0.01
   0   2  -3   -0.00    0.01
   0   2  -3    0.01    0.01
   0  -2   3    0.00    0.01
   0  -2   3    0.00    0.01
   0   2  -4    2.82    0.39
   0  -3   0   -0.02    0.00
   0   3  -1    6.37    0.59
   0   3  -1    6.64    0.63
   0  -3   1    6.73    0.58
   0  -3   1    6.76    0.54
   0   3  -2   -0.02    0.01
   0   3  -2    0.00    0.01
   0   3  -2    0.01    0.01
   0   3  -2    0.00    0.01
   0  -3   2   -0.01    0.01
   0  -3   2    0.01    0.01
   0   3  -3    0.32    0.05
   0   3  -3    0.39    0.03
   0  -3   3    0.33    0.03
   0   3  -4    0.01    0.01
   0   3  -4    0.02    0.02
   0   3  -4   -0.01    0.01
   0  -3   4    0.00    0.01
   0   3  -5    0.24    0.02
   0   3  -5    0.26    0.04
   0  -3   5    0.38    0.05
   0   3  -6    0.00    0.02
   0  -4   0    9.88    1.08
   0   4  -1   -0.03    0.01
   0   4  -1   -0.02    0.01
   0  -4   1    0.00    0.01
   0   4  -2    4.81    0.40
   0   4  -2    4.95    0.42
   0   4  -2    4.90    0.43
   0  -4   2    4.98    0.41
   0  -4   2    4.89    0.40
   0   4  -3   -0.02    0.01
   0   4  -3   -0.03    0.01
   0   4  -3   -0.01    0.02
   0  -4   3   -0.01    0.01
   0  -4   3   -0.00    0.01
   0   4  -4   10.49    0.77
   0   4  -4    9.70    1.72
   0   4  -4    9.28    1.60
   0  -4   4    9.94    1.02
   0  -4   4    9.76    1.08
   0   4  -6    2.44    0.22
   0   4  -6    2.04    0.30
   0   4  -7    0.03    0.03
   0   5  -2   -0.01    0.02
   0   5  -2    0.00    0.01
   0   5  -2    0.03    0.02
   0  -5   2    0.00    0.02
   0   5  -3    1.25    0.10
   0   5  -3    1.53    0.15
   0   5  -3    1.40    0.11
   0   5  -3    1.58    0.37
   0  -5   3    1.27    0.11
   0  -5   3    1.45    0.12
   0   5  -4   -0.01    0.01
   0   5  -4    0.01    0.02
   0   5  -4    0.01    0.03
   0  -5   4    0.00    0.01
   0  -5   4   -0.02    0.02
   0   5  -5    1.85    0.29
   0  -5   5    1.67    0.17
   0   6   0    1.28    0.13
   0  -6   0    2.10    0.29
   0   6  -1    0.00    0.02
   0  -6   1    0.03    0.02
   0   6  -2    6.51    0.67
   0   6  -2    6.15    0.58
   0   6  -2    5.18    0.55
   0  -6   2    4.98    0.41
   0   6  -3    0.01    0.01
   0   6  -3   -0.04    0.01
   0   6  -3    0.01    0.03
   0  -6   3   -0.01    0.17
   0  -6   3    0.00    0.01
   0   6  -4    3.50    0.50
   0   6  -4    3.85    0.30
   0   6  -4    4.75    1.27
   0  -6   4    3.93    0.38
   0  -6   4    3.85    0.36
   0   6  -5    0.00    0.02
   0   6  -6    0.11    0.02
   0   6  -7   -0.02    0.02
   0   6  -8    1.09    0.17
   0  -7   0   -0.00    0.01
   0   7  -1    0.03    0.02
   0  -7   1    0.02    0.02
   0   7  -3    1.19    0.17
   0   7  -4   -0.02    0.03
   0   7  -5    0.23    0.05
   0   7  -7    0.12    0.02
   0   8  -1    0.01    0.03
   0   8  -2    5.27    0.54
   0   8  -3    0.01    0.04
   0   8  -4    5.89    1.36
   0   8  -5    0.03    0.04
   0   8  -6    1.24    0.23
   0   8  -8    0.44    0.06
   0   8  -9   -0.01    0.02
   0   9  -2    0.03    0.03
   0   9  -3    0.25    0.03
   0   9  -4   -0.05    0.04
   0   9  -5    0.66    0.18
   0   9  -7   -0.03    0.02
   0   9  -8    0.00    0.02
   0   9  -9    0.02    0.03
   0  10  -1    0.04    0.02
   0  10  -2    1.63    0.17
   0  10  -3    0.01    0.04
   0  10  -4    3.22    0.62
   0  10  -6    0.66    0.16
   0  10  -7    0.01    0.04
   0  10  -8    0.12    0.02
   0  10  -9    0.03    0.02
   0  11  -1   -0.13    0.02
   0  11  -2   -0.04    0.04
   0  11  -4    0.05    0.04
   0  11  -5    0.27    0.07
   0  11  -6    0.00    0.04
   0  11  -7    0.10    0.02
   0  11  -8   -0.01    0.04
   0  11  -9    0.04    0.02
   0  12  -2    2.16    0.23
   0  12  -3   -0.02    0.04
   0  12  -4    0.11    0.03
   0  12  -5    0.05    0.05
   0  12  -6    1.59    0.41
   0  12  -7   -0.08    0.02
   0  13  -2    0.07    0.04
   0  13  -3    0.06    0.04
   0  13  -5   -0.07    0.05
   0  13  -6    0.02    0.05
   0  14  -3   -0.14    0.03
   0  14  -4    0.02    0.06
   0  14  -5    0.04    0.05
   0  14  -6    1.03    0.27
   0  15  -3    0.03    0.06
   0  15  -5    0.02    0.06
   1   0   1   10.80    0.77
   1   0   1   10.75    1.03
   1   0   1   10.77    0.85
  -1   0  -1   10.90    0.98
  -1   0  -1   10.94    0.91
  -1   0  -1   11.07    0.84
  -1   0  -1   10.89    1.15
  -1   0  -1   10.86    0.99
   1   0   2    0.01    0.01
  -1   0  -2    0.00    0.01
  -1   0  -2    0.00    0.01
   1   0   3    0.13    0.01
  -1   0  -3    0.14    0.02
  -1   0  -3    0.12    0.01
  -1   0  -5    0.60    0.07
   1   1   0    0.00    0.00
   1   1   0    0.00    0.00
   1   1   0    0.00    0.00
   1   1   0    0.00    0.00
  -1  -1   0    0.01    0.01
  -1  -1   0    0.00    0.01
  -1  -1   0   -0.00    0.00
  -1  -1   0    0.00    0.00
  -1  -1   0    0.00    0.00
   1   1   1    0.07    0.01
  -1  -1  -1    0.08    0.01
  -1   1  -1    0.09    0.01
  -1   1  -1    0.08    0.01
  -1   1  -1    0.09    0.01
   1  -1   1    0.07    0.01
   1   1   2    1.54    0.14
  -1  -1  -2    1.49    0.21
  -1  -1  -2    1.09    0.11
  -1   1  -2    1.48    0.11
  -1   1  -2    1.33    0.12
   1  -1   2    1.30    0.11
   1  -1   2    1.17    0.09
  -1  -1  -3    0.19    0.03
  -1  -1  -3    0.18    0.02
  -1   1  -3    0.18    0.02
  -1   1  -3    0.19    0.02
  -1   1  -3    0.21    0.02
  -1   1  -3    0.19    0.03
   1  -1   3    0.14    0.02
   1  -1   3    0.19    0.02
  -1  -1  -4    0.19    0.03
  -1   1  -5    1.13    0.21
  -1   1  -5    0.95    0.09
   1  -1   5    0.86    0.10
  -1   1  -6    0.44    0.04
   1   2   0    0.00    0.00
   1   2   0    0.00    0.00
   1   2   0   -0.01    0.01
   1   2   0    0.00    0.00
  -1  -2   0    0.00    0.01
  -1  -2   0   -0.00    0.00
  -1  -2   0    0.00    0.00
   1   2   1   17.13    1.59
  -1  -2  -1   18.37    2.72
  -1  -2  -1   12.76    1.30
  -1   2  -1   13.87    1.61
  -1   2  -1   18.37    1.93
   1  -2   1   17.33    1.62
  -1  -2   1   17.22    1.79
   1   2  -1   16.87    1.39
   1   2  -1   17.35    3.15
   1   2   2    0.16    0.02
  -1  -2  -2    0.14    0.03
  -1  -2  -2    0.19    0.03
  -1   2  -2    0.20    0.02
  -1   2  -2    0.21    0.02
  -1   2  -2    0.17    0.01
  -1   2  -2    0.22    0.03
  -1  -2   2    0.20    0.02
  -1   2  -3    3.40    0.24
  -1   2  -3    3.85    0.37
  -1   2  -3    4.24    0.35
  -1   2  -3    4.78    1.13
   1  -2   3    3.95    0.36
   1  -2   3    4.12    0.33
  -1   2  -4    0.01    0.01
  -1   2  -4    0.00    0.01
   1  -2   4    0.01    0.01
   1  -2   4    0.00    0.02
  -1   2  -5    5.74    0.89
  -1   2  -5    6.73    0.58
  -1   2  -5    5.07    0.81
   1  -2   5    6.59    0.88
   1  -2   5    6.93    0.72
  -1   2  -6    0.54    0.05
   1  -2   6    0.54    0.06
  -1   2  -7    3.32    0.30
   1   3   0    0.00    0.01
   1   3   0    0.00    0.01
  -1  -3   0    0.00    0.01
  -1  -3   0   -0.01    0.01
  -1  -3  -1    0.46    0.11
  -1   3  -1    0.58    0.06
   1  -3   1    0.55    0.05
   1   3  -1    0.46    0.03
   1   3  -1    0.71    0.18
  -1   3  -2    2.88    0.27
  -1   3  -2    3.13    0.27
  -1   3  -2    2.97    0.24
  -1   3  -2    2.82    0.28
   1  -3   2    3.16    0.25
  -1  -3   2    2.96    0.31
   1   3  -2    3.18    0.25
   1   3  -2    3.42    0.62
  -1   3  -4    0.38    0.04
   1  -3   4    0.44    0.04
  -1  -3   4    0.38    0.05
   1   3  -4    0.36    0.06
  -1   3  -6    0.02    0.02
  -1   3  -6   -0.05    0.04
  -1   3  -6    0.00    0.01
   1  -3   6    0.00    0.03
  -1   3  -7    0.22    0.02
  -1   3  -8    0.30    0.03
   1   4   0   -0.00    0.01
   1   4   0    0.01    0.01
  -1  -4   0   -0.02    0.01
  -1   4  -1    2.72    0.28
   1  -4   1    2.39    0.24
  -1  -4   1    2.50    0.21
   1   4  -1    2.79    0.22
   1   4  -1    2.81    0.40
  -1   4  -2    0.18    0.02
  -1   4  -2    0.24    0.02
  -1   4  -2    0.22    0.03
   1  -4   2    0.19    0.02
  -1  -4   2    0.17    0.01
   1   4  -2    0.18    0.01
  -1   4  -3   11.30    0.95
  -1   4  -3   12.17    0.92
   1  -4   3   10.06    0.82
  -1  -4   3   11.66    1.23
   1   4  -3   11.92    0.91
   1   4  -3   11.42    1.38
   1   4  -3   10.97    1.83
  -1   4  -4    0.62    0.06
  -1   4  -4    0.94    0.25
   1  -4   4    0.76    0.07
   1  -4   4    0.71    0.06
   1  -4   4    0.93    0.08
  -1  -4   4    0.81    0.09
   1   4  -4    0.79    0.13
   1   4  -4    0.68    0.10
  -1   4  -5    2.42    0.32
  -1   4  -5    2.59    0.42
   1  -4   5    2.32    0.24
   1  -4   5    2.76    0.25
  -1  -4   5    2.57    0.32
   1   4  -5    2.24    0.33
  -1   4  -6    0.11    0.02
  -1   4  -6    0.22    0.02
  -1   4  -6    0.14    0.02
   1  -4   6    0.16    0.02
  -1   4  -7    0.33    0.04
  -1   4  -7    0.27    0.04
   1  -4   7    0.21    0.03
  -1   4  -8    0.04    0.05
  -1   4  -9    0.56    0.05
  -1   5  -2    0.67    0.08
  -1   5  -2    0.78    0.07
   1  -5   2    0.79    0.07
  -1  -5   2    0.76    0.07
   1   5  -2    0.83    0.07
   1   5  -2    0.91    0.22
  -1   5  -3    0.16    0.02
  -1   5  -3    0.11    0.01
  -1   5  -3    0.09    0.01
  -1   5  -3    0.07    0.01
   1  -5   3    0.08    0.33
   1  -5   3    0.13    0.01
  -1  -5   3    0.14    0.01
   1   5  -3    0.14    0.01
   1   5  -3    0.12    0.01
   1   5  -3    0.13    0.03
  -1   5  -5    0.02    0.02
  -1   5  -5    0.01    0.02
  -1   5  -5    0.03    0.02
   1  -5   5    0.03    0.02
   1   5  -5    0.01    0.02
   1   5  -5    0.02    0.01
  -1   5  -6    1.26    0.19
  -1   5  -6    1.88    0.15
  -1   5  -6    1.40    0.21
   1  -5   6    1.51    0.15
   1   5  -6    1.24    0.19
   1   6   0    0.01    0.02
  -1  -6   0   -0.01    0.02
   1   6   1    4.40    0.46
  -1   6  -1    3.98    0.39
   1  -6   1    4.09    0.49
  -1  -6   1    4.11    0.34
   1   6  -1    4.63    0.49
   1   6  -1    4.25    0.45
  -1   6  -2    0.05    0.01
   1  -6   2    0.04    0.01
  -1  -6   2    0.05    0.01
   1   6  -2    0.06    0.01
  -1  -6   3    2.19    0.21
  -1   6  -4    0.01    0.03
  -1   6  -4    0.01    0.02
  -1   6  -4    0.00    0.03
   1  -6   4   -0.01    0.03
   1  -6   4    0.00    0.02
  -1  -6   4    0.00    0.01
   1   6  -4    0.00    0.03
   1  -6   5    0.46    2.74
  -1   6  -6    0.27    0.05
   1  -6   6    0.24    0.03
   1   6  -6    0.27    0.04
  -1   6  -7    3.47    0.51
   1   6  -7    3.76    0.58
  -1   6  -8    0.05    0.01
   1   7   0   -0.03    0.01
   1   7   1    0.05    0.01
  -1   7  -1    0.06    0.01
   1   7  -1    0.05    0.01
  -1   7  -3    0.03    0.03
  -1   7  -3    0.00    0.03
   1   7  -3    0.04    0.03
  -1   7  -4    0.35    0.06
   1  -7   4    0.26    0.02
   1   7  -4    0.27    0.07
  -1   7  -5    0.07    0.02
   1   7  -5    0.04    0.01
  -1   7  -7    0.02    0.02
   1   7  -7    0.05    0.01
   1   7  -8    0.02    0.02
  -1   7  -9    0.06    0.01
   1   8   0   -0.04    0.01
   1   8  -1    2.51    0.26
  -1   8  -2    0.09    0.01
   1   8  -2    0.08    0.02
  -1   8  -4    0.03    0.04
   1   8  -4    0.04    0.03
  -1   8  -6    0.18    0.05
   1   8  -6    0.15    0.02
  -1   8  -7    0.08    0.02
  -1   8  -8    0.06    0.01
   1   8  -8    0.06    0.01
  -1   8  -9    0.37    0.05
  -1   8 -10    0.02    0.02
  -1   9  -2    1.10    0.10
   1   9  -2    1.55    0.19
  -1   9  -3    0.02    0.03
   1   9  -3    0.02    0.04
  -1   9  -5    0.08    0.03
   1   9  -5    0.04    0.02
  -1   9  -7    0.05    0.01
   1   9  -7    0.06    0.01
  -1   9  -9    0.03    0.03
   1   9  -9    0.00    0.03
   1  10   0    0.02    0.03
   1  10  -1    0.89    0.09
  -1  10  -3    2.41    0.25
   1  10  -3    2.90    0.54
  -1  10  -4    0.00    0.04
   1  10  -4   -0.02    0.05
  -1  10  -6   -0.09    0.05
   1  10  -6   -0.01    0.03
  -1  10  -7    0.83    0.18
   1  10  -7    0.63    0.10
  -1  10  -8    0.01    0.03
   1  10  -8    0.03    0.02
  -1  10  -9    0.26    0.04
   1  10  -9    0.33    0.05
   1  11   0    0.00    0.04
   1  11  -1    0.12    0.02
   1  11  -2    0.20    0.03
  -1  11  -4    0.02    0.05
   1  11  -4   -0.02    0.04
  -1  11  -5    0.00    0.05
   1  11  -5    0.02    0.04
  -1  11  -6    0.01    0.04
   1  11  -6    0.05    0.04
  -1  11  -7    0.14    0.04
   1  11  -7    0.13    0.02
  -1  11  -8    0.04    0.04
   1  11  -8    0.00    0.03
  -1  11  -9    0.01    0.04
   1  11  -9    0.01    0.03
   1  12  -2   -0.10    0.02
  -1  12  -3    0.39    0.05
   1  12  -3    0.21    0.04
  -1  12  -4    0.01    0.05
   1  12  -4   -0.02    0.05
  -1  12  -5    0.18    0.04
   1  12  -5    0.50    0.13
  -1  12  -6    0.00    0.05
   1  12  -6    0.01    0.04
  -1  12  -7    0.48    0.12
   1  12  -7    0.47    0.08
   1  13  -1    0.06    0.04
   1  13  -2    0.05    0.04
  -1  13  -3    0.02    0.05
   1  13  -3    0.00    0.06
  -1  13  -5    0.00    0.06
   1  13  -5   -0.06    0.05
  -1  13  -6    0.01    0.05
   1  13  -6    0.06    0.04
   1  14  -2    0.01    0.05
   1  14  -3    0.20    0.04
  -1  14  -4    0.00    0.05
   1  14  -4    0.03    0.06
  -1  14  -5    0.36    0.07
   1  14  -5    0.63    0.17
  -1  14  -6    0.10    0.05
   1  14  -6    0.04    0.03
   1  15  -2    0.01    0.06
   1  15  -3   -0.05    0.06
   2   0   1    0.00    0.01
  -2   0  -1   -0.02    0.02
  -2   0  -1    0.00    0.01
   2   0   2   23.87    1.84
   2   0   2   21.95    2.01
   2   0   2   19.69    1.60
  -2   0  -2   22.20    1.86
  -2   0  -2   23.11    1.75
   2   0   3   -0.01    0.00
   2   0   3    0.00    0.02
  -2   0  -3    0.00    0.00
   2   0   4    2.34    0.20
  -2   0  -4    2.74    0.25
  -2   0  -4    2.78    0.31
  -2   0  -4    3.14    0.27
   2   0   5    0.00    0.03
  -2   0  -5    0.04    0.03
  -2   0  -5   -0.04    0.03
   2   0   6    2.92    0.32
  -2   0  -6    2.65    0.43
  -2   0  -6    3.07    0.26
   2   0   7   -0.04    0.03
  -2   0  -7   -0.05    0.03
   2   1   1    0.39    2.45
  -2  -1  -1    2.18    0.18
  -2  -1  -1    1.91    0.15
  -2  -1  -1    2.23    0.33
  -2   1  -1    2.62    0.26
   2  -1   1    2.55   14.11
   2   1   2    0.70    0.05
  -2  -1  -2    0.85    0.08
  -2  -1  -2    0.87    0.07
  -2   1  -2    0.80    0.07
  -2   1  -2    0.88    0.07
  -2   1  -2    0.79    0.07
   2  -1   2    0.88    0.08
  -2   1  -3    2.06    0.15
  -2   1  -3    1.70    0.15
   2  -1   3    1.83    0.16
   2  -1   3    1.88    0.15
   2  -1   3    1.79    0.14
   2   1   4    0.15    0.02
  -2  -1  -4    0.10    0.01
  -2   1  -4    0.09    0.01
  -2   1  -4    0.12    0.01
  -2   1  -4    0.09    0.01
  -2   1  -4    0.08    0.01
   2  -1   4    0.11    0.01
   2  -1   4    0.09    0.01
   2   1   5    0.05    0.02
  -2  -1  -5    0.03    0.02
  -2  -1  -5    0.02    0.02
  -2   1  -5    0.02    0.02
  -2   1  -5    0.07    0.03
   2  -1   5    0.03    0.02
  -2  -1  -6    0.20    0.02
  -2   1  -6    0.36    0.05
  -2   1  -6    0.36    0.03
   2  -1   6    0.38    0.04
  -2   1  -7    0.25    0.05
  -2   1  -7    0.21    0.02
   2  -1   7    0.18    0.02
  -2   1  -8    0.11    0.02
   2   2   0    6.67    0.59
   2   2   0    5.23   21.99
   2   2   0    5.17    0.77
  -2  -2   0    7.09    0.65
  -2  -2   0    6.61    0.74
  -2  -2   0    6.67    0.61
   2   2   1    0.14    0.01
   2   2   1    0.14    0.04
   2   2   1    0.12    0.01
  -2  -2  -1    0.13    0.01
  -2  -2  -1    0.15    0.01
  -2  -2  -1    0.16    0.01
  -2  -2   1    0.18    0.03
   2   2   2    7.08    0.58
  -2  -2  -2    8.61    0.85
  -2  -2  -2    9.40    0.81
  -2   2  -2    7.69    0.70
  -2   2  -2    7.61    0.62
  -2   2  -2    8.44    0.75
   2  -2   2    8.20    0.79
  -2  -2  -4    7.80    1.19
  -2  -2  -4    6.81    0.62
  -2   2  -4    7.35    0.54
  -2   2  -4    6.70    0.62
  -2   2  -4    7.86    0.60
  -2   2  -4    8.23    1.67
   2  -2   4    6.83    0.65
   2  -2   4    6.58    0.54
   2  -2   4    7.37    0.58
  -2   2  -6    1.58    0.23
  -2   2  -6    2.33    0.20
   2  -2   6    1.85    0.17
  -2   2  -7    0.09    0.02
  -2   2  -7    0.05    0.03
   2  -2   7    0.09    0.02
  -2   2  -8    0.74    0.07
   2  -2   8    0.70    0.08
  -2   2  -9    0.01    0.06
   2   3   0    3.74    0.27
  -2  -3   0    3.50    0.29
  -2  -3   0    3.22    0.31
  -2  -3   0    3.24    0.25
   2   3   1    6.04    0.61
   2   3   1    6.94    0.77
   2   3   1    6.69    0.55
  -2  -3  -1    5.93    0.58
  -2  -3  -1    6.14    0.52
  -2  -3  -1    6.70    0.56
  -2  -3   1    6.66    0.73
   2   3  -1    6.13    0.49
   2   3  -1    5.66    0.87
   2   3   2   -0.03    0.02
  -2  -3  -2   -0.02    0.02
  -2  -3  -2    0.01    0.02
  -2   3  -2   -0.02    0.02
  -2   3  -2    0.01    0.02
  -2   3  -2    0.00    0.01
   2  -3   2    0.00    0.03
   2  -3   2   -0.01    0.01
  -2  -3  -3    0.02    0.02
  -2   3  -3    0.01    0.01
  -2   3  -3   -0.05    0.03
  -2   3  -3    0.01    0.02
   2  -3   3    0.01    0.01
  -2  -3   3    0.01    0.01
   2   3   4    0.27    0.03
  -2  -3  -4    0.28    0.05
  -2   3  -4    0.27    0.02
  -2   3  -4    0.28    0.02
   2  -3   4    0.21    0.02
  -2   3  -5    1.31    0.13
  -2   3  -5    1.34    0.10
  -2   3  -5    1.37    0.23
   2  -3   5    1.36    0.14
   2  -3   5    1.19    0.10
  -2   3  -6    0.30    0.04
  -2   3  -6    0.23    0.02
  -2   3  -6    0.25    0.04
   2  -3   6    0.20    0.02
  -2   3  -7    0.01    0.03
  -2   3  -7   -0.02    0.04
   2  -3   7   -0.09    0.04
  -2   3  -8    0.16    0.02
   2  -3   8    0.07    0.02
  -2   3  -9    0.63    0.06
  -2   3 -10    0.13    0.03
   2   4   0    5.58    0.46
   2   4   0    6.37    1.27
   2   4   0    5.86    0.49
  -2  -4   0    5.62    0.55
  -2  -4   0    5.63    0.45
  -2  -4   0    5.99    0.51
   2   4   1    0.18    0.02
   2   4   1    0.23    0.02
  -2  -4  -1    0.17    0.03
  -2  -4  -1    0.22    0.02
  -2  -4   1    0.20    0.02
  -2  -4   1    0.22    0.02
   2   4  -1    0.24    0.02
   2   4  -1    0.23    0.05
   2   4   2    9.37    1.02
   2   4   2    9.07    0.97
  -2  -4  -2    8.85    1.46
  -2  -4  -2    9.05    0.84
  -2  -4   2    8.64    0.94
   2   4  -2    9.30    1.43
   2   4   3    0.35    0.04
  -2  -4  -3    0.36    0.04
  -2   4  -3    0.46    0.05
  -2  -4   3    0.41    0.05
   2   4  -3    0.39    0.03
   2   4  -3    0.40    0.06
  -2  -4  -4    3.51    0.39
  -2   4  -4    4.65    0.38
  -2   4  -4    4.30    0.33
   2  -4   4    3.61    0.29
  -2  -4   4    4.59    0.61
   2   4  -4    4.56    0.72
  -2   4  -5    0.06    0.01
  -2   4  -5    0.06    0.02
  -2   4  -5    0.05    0.02
   2  -4   5    0.01    0.06
   2  -4   5    0.03    0.01
   2  -4   5    0.03    0.02
  -2   4  -7    0.33    0.03
  -2   4  -7    0.24    0.04
   2  -4   7    0.28    0.03
  -2   4  -8    0.59    0.05
   2  -4   8    0.45    0.05
  -2   4  -9    0.08    0.03
   2   5   0    0.21    0.02
  -2  -5   0    0.24    0.02
  -2  -5   0    0.15    0.01
   2   5   1    0.01    0.00
  -2  -5  -1    0.06    0.01
  -2  -5  -1    0.03    0.01
  -2  -5   1    0.05    0.01
   2   5  -1    0.04    0.01
   2   5  -1    0.06    0.02
   2   5   2    1.08    0.11
  -2   5  -2    1.12    0.10
   2  -5   2    1.01    0.11
  -2  -5   2    0.98    0.10
   2   5  -2    1.10    0.08
   2   5  -2    0.80    0.06
   2   5  -2    1.23    0.26
  -2  -5  -3    0.62    0.07
  -2   5  -3    0.66    0.06
   2  -5   3    0.66    0.06
  -2  -5   3    0.63    0.07
   2   5  -3    0.53    0.08
  -2   5  -4    0.07    0.01
  -2   5  -4    0.11    0.01
  -2   5  -4    0.10    0.02
   2  -5   4    0.05    0.19
   2  -5   4    0.06    0.01
  -2  -5   4    0.06    0.01
   2   5  -4    0.08    0.01
  -2   5  -5    0.09    0.01
  -2   5  -5    0.14    0.01
   2  -5   5    0.09    0.01
  -2   5  -6    0.06    0.01
  -2   5  -6    0.11    0.01
  -2   5  -6    0.07    0.02
   2  -5   6    0.07    0.01
  -2   5  -7    0.01    0.04
  -2   5  -7    0.00    0.02
   2  -5   7    0.01    0.04
   2   6   0   10.93    1.21
  -2  -6   0   12.93    1.19
  -2  -6   0    8.35    0.70
  -2  -6  -1    0.14    0.02
  -2  -6   1    0.18    0.02
   2   6  -1    0.23    0.05
  -2   6  -2    1.98    0.18
   2  -6   2    2.13    0.26
  -2  -6   2    2.42    0.24
  -2  -6   2    2.38    0.21
   2   6  -2    2.83    0.75
  -2   6  -3    0.09    0.01
  -2  -6   3    0.05    0.01
   2   6  -3    0.02    0.01
  -2   6  -4    0.09    0.01
  -2   6  -4    0.13    0.02
  -2   6  -4    0.07    0.01
   2  -6   4    0.12    0.58
   2   6  -4    0.07    0.01
  -2   6  -5    0.04    0.03
  -2   6  -5   -0.04    0.03
  -2   6  -5    0.01    0.03
   2  -6   5   -0.00    0.03
   2   6  -5    0.02    0.02
  -2   6  -6    1.76    0.17
  -2   6  -6    1.83    0.14
  -2   6  -6    2.36    0.57
   2  -6   6    2.05    0.18
   2   6  -6    1.81    0.28
  -2   6  -7    0.02    0.02
   2  -6   7    0.02    0.15
   2  -6   7    0.03    0.04
  -2   6  -8    1.50    0.22
   2   7   2    0.29    0.03
  -2   7  -2    0.29    0.03
  -2  -7   2    0.30    0.03
   2   7  -2    0.26    0.07
  -2   7  -3   -0.07    0.03
   2   7  -3    0.00    0.02
  -2   7  -5    0.04    0.04
   2  -7   5    0.03    0.15
   2  -7   5    0.01    0.02
   2   7  -5    0.04    0.01
  -2   7  -6    0.01    0.04
   2   7  -6    0.01    0.02
  -2   7  -8    0.16    0.02
   2   8   0    9.84    1.03
   2   8   1    0.45    0.04
  -2  -8  -1    0.28    0.03
   2   8  -1    0.51    0.07
   2   8   2    1.88    0.17
   2   8  -2    3.06    0.73
  -2   8  -3    0.01    0.03
   2   8  -3    0.04    0.03
  -2   8  -4    1.12    0.12
   2   8  -4    0.86    0.16
  -2   8  -5   -0.07    0.02
   2   8  -5   -0.07    0.01
  -2   8  -6    2.59    0.68
  -2   8  -7   -0.05    0.04
   2   8  -7    0.00    0.02
  -2   8  -9    0.01    0.03
   2   9   0    0.00    0.04
   2   9   1    0.01    0.03
   2   9  -1    0.02    0.04
   2   9  -2    0.01    0.04
  -2   9  -3    0.03    0.03
   2   9  -3    0.02    0.04
  -2   9  -4    0.00    0.04
   2   9  -4    0.00    0.03
  -2   9  -5    0.15    0.03
  -2   9  -6    0.04    0.03
   2   9  -6    0.05    0.01
  -2   9  -7    0.15    0.04
   2   9  -7    0.17    0.03
  -2   9  -9    0.00    0.03
   2  10  -2    0.85    0.17
  -2  10  -3    0.14    0.02
   2  10  -3    0.21    0.06
  -2  10  -4    1.94    0.21
   2  10  -5    0.04    0.02
  -2  10  -6    0.38    0.09
   2  10  -6    0.60    0.09
  -2  10  -8    0.49    0.09
   2  10  -8    0.44    0.07
  -2  10  -9    0.01    0.03
   2  10  -9    0.01    0.03
   2  11   0    0.71    0.08
   2  11   1    0.15    0.02
   2  11  -1    0.22    0.03
  -2  11  -4   -0.08    0.05
   2  11  -4    0.03    0.04
  -2  11  -5    0.03    0.02
   2  11  -5    0.12    0.03
  -2  11  -7    0.01    0.04
   2  11  -7    0.02    0.03
  -2  11  -8   -0.01    0.04
   2  11  -8    0.01    0.03
  -2  11  -9    0.01    0.03
   2  11  -9    0.06    0.03
   2  12   0    4.09    0.44
   2  12  -2    0.79    0.14
   2  12  -3    0.00    0.05
  -2  12  -4    0.50    0.06
   2  12  -4    0.86    0.23
  -2  12  -6    0.20    0.05
   2  12  -6    0.34    0.06
  -2  12  -7    0.01    0.05
   2  12  -7    0.00    0.03
  -2  12  -8    0.47    0.11
   2  12  -8    0.64    0.10
   2  13   0    0.09    0.02
   2  13  -1   -0.01    0.05
   2  13  -2    0.03    0.05
  -2  13  -4    0.04    0.06
   2  13  -4   -0.00    0.04
  -2  13  -5    0.10    0.04
   2  13  -5    0.05    0.03
  -2  13  -6    0.06    0.05
   2  13  -6    0.03    0.02
  -2  13  -7   -0.00    0.06
   2  13  -7    0.01    0.03
   2  14  -1    0.01    0.05
   2  14  -2    0.18    0.04
   2  14  -3    0.00    0.06
   2  14  -4    0.78    0.21
  -2  14  -6    0.08    0.03
   2  14  -6    0.14    0.03
   2  15  -1    0.08    0.03
   2  15  -2    0.02    0.06
   2  15  -4    0.08    0.05
   3   0   1    3.20   18.20
  -3   0  -1    2.97    0.30
   3   0   3   11.11    0.97
   3   0   3   10.07    0.81
  -3   0  -3   10.42    0.87
  -3   0  -3   12.75    0.97
   3   0   4   -0.01    0.01
   3   0   4    0.00    0.03
  -3   0  -4    0.01    0.03
  -3   0  -4    0.00    0.03
   3   0   5    1.11    0.10
  -3   0  -5    1.10    0.11
  -3   0  -5    0.91    0.08
   3   0   6    0.00    0.03
  -3   0  -6    0.02    0.03
  -3   0  -6    0.01    0.04
   3   0   7    0.06    0.04
  -3   0  -7    0.03    0.03
  -3   0  -7    0.01    0.05
   3   0   8    0.01    0.04
  -3   0  -8    0.01    0.06
  -3   0  -9    1.82    0.16
  -3  -1  -1    0.19    0.02
  -3  -1  -1    0.20    0.02
   3   1   3    0.01    0.02
  -3  -1  -3    0.03    0.03
  -3  -1  -3    0.04    0.02
  -3   1  -3    0.00    0.02
  -3   1  -3    0.01    0.02
  -3   1  -3    0.01    0.01
   3  -1   3    0.00    0.02
   3  -1   3    0.01    0.01
   3   1   4    0.06    0.01
  -3  -1  -4    0.08    0.01
  -3  -1  -4    0.13    0.02
  -3   1  -4    0.10    0.01
  -3   1  -4    0.10    0.01
  -3   1  -4    0.09    0.02
   3  -1   4    0.08    0.01
   3  -1   4    0.07    0.01
   3  -1   4    0.06    0.01
   3   1   5    0.01    0.04
  -3  -1  -5    0.00    0.04
  -3  -1  -5    0.03    0.04
  -3   1  -5    0.02    0.03
  -3   1  -5    0.01    0.04
  -3   1  -5    0.02    0.00
   3  -1   5    0.01    0.01
   3  -1   5    0.05    0.04
  -3   1  -6    0.45    0.04
   3   1   7    0.74    0.08
  -3  -1  -7    0.66    0.11
  -3  -1  -7    1.00    0.09
  -3   1  -7    0.67    0.10
  -3   1  -7    0.98    0.08
   3  -1   7    0.66    0.07
   3   1   8    0.28    0.04
  -3  -1  -8    0.44    0.04
  -3   1  -8    0.22    0.03
   3  -1   8    0.33    0.04
  -3   1 -10   -0.06    0.07
   3   2   1    1.41    0.12
  -3  -2  -1    1.31    0.11
  -3  -2  -1    1.45    0.11
  -3  -2  -3   10.57    1.02
  -3  -2  -3   11.67    0.94
  -3   2  -3    9.35    0.78
  -3   2  -3   10.41    0.96
   3  -2   3   11.12    1.25
   3   2   4    0.39    0.04
  -3  -2  -4    0.35    0.04
  -3  -2  -4    0.40    0.04
  -3   2  -4    0.21    0.02
  -3   2  -4    0.27    0.02
  -3   2  -4    0.34    0.08
   3  -2   4    0.30    0.03
   3   2   5    7.54    0.70
  -3  -2  -5    6.27    0.89
  -3  -2  -5    7.88    0.68
  -3   2  -5    6.56    0.50
  -3   2  -5    6.19    0.98
   3  -2   5    5.73    0.58
   3  -2   5    6.37    0.51
   3   2   7    1.28    0.15
  -3  -2  -7    0.97    0.19
  -3  -2  -7    1.18    0.10
  -3   2  -7    1.06    0.14
  -3   2  -7    1.17    0.09
   3  -2   7    1.05    0.10
  -3   2  -8    0.02    0.05
   3  -2   8    0.02    0.05
   3   3   2    2.58    0.69
  -3  -3  -2    1.94    0.18
  -3  -3  -2    1.85    0.20
  -3   3  -2    2.34    0.31
   3   3   3    0.79    0.07
  -3  -3  -3    0.71    0.08
  -3  -3  -3    0.80    0.07
  -3   3  -3    0.67    0.06
  -3   3  -3    0.64    0.06
  -3   3  -3    0.65    0.06
   3  -3   3    0.68    0.08
   3   3   5    0.03    0.03
  -3  -3  -5    0.05    0.02
  -3  -3  -5    0.02    0.03
  -3   3  -5    0.06    0.02
  -3   3  -5    0.04    0.01
  -3   3  -5    0.07    0.02
   3  -3   5    0.01    0.06
   3  -3   5    0.05    0.01
   3   3   6    0.83    0.10
  -3  -3  -6    0.97    0.18
  -3  -3  -6    0.65    0.06
  -3   3  -6    0.84    0.08
  -3   3  -6    0.83    0.07
  -3   3  -6    0.80    0.12
   3  -3   6    0.79    0.07
   3   4   0   -0.01    0.01
   3   4   0   -0.01    0.05
   3   4   0    0.02    0.01
  -3  -4   0    0.01    0.02
  -3  -4   0    0.00    0.01
  -3  -4   0    0.01    0.01
   3   4   1    2.39    0.22
   3   4   1    2.24    0.18
  -3  -4  -1    2.27    0.21
  -3  -4  -1    2.31    0.22
  -3  -4  -1    2.22    0.18
  -3  -4  -1    1.96    0.16
  -3  -4   1    2.32    0.25
   3   4   2    0.01    0.01
  -3  -4  -2    0.01    0.01
  -3  -4   2    0.02    0.01
   3   4  -2    0.00    0.01
   3   4  -2    0.02    0.01
   3   4   3    3.95    0.33
   3   4   3    5.13    0.46
  -3  -4  -3    4.68    0.64
  -3  -4  -3    5.66    0.50
  -3   4  -3    3.45    0.32
  -3   4  -3    3.79    0.38
  -3   4  -3    4.25    0.38
   3  -4   3    5.23   30.03
  -3  -4   3    3.58    0.52
   3   4   4    0.33    0.04
  -3  -4  -4    0.29    0.05
  -3  -4  -4    0.21    0.02
  -3   4  -4    0.22    0.02
  -3   4  -4    0.29    0.03
  -3   4  -4    0.35    0.04
   3   4   5    2.47    0.28
  -3  -4  -5    2.66    0.48
  -3  -4  -5    2.76    0.24
  -3   4  -5    2.36    0.20
  -3   4  -5    2.65    0.21
  -3   4  -5    2.91    0.73
   3  -4   5    2.45    0.19
  -3  -4  -6    0.36    0.04
  -3   4  -6    0.36    0.04
  -3   4  -6    0.47    0.04
  -3   4  -6    0.38    0.07
   3  -4   6    0.48    0.04
  -3   4  -7    0.36    0.03
   3  -4   7    0.23    0.03
   3   5   0    0.00    0.01
   3   5   0    0.01    0.02
   3   5   0    0.03    0.02
  -3  -5   0    0.01    0.02
  -3  -5   0    0.00    0.01
   3   5   1   -0.04    0.02
   3   5   1   -0.00    0.02
  -3  -5  -1    0.01    0.02
  -3  -5  -1    0.00    0.02
  -3  -5  -1    0.01    0.02
  -3  -5   1    0.00    0.02
  -3  -5   1    0.00    0.01
   3   5  -1    0.01    0.01
   3   5   2    0.71    0.07
  -3  -5  -2    0.69    0.10
  -3  -5   2    0.79    0.09
   3   5  -2    0.87    0.13
   3   5   3    0.05    0.01
  -3  -5  -3    0.09    0.02
  -3   5  -3    0.15    0.02
   3   5   4    0.16    0.02
  -3  -5  -4    0.08    0.02
  -3  -5  -4    0.16    0.02
  -3   5  -4    0.19    0.02
  -3   5  -4    0.13    0.02
  -3   5  -4    0.14    0.02
   3  -5   4    0.10    0.44
   3   5  -4    0.11    0.02
  -3   5  -5    0.16    0.02
  -3   5  -6   -0.03    0.04
  -3   5  -6    0.01    0.04
  -3   5  -6    0.00    0.03
   3  -5   6    0.00    0.02
   3  -5   6    0.01    0.04
  -3   5  -7    0.35    0.03
   3  -5   7    0.45    0.04
  -3   5  -8    0.52    0.04
   3  -5   8    0.43    0.04
  -3  -6  -2    0.13    0.02
  -3  -6   2    0.19    0.02
   3   6  -2    0.10    0.02
   3   6   3   -0.02    0.02
   3   6   3   -0.02    0.03
  -3  -6  -3   -0.00    0.03
  -3   6  -3    0.00    0.04
  -3   6  -3    0.02    0.02
   3   6  -3   -0.00    0.02
  -3   6  -5    1.77    0.15
  -3   6  -5    2.09    0.19
  -3   6  -5    2.05    0.31
   3  -6   5    1.37    5.44
   3  -6   5    1.70    0.14
   3   6  -5    1.48    0.24
  -3   6  -6    0.08    0.01
  -3   6  -6    0.08    0.02
   3  -6   6    0.02    0.08
   3  -6   6    0.07    0.01
   3  -6   8    0.00    0.01
   3   7   0    0.01    0.03
   3   7   1    0.14    0.02
  -3  -7  -1    0.14    0.02
   3   7  -1    0.11    0.03
   3   7   2    0.02    0.01
  -3  -7  -2    0.04    0.03
   3   7  -2    0.04    0.02
  -3  -7  -4    0.01    0.03
  -3   7  -4    0.01    0.05
  -3   7  -4   -0.01    0.04
   3   7  -4    0.00    0.02
  -3   7  -6    0.25    0.06
   3  -7   6    0.21    0.82
   3  -7   6    0.23    0.02
   3   7  -6    0.25    0.04
  -3   7  -7    0.06    0.02
   3   8   2    0.00    0.03
  -3  -8  -2    0.03    0.04
   3   8  -2    0.01    0.03
   3   8   3    0.46    0.04
  -3  -8  -3    0.60    0.06
  -3   8  -3    0.44    0.04
   3   8  -3    0.53    0.09
  -3   8  -5    0.98    0.12
   3   8  -5    0.62    0.09
  -3   8  -7    1.29    0.34
   3   9   0    0.02    0.03
   3   9   1    0.21    0.03
   3   9  -1    0.17    0.04
   3   9   2   -0.05    0.03
   3   9  -2    0.02    0.04
  -3   9  -4    0.12    0.02
   3   9  -4    0.12    0.02
  -3   9  -6    0.02    0.04
   3   9  -6    0.01    0.02
   3   9  -7    0.01    0.03
  -3   9  -8    0.04    0.03
   3  10   0   -0.04    0.03
   3  10   1    1.50    0.17
   3  10  -1    1.62    0.36
   3  10   2    0.01    0.04
   3  10  -2    0.01    0.05
   3  10  -3    1.30    0.30
   3  10  -5    1.30    0.20
  -3  10  -6   -0.04    0.04
   3  10  -6    0.06    0.02
  -3  10  -7    0.84    0.22
   3  10  -7    0.98    0.15
  -3  10  -8   -0.08    0.05
   3  10  -8    0.01    0.03
   3  11   2    1.20    0.12
   3  11  -2    1.50    0.40
  -3  11  -4    0.02    0.05
   3  11  -4    0.06    0.02
  -3  11  -5    0.12    0.02
   3  11  -5    0.12    0.02
  -3  11  -6    0.08    0.02
   3  11  -6    0.16    0.03
  -3  11  -7    0.05    0.06
   3  11  -7   -0.02    0.03
   3  12   0    0.00    0.05
   3  12   1    0.75    0.09
   3  12  -2    0.02    0.05
   3  12  -3    1.08    0.28
   3  12  -4   -0.03    0.03
  -3  12  -5    0.05    0.02
   3  12  -5    0.13    0.02
  -3  12  -6   -0.04    0.06
   3  12  -6    0.03    0.03
  -3  12  -7    0.16    0.05
   3  12  -7    0.29    0.04
   3  13   0   -0.07    0.04
   3  13  -1    0.07    0.03
   3  13  -3    0.02    0.05
   3  13  -4    0.01    0.04
  -3  13  -5    0.01    0.05
   3  13  -5    0.07    0.03
   3  14   0    0.02    0.05
   3  14   1    0.12    0.02
   3  14  -1    0.35    0.07
   3  14  -2    0.02    0.05
   3  14  -3    0.92    0.25
   3  14  -4    0.02    0.04
   3  14  -5    0.39    0.07
   3  15   0   -0.11    0.02
   3  15  -1    0.03    0.06
   3  15  -3    0.01    0.06
  -4   0  -2    2.81    0.25
  -4   0  -2    3.47    0.31
   4   0   3   -0.01    0.07
  -4   0  -3   -0.01    0.03
  -4   0  -3   -0.02    0.02
  -4   0  -3   -0.01    0.01
   4   0   4    1.97    0.16
  -4   0  -4    2.23    0.19
  -4   0  -4    2.44    0.19
   4   0   5   -0.10    0.04
  -4   0  -5    0.05    0.04
  -4   0  -5   -0.03    0.03
   4   0   6    1.62    0.14
  -4   0  -6    1.44    0.15
  -4   0  -6    1.74    0.14
   4   0   7   -0.04    0.04
  -4   0  -7    0.00    0.05
  -4   0  -9    0.00    0.06
   4   1   1    0.04    0.28
  -4  -1  -1    0.05    0.03
  -4  -1  -1    0.03    0.01
   4   1   2    0.07    0.25
  -4  -1  -2    0.20    0.02
  -4  -1  -2    0.18    0.02
  -4   1  -2    0.25    0.03
  -4   1  -2    0.25    0.03
   4  -1   2    0.29    1.50
   4   1   3    0.01    0.06
   4   1   3    0.05    0.01
  -4  -1  -3    0.07    0.02
  -4  -1  -3    0.04    0.01
  -4   1  -3    0.06    0.01
  -4   1  -3    0.06    0.01
  -4   1  -3    0.07    0.01
   4  -1   3    0.03    0.10
   4   1   4    0.12    0.01
  -4  -1  -4    0.12    0.02
  -4  -1  -4    0.11    0.01
  -4   1  -4    0.17    0.02
  -4   1  -4    0.13    0.01
   4  -1   4    0.09    0.01
   4   1   5    0.21    0.02
  -4  -1  -5    0.25    0.03
  -4  -1  -5    0.28    0.03
  -4   1  -5    0.22    0.02
  -4   1  -5    0.27    0.02
   4  -1   5    0.20    0.02
   4   1   6   -0.13    0.05
  -4  -1  -6    0.01    0.04
  -4  -1  -6    0.02    0.05
  -4   1  -6   -0.01    0.04
  -4   1  -6    0.00    0.04
   4  -1   6    0.00    0.05
   4   1   7    0.13    0.02
  -4  -1  -7    0.24    0.03
  -4   1  -7    0.18    0.02
   4  -1   7    0.10    0.02
  -4  -1  -9    0.08    0.06
  -4   1  -9   -0.05    0.06
   4   2   1    0.04    0.18
  -4  -2  -1    0.11    0.01
   4   2   2    2.51    0.19
   4   2   2    0.72    3.56
  -4  -2  -2    2.24    0.19
  -4  -2  -2    2.60    0.20
  -4   2  -2    1.95    0.22
  -4   2  -2    2.43    0.31
   4  -2   2    7.07   91.74
   4   2   3    0.03    0.21
   4   2   3    0.24    0.02
  -4  -2  -3    0.23    0.02
  -4  -2  -3    0.22    0.02
  -4   2  -3    0.17    0.02
  -4   2  -3    0.31    0.03
  -4   2  -3    0.30    0.03
   4  -2   3    0.10    0.38
   4   2   4    5.01    0.41
  -4  -2  -4    3.90    0.38
  -4  -2  -4    5.60    0.43
  -4   2  -4    4.33    0.36
  -4   2  -4    4.70    0.37
  -4   2  -4    5.48    0.62
   4   2   5   -0.08    0.04
  -4  -2  -5   -0.02    0.04
  -4  -2  -5    0.01    0.04
  -4   2  -5    0.02    0.05
  -4   2  -5    0.00    0.03
   4  -2   5   -0.00    0.02
   4  -2   5    0.01    0.03
   4   2   6    0.34    0.04
  -4  -2  -6    0.25    0.04
  -4  -2  -6    0.31    0.03
  -4   2  -6    0.26    0.03
  -4   2  -6    0.20    0.02
   4  -2   6    0.35    0.03
   4   2   7    0.13    0.02
  -4  -2  -7    0.18    0.03
  -4   2  -7    0.11    0.02
   4  -2   7    0.17    0.02
   4  -2   8    0.95    0.09
  -4  -2  -9    0.01    0.07
  -4   2  -9    0.04    0.05
  -4  -3   0    0.08    0.01
   4   3   1    0.24    0.02
  -4  -3  -1    0.34    0.03
   4   3   2   -0.01    0.05
   4   3   2   -0.00    0.02
  -4  -3  -2    0.02    0.03
  -4  -3  -2   -0.01    0.02
  -4  -3  -2    0.00    0.01
   4   3   4    0.61    0.05
  -4  -3  -4    0.50    0.05
  -4  -3  -4    0.57    0.05
  -4   3  -4    0.41    0.04
  -4   3  -4    0.48    0.04
   4   3   6    0.22    0.03
  -4  -3  -6    0.24    0.04
  -4  -3  -6    0.30    0.03
  -4   3  -6    0.31    0.03
  -4   3  -6    0.26    0.02
   4  -3   6    0.30    0.03
   4   3   7    0.13    0.02
  -4  -3  -7    0.24    0.03
  -4   3  -7    0.10    0.02
   4  -3   7    0.18    0.02
  -4  -3  -8    0.22    0.03
   4  -3   8    0.48    0.05
  -4   3  -9    0.00    0.04
   4   4   0    6.07    1.02
  -4  -4   0    6.79    0.58
  -4  -4   0    6.56    0.91
  -4  -4   0    7.97    1.01
   4   4   1    0.30    0.04
  -4  -4  -1    0.47    0.06
  -4  -4  -1    0.45    0.04
  -4  -4  -1    0.29    0.03
   4   4   3    0.34    0.03
  -4  -4  -3    0.37    0.04
  -4  -4  -3    0.28    0.02
  -4   4  -3    0.36    0.04
  -4   4  -3    0.32    0.04
  -4   4  -3    0.27    0.03
   4   4   4    5.04    0.45
  -4  -4  -4    4.39    0.53
  -4  -4  -4    5.08    0.42
  -4   4  -4    4.28    0.36
  -4   4  -4    4.67    0.44
  -4   4  -4    4.43    0.42
   4  -4   4    3.74   15.82
   4   4   5    0.05    0.04
  -4  -4  -5    0.02    0.03
  -4  -4  -5    0.04    0.04
  -4   4  -5    0.01    0.04
  -4   4  -5    0.05    0.02
  -4   4  -5    0.09    0.02
   4  -4   5    0.02    0.07
   4  -4   5    0.04    0.02
   4   4   7    0.17    0.03
  -4  -4  -7    0.12    0.02
  -4   4  -7    0.13    0.02
   4  -4   7    0.12    0.02
  -4  -4  -8    0.31    0.04
  -4   4  -8    0.74    0.06
  -4   4  -9    0.05    0.05
   4  -4   9    0.01    0.04
  -4  -5  -1    0.34    0.03
  -4  -5   1    0.35    0.03
   4   5  -1    0.39    0.06
   4   5   2    0.10    0.03
   4   5   2    0.14    0.02
  -4  -5  -2    0.10    0.02
  -4  -5  -2    0.17    0.02
  -4  -5  -2    0.14    0.01
  -4  -5   2    0.16    0.02
   4   5  -2    0.15    0.03
   4   5   3    0.01    0.03
  -4  -5  -3    0.00    0.04
  -4  -5  -3    0.03    0.04
  -4   5  -3    0.01    0.05
   4   5   5    0.16    0.02
  -4  -5  -5    0.15    0.03
  -4  -5  -5    0.18    0.03
  -4   5  -5    0.13    0.02
  -4   5  -5    0.16    0.02
  -4   5  -5    0.13    0.02
   4  -5   5    0.10    0.40
   4   5   6    0.11    0.02
  -4  -5  -6    0.13    0.02
  -4   5  -6    0.21    0.02
   4  -5   6    0.07    0.28
   4  -5   6    0.17    0.02
  -4   5  -8    0.02    0.05
   4  -5   8    0.01    0.08
   4  -5  10    0.01    0.06
   4   6   0    2.03    8.85
   4   6   0    2.43    0.40
   4   6   0    2.58    0.21
  -4  -6   0    1.92    0.17
  -4  -6   0    2.70    0.29
  -4  -6   0    2.45    0.23
   4   6   1    0.36    0.09
  -4  -6  -1    0.36    0.03
  -4  -6   1    0.31    0.03
   4   6  -1    0.34    0.05
   4   6   2    0.80    0.07
  -4  -6  -2    0.77    0.10
  -4  -6  -2    0.69    0.06
   4   6  -2    0.60    0.09
   4   6   4    0.80    0.09
  -4  -6  -4    0.64    0.10
  -4   6  -4    0.67    0.06
  -4   6  -4    0.53    0.05
  -4  -6  -6    1.83    0.16
  -4   6  -6    1.55    0.14
   4  -6   6    1.34    0.11
  -4   6  -7    0.11    0.02
   4  -6   7    0.05    0.19
   4  -6   7    0.10    0.01
  -4   6  -8    1.65    0.14
   4  -6   8    0.54    2.45
   4   7   2    0.16    0.02
  -4  -7  -2    0.08    0.02
  -4  -7  -2    0.16    0.02
   4   7  -2    0.08    0.01
   4   7   3    0.02    0.03
  -4  -7  -3    0.03    0.03
  -4  -7  -3    0.03    0.05
   4   7  -3    0.02    0.01
  -4  -7  -5    0.69    0.07
  -4   7  -5    0.59    0.06
   4  -7   7    0.00    0.04
   4   8   0    6.00    1.57
   4   8   1    0.07    0.02
   4   8  -1    0.11    0.02
   4   8  -2    2.25    0.35
  -4   8  -4    1.09    0.10
   4   8  -4    0.83    0.12
  -4   8  -6    1.48    0.23
   4   9   1    0.06    0.02
   4   9  -1    0.06    0.02
   4   9  -2    0.13    0.02
   4   9  -3    0.25    0.04
  -4   9  -5    0.01    0.04
   4   9  -5    0.02    0.02
   4   9  -6    0.11    0.02
   4  10   0    0.01    0.05
   4  10   1    0.21    0.04
   4  10  -1    0.11    0.03
   4  10  -3    0.00    0.02
   4  10  -4    1.19    0.18
   4  10  -5    0.02    0.02
  -4  10  -7    0.02    0.05
   4  10  -7    0.01    0.02
   4  11   0    0.01    0.05
   4  11  -1    0.19    0.05
   4  11  -3    0.02    0.03
   4  11  -4    0.12    0.02
  -4  11  -6    0.02    0.02
   4  11  -6    0.59    0.09
  -4  11  -7    0.05    0.05
   4  11  -7    0.04    0.01
   4  12   0    1.45    0.34
   4  12  -2    1.52    0.37
   4  12  -4    0.33    0.05
   4  12  -5    0.00    0.03
  -4  12  -6    0.28    0.04
   4  12  -6    0.55    0.08
  -4  12  -7    0.02    0.06
   4  12  -7    0.00    0.03
   4  13   0   -0.06    0.04
   4  13  -1    0.05    0.05
   4  13  -2    0.23    0.06
   4  13  -3    0.00    0.03
   4  13  -4    0.01    0.03
   4  13  -5    0.01    0.03
   4  13  -6    0.02    0.03
   4  14  -1    0.01    0.06
   4  14  -2    0.63    0.16
   4  14  -3    0.05    0.03
   4  15  -1    0.00    0.06
   4  15  -2    0.02    0.06
  -5   0  -3    0.29    0.03
  -5   0  -3    0.30    0.03
   5   0   4   -0.01    0.03
   5   0   4    0.01    0.03
  -5   0  -4   -0.07    0.05
  -5   0  -4   -0.09    0.04
   5   0   5    0.01    0.05
   5   0   5    0.05    0.03
  -5   0  -5    0.00    0.04
  -5   0  -5    0.06    0.03
   5   0   7    1.95    0.18
  -5   0  -8    0.01    0.05
  -5   0  -9    0.09    0.03
  -5  -1  -2    0.80    0.07
  -5   1  -2    0.81    0.08
   5   1   3    0.18    0.71
  -5  -1  -3    0.41    0.04
  -5  -1  -3    0.60    0.05
  -5   1  -3    0.63    0.06
  -5   1  -3    0.62    0.06
   5  -1   3    0.44    1.80
   5   1   4    0.09    0.54
   5   1   4    0.32    0.03
  -5  -1  -4    0.23    0.03
  -5  -1  -4    0.33    0.03
  -5   1  -4    0.32    0.03
  -5   1  -4    0.41    0.04
   5  -1   4    0.13    0.50
   5   1   5    0.02    0.14
   5   1   5    0.11    0.03
  -5  -1  -5    0.09    0.04
  -5  -1  -5    0.09    0.02
  -5   1  -5    0.06    0.04
  -5   1  -5    0.08    0.02
   5  -1   5    0.01    0.03
   5  -1   5    0.05    0.01
   5  -1   7    0.19    0.03
  -5  -1  -8   -0.05    0.05
  -5   1  -8    0.00    0.05
  -5  -1  -9    0.34    0.03
  -5   1  -9    0.41    0.04
   5   2   2    0.05    0.20
  -5  -2  -2    0.12    0.02
  -5  -2  -2    0.11    0.01
   5   2   3    0.21    1.00
   5   2   3    0.83    0.07
  -5  -2  -3    0.74    0.06
  -5  -2  -3    0.99    0.08
  -5   2  -3    0.88    0.08
  -5   2  -3    0.83    0.09
   5  -2   3    1.60    9.84
  -5  -2  -5    2.20    0.21
  -5  -2  -5    1.85    0.15
  -5   2  -5    1.80    0.15
  -5   2  -5    1.97    0.16
   5  -2   5    1.95    0.16
   5   2   6    0.05    0.05
  -5  -2  -6    0.01    0.05
  -5   2  -6    0.01    0.04
   5  -2   6    0.00    0.01
   5  -2   6    0.05    0.05
  -5  -2  -8   -0.04    0.05
  -5   2  -8    0.05    0.04
   5  -2   8    0.01    0.05
  -5  -3   0   -0.07    0.02
   5   3   1    0.50    3.14
  -5  -3  -1    0.33    0.03
  -5  -3  -1    0.43    0.04
  -5  -3  -2    1.55    0.13
  -5  -3  -2    1.77    0.15
   5   3   3    0.59    0.05
  -5  -3  -3    0.59    0.05
  -5  -3  -3    0.51    0.04
  -5   3  -3    0.42    0.04
   5   3   4    0.00    0.01
   5   3   4    0.02    0.04
  -5  -3  -4   -0.01    0.05
  -5  -3  -4    0.03    0.04
  -5   3  -4    0.00    0.06
  -5   3  -4    0.00    0.04
   5   3   5    0.48    0.05
  -5  -3  -5    0.31    0.04
  -5  -3  -5    0.50    0.04
  -5   3  -5    0.43    0.04
  -5   3  -5    0.39    0.04
   5  -3   5    0.30    0.03
   5   3   6    0.22    0.03
  -5  -3  -6    0.15    0.02
  -5   3  -6    0.16    0.02
   5  -3   6    0.15    0.02
  -5  -3  -8    0.26    0.03
  -5   3  -8    0.35    0.03
   5  -3  10   -0.01    0.09
   5  -3  11    0.01    0.05
  -5  -4   0   -0.05    0.03
   5   4   1    0.79    3.51
  -5  -4  -1    0.70    0.06
  -5  -4  -1    0.78    0.07
   5   4   2    0.01    0.05
   5   4   2   -0.00    0.02
  -5  -4  -2    0.06    0.04
  -5  -4  -2   -0.01    0.03
   5   4   4    0.02    0.04
  -5  -4  -4    0.00    0.05
  -5  -4  -4   -0.08    0.04
  -5   4  -4    0.00    0.05
  -5   4  -4    0.04    0.04
   5  -4   4    0.02    0.16
   5   4   6    0.01    0.05
  -5  -4  -6    0.02    0.05
  -5   4  -6    0.02    0.04
   5  -4   6    0.04    0.16
   5  -4   6    0.03    0.04
   5  -4   7    0.21    0.02
  -5  -4  -8    0.04    0.06
   5  -4   8    0.96    5.17
   5  -4   9    0.07    0.42
   5  -4  10    0.01    0.08
   5  -4  11    0.10    0.68
  -5  -5   0    0.03    0.03
   5   5   1    0.40    0.04
  -5  -5  -1    0.40    0.04
  -5  -5  -1    0.41    0.04
   5   5   3    0.01    0.05
   5   5   3    0.06    0.03
  -5  -5  -3    0.06    0.03
  -5  -5  -3    0.07    0.02
   5   5   4   -0.05    0.05
  -5  -5  -4    0.02    0.05
  -5  -5  -4    0.02    0.05
  -5   5  -4    0.03    0.06
  -5   5  -4   -0.00    0.03
   5   5   5    0.37    0.04
  -5  -5  -5    0.38    0.04
  -5   5  -5    0.31    0.04
   5  -5   5    0.48    2.80
  -5  -5  -7    0.08    0.05
  -5  -5  -8   -0.05    0.07
  -5   5  -8    0.02    0.05
   5  -5   8    0.03    0.15
   5  -5   9    0.02    0.10
   5  -5  10    0.03    0.17
   5   6   0    0.01    0.01
   5   6   1    2.86    0.23
  -5  -6  -1    2.77    0.25
  -5  -6  -1    2.73    0.24
   5   6  -1    2.32    0.39
   5   6   2    0.00    0.01
   5   6   2    0.05    0.04
  -5  -6  -2    0.03    0.04
  -5  -6  -2    0.00    0.03
   5   6   3    2.54    0.23
  -5  -6  -3    2.11    0.24
  -5  -6  -3    2.08    0.17
   5   6   4   -0.09    0.02
   5   6   5    1.26    0.13
  -5  -6  -5    1.17    0.10
  -5   6  -5    1.23    0.16
   5   6   6    0.05    0.05
  -5  -6  -6   -0.05    0.06
  -5   6  -6    0.02    0.05
   5  -6   6   -0.06    0.33
   5  -6   6    0.04    0.04
  -5  -6  -7    0.44    0.05
   5  -6   9    0.42    1.66
   5   7   0    0.02    0.01
   5   7  -1    0.31    0.05
  -5  -7  -2    0.01    0.04
  -5  -7  -2    0.01    0.03
   5   7  -2    0.01    0.02
   5   7   3    0.00    0.04
  -5  -7  -3    0.01    0.04
   5   7   4    0.03    0.04
  -5  -7  -4    0.03    0.05
  -5   7  -6    0.05    0.04
   5  -7   6    0.07    0.80
  -5  -7  -7    0.04    0.06
   5   8   0    0.02    0.02
   5   8  -1    0.15    0.02
   5   8  -2    0.02    0.02
   5   8  -3    1.76    0.27
  -5  -8  -5    1.09    0.10
  -5   8  -5    0.80    0.08
   5   9   0   -0.04    0.02
   5   9  -1    0.15    0.02
   5   9  -3    0.24    0.04
   5  10  -1    0.43    0.07
   5  10  -2   -0.02    0.02
   5  10  -4    0.04    0.01
   5  11  -1    0.08    0.02
   5  11  -3    0.24    0.04
   5  11  -5    0.01    0.02
   5  11  -6   -0.01    0.02
   5  12  -2    0.01    0.03
   5  12  -3    0.23    0.04
   5  12  -4   -0.05    0.01
   5  12  -5    0.20    0.03
   5  13  -2    0.19    0.04
   5  13  -3    0.08    0.02
   5  13  -5   -0.01    0.03
   5  14  -3    0.11    0.02
   6   0   3   -0.08    0.41
  -6   0  -3    0.04    0.06
  -6   0  -3   -0.03    0.04
   6   0   4    0.02    0.08
  -6   0  -4    0.06    0.05
  -6   0  -4    0.00    0.04
   6   0   5   -0.03    0.12
   6   0   5    0.01    0.04
  -6   0  -5   -0.03    0.05
   6   0   6    3.60    0.29
   6   0   7   -0.00    0.01
  -6   0  -7   -0.03    0.05
   6   0   8    0.24    1.59
  -6   0  -8    1.66    0.13
   6   0   9   -0.01    0.09
   6   1   2    2.66   27.06
   6   1   3    0.01    0.06
  -6  -1  -3    0.05    0.05
  -6  -1  -3    0.01    0.04
  -6   1  -3    0.02    0.06
  -6   1  -3    0.01    0.04
   6  -1   3    0.01    0.13
   6   1   4    0.10    0.37
   6   1   4    0.16    0.02
  -6  -1  -4    0.09    0.02
  -6  -1  -4    0.16    0.02
  -6   1  -4    0.08    0.02
  -6   1  -4    0.11    0.02
   6  -1   4    0.09    0.35
   6   1   5    0.00    0.01
   6   1   5    0.06    0.04
  -6  -1  -5    0.00    0.05
  -6   1  -5    0.02    0.05
   6  -1   5    0.00    0.03
   6  -1   5   -0.04    0.04
   6   1   7    0.02    0.14
  -6  -1  -7    0.15    0.02
  -6   1  -7    0.23    0.03
   6  -1   7    0.03    0.15
   6   1   8    0.01    0.08
  -6  -1  -8    0.07    0.03
  -6   1  -8    0.11    0.03
   6  -1   8    0.02    0.13
   6  -1   9   -0.00    0.02
   6  -1  10    0.03    0.23
  -6  -2  -1    0.20    0.02
   6   2   3   -0.00    0.03
  -6  -2  -3   -0.02    0.05
  -6  -2  -3    0.02    0.04
  -6   2  -3    0.02    0.06
   6  -2   3    0.01    0.23
   6   2   4    0.16    0.72
   6   2   4    0.51    0.04
  -6  -2  -4    0.49    0.05
  -6  -2  -4    0.53    0.05
  -6   2  -4    0.52    0.05
  -6   2  -4    0.57    0.06
   6  -2   4    0.56    2.82
   6   2   5    0.00    0.02
   6   2   5    0.09    0.05
  -6  -2  -5    0.05    0.03
  -6   2  -5    0.08    0.05
   6  -2   5    0.01    0.06
   6   2   7    0.00    0.01
  -6  -2  -7    0.04    0.05
  -6   2  -7    0.09    0.06
   6  -2   7   -0.02    0.09
  -6  -2  -8    0.38    0.04
  -6   2  -8    0.42    0.04
   6  -2   9   -0.01    0.05
   6  -2  10    0.04    0.29
   6   3   2    1.01    4.53
  -6  -3  -2    0.81    0.07
  -6  -3  -2    1.08    0.10
   6   3   3    0.01    0.03
   6   3   3    0.01    0.03
  -6  -3  -3    0.07    0.05
  -6  -3  -3    0.06    0.03
   6   3   5    0.03    0.22
   6   3   5    0.26    0.03
  -6  -3  -5    0.34    0.03
  -6   3  -5    0.24    0.03
   6  -3   5    0.10    0.45
   6   3   6    0.27    0.03
   6  -3   6    0.15    0.02
  -6  -3  -7   -0.03    0.04
  -6   3  -7    0.03    0.06
   6  -3   7    0.01    0.06
   6  -3   9   -0.06    0.31
  -6  -4   0    1.81    0.17
   6   4   1    0.44    5.81
  -6  -4  -1    0.17    0.02
  -6  -4  -1    0.21    0.03
   6   4   2    1.74    6.83
   6   4   2    2.47    0.21
  -6  -4  -2    2.27    0.19
  -6  -4  -2    2.75    0.25
   6   4   3   -0.02    0.09
   6   4   3    0.00    0.03
  -6  -4  -3    0.06    0.05
  -6  -4  -3    0.02    0.04
   6   4   4    1.87    0.16
  -6  -4  -4    1.78    0.14
   6   4   5   -0.01    0.05
   6   4   5    0.03    0.05
  -6  -4  -5    0.01    0.04
  -6   4  -5    0.04    0.05
   6  -4   5    0.06    0.40
  -6  -4  -7   -0.04    0.05
  -6   4  -7   -0.06    0.06
   6  -4   7    0.00    0.04
   6  -4   9    0.01    0.06
   6  -4  10    0.09    0.46
  -6  -5   0    0.16    0.02
  -6  -5  -1    0.44    0.04
  -6  -5  -1    0.51    0.06
  -6  -5   1    0.46    0.05
   6   5   2    0.29    0.03
  -6  -5  -2    0.25    0.03
  -6  -5  -2    0.31    0.03
   6   5   4    0.16    0.02
  -6  -5  -4    0.11    0.01
  -6  -5  -7   -0.08    0.05
  -6   5  -7   -0.01    0.05
   6  -5   7   -0.02    0.10
   6  -5   8    0.08    0.30
   6  -5   9    0.09    0.33
   6  -5  10    0.05    0.19
   6   6   2    1.00    0.08
  -6  -6  -2    0.90    0.08
   6   6   3    0.03    0.14
   6   6   3    0.08    0.03
  -6  -6  -3    0.05    0.03
   6   6   5    0.01    0.06
  -6  -6  -5    0.02    0.05
  -6  -6  -6    0.28    0.03
   6  -6   8    0.91    3.70
   6  -6   9    0.06    0.21
   6   7   4    0.00    0.03
   6   7   4    0.03    0.06
  -6  -7  -4    0.03    0.04
  -6  -7  -5    0.19    0.02
  -6  -7  -6    0.11    0.02
   6  -7   7    0.00    0.17
   6  -7   8    0.12    0.69
  -6  -8  -5    0.01    0.05
   6   9  -2    0.07    0.01
   6  10  -2    0.39    0.06
   6  10  -3    0.01    0.02
   6  11  -3    0.03    0.02
   6  11  -4    0.09    0.02
   6  12  -3    0.10    0.02
   6  12  -4    0.15    0.02
   6  12  -5    0.00    0.03
   6  13  -3    0.01    0.03
  -7   0  -3    0.56    0.07
   7   0   4    0.06    0.30
  -7   0  -4    0.01    0.05
   7   0   6    0.00    0.03
  -7   0  -6    0.03    0.05
   7   0   7    0.02    0.08
  -7   0  -7    0.07    0.04
   7   0   8    0.02    0.11
   7   0   9    0.04    0.23
   7   0  10   -0.01    0.07
   7   1   3    0.67    4.77
  -7  -1  -3    0.32    0.04
   7   1   4    0.04    0.15
  -7  -1  -4    0.10    0.02
  -7   1  -4    0.10    0.02
   7  -1   4    0.06    0.38
   7   1   6    0.00    0.03
  -7  -1  -6    0.03    0.05
  -7   1  -6    0.00    0.06
   7  -1   6    0.01    0.05
   7   1   7    0.04    0.22
  -7  -1  -7    0.16    0.02
  -7   1  -7    0.07    0.02
   7  -1   7    0.07    0.28
   7   1   8   -0.00    0.02
   7  -1   8    0.03    0.13
   7   1   9    0.01    0.08
   7  -1   9    0.00    0.02
   7   1  10    0.01    0.05
   7  -1  10   -0.03    0.16
   7   2   3    0.79    3.99
  -7  -2  -3    0.87    0.09
   7   2   4    0.03    0.12
   7   2   4    0.05    0.03
  -7  -2  -4    0.03    0.04
  -7   2  -4    0.02    0.05
   7  -2   4    0.19    2.23
   7   2   6   -0.02    0.12
  -7  -2  -6    0.01    0.04
  -7   2  -6    0.01    0.06
   7  -2   6    0.02    0.09
   7   2   7    0.06    0.38
  -7  -2  -7    0.71    0.06
  -7   2  -7    0.56    0.05
   7  -2   7    0.25    0.90
   7   2   8    0.03    0.16
   7  -2   8    0.02    0.09
   7   2   9    0.05    0.35
   7  -2   9    0.14    0.66
   7   2  10    0.01    0.07
   7  -2  10   -0.02    0.09
   7   3   2    0.11    1.23
  -7  -3  -2    0.07    0.01
   7   3   3    0.40    1.67
  -7  -3  -3    0.48    0.05
   7   3   4    0.00    0.03
  -7  -3  -4    0.05    0.04
  -7   3  -5    0.55    0.06
   7  -3   5    0.85    6.67
   7   3   6    0.00    0.02
  -7  -3  -6    0.09    0.05
  -7   3  -6    0.08    0.06
   7  -3   6    0.09    0.42
   7   3   8    0.00    0.03
   7  -3   8    0.02    0.10
   7   3   9    0.02    0.13
   7  -3   9    0.00    0.03
   7   4   2 1342.97 9999.00
   7   4   3    0.82    3.15
   7   4   3    1.17    0.10
  -7  -4  -3    1.25    0.11
   7   4   4   -0.08    0.02
  -7   4  -5    0.48    0.07
   7  -4   5    2.69   41.08
   7   4   6    0.01    0.06
  -7  -4  -6    0.02    0.04
  -7   4  -6    0.08    0.05
   7  -4   6   -0.04    0.25
   7   4   8    0.00    0.02
   7  -4   8   -0.02    0.10
   7   5   2    0.03    0.16
   7   5   2    0.00    0.03
  -7  -5  -2    0.01    0.03
   7   5   4    0.00    0.02
   7   5   4    0.03    0.05
  -7  -5  -4    0.03    0.05
   7   5   6    0.01    0.04
  -7  -5  -6   -0.02    0.05
  -7   5  -6    0.01    0.06
   7  -5   6    0.02    0.32
   7   5   7    0.01    0.07
   7  -5   7    0.12    0.70
   7  -5   8    0.04    0.17
   7  -5   9    0.03    0.13
   7   6   3    0.72    0.06
  -7  -6  -3    0.67    0.06
   7   6   4    0.00    0.02
  -7  -6  -4    0.02    0.04
  -7  -6  -5    0.27    0.03
   7   6   7    0.07    0.49
   7  -6   7    2.65   29.01
   7  -6   8   -0.14    0.87
   7  -6   9    0.43    1.91
  -7  -7  -4   -0.04    0.05
   7   7   6    0.00    0.03
   8   0   4    2.55   25.99
  -8   0  -4    0.68    0.08
   8   0   5    0.01    0.08
  -8   0  -5    0.00    0.06
   8   0   7    0.01    0.05
   8   0   8    0.03    0.11
   8   0   9    0.02    0.10
   8   1   4    0.40    2.67
  -8  -1  -4    0.14    0.02
   8  -1   4    1.20   20.72
   8   1   5    0.08    0.34
  -8  -1  -5    0.04    0.05
  -8   1  -5    0.02    0.05
   8  -1   5    0.05    0.35
   8   1   7    0.00    0.03
   8  -1   7   -0.03    0.13
   8   1   8    0.04    0.19
   8  -1   8    0.14    0.50
   8   1   9   -0.01    0.04
   8  -1   9   -0.02    0.07
   8   2   4    0.70    3.52
  -8  -2  -4    0.53    0.06
   8   2   5    0.03    0.14
  -8  -2  -5   -0.02    0.05
  -8   2  -5    0.08    0.06
   8  -2   5    0.03    0.33
   8   2   7   -0.02    0.11
   8  -2   7    0.05    0.23
   8   2   8    0.00    0.02
   8  -2   8    0.08    0.31
   8   2   9   -0.00    0.02
   8  -2   9    0.03    0.11
   8   3   4    0.20    0.87
  -8  -3  -4    0.28    0.03
   8   3   5    0.04    0.14
  -8  -3  -5    0.14    0.02
   8   3   7   -0.07    0.33
   8  -3   7   -0.04    0.22
   8   3   8    0.01    0.08
   8  -3   8   -0.06    0.26
   8   4   3    0.05    0.34
   8   4   4    0.29    1.15
  -8  -4  -4    0.34    0.04
   8   4   5    0.01    0.04
  -8  -4  -5    0.07    0.04
   8   4   6    0.11    0.47
   8  -4   6    2.08   30.85
   8   4   7    0.01    0.05
   8  -4   7    0.06    0.48
   8   5   2    0.64   11.19
   8   5   3    0.01    0.10
   8   5   4    0.08    0.30
  -8  -5  -4    0.20    0.02
   8   5   6    0.00    0.03
   8   5   7    0.00    0.02
   8  -5   7    0.16    2.10
   8   5   8    0.03    0.17
   8  -5   8    0.47    3.30
   8   6   5    0.00    0.03
   8   6   6    0.01    0.07
   8   6   8    0.05    0.29
   8  -6   8    2.24   28.40
   8   7   6    0.01    0.05
   8   7   7   -0.02    0.10
   9   0   5    0.08    0.82
   9   0   6    0.04    0.23
   9   0   7    0.08    0.35
   9   0   8    0.02    0.11
   9   1   5    0.07    0.53
   9  -1   5    0.50    8.38
   9   1   6    0.03    0.17
   9  -1   6   -0.02    0.21
   9  -1   7    0.15    0.71
   9   1   8    0.01    0.06
   9  -1   8    0.00    0.07
   9   2   5    0.19    1.06
   9   2   6   -0.10    0.39
   9  -2   6    0.19    2.33
   9   3   5    0.03    0.16
   9   3   6    0.01    0.06
   9   4   4    0.10    0.67
   9   4   5    0.02    0.10
   9   4   6    0.04    0.16
   9   4   7    0.03    0.12
   9  -4   7    0.68   11.47
   9   5   3    0.14    1.95
   9   5   4    0.07    0.37
   9   5   5   -0.02    0.10
   9   5   7    0.04    0.15
   9   6   5    0.03    0.11
   9   6   6   -0.04    0.16
  10   0   6    0.24    3.03
  10   1   5    0.22    4.28
  10   1   6    0.19    1.62
  10  -1   6    0.97   18.64
  10   2   6    0.02    0.20
  10   3   6   -0.01    0.10
  10   4   4    0.22    4.06
  10   4   5    0.04    0.36
  10   5   5   -0.22    1.36
   0   0   0    0.00    0.00
;
_shelx_hkl_checksum   99489

 
data_010_MnGF_1-70GPa
 
_audit_creation_method
;
CrysAlisPro 1.171.38.46 (Rigaku OD, 2015)
SHELXL-2017/1
;
_audit_creation_date              2018-08-01

_publ_contact_author_address     
;
School of Physics and Astronomy
Queen Mary University of London
Mile End Rd, London E1 4NS
U.K.
;
_publ_contact_author_email       a.e.phillips@qmul.ac.uk
_publ_contact_author_name        'Anthony E. Phillips'
_publ_contact_author_phone       '+44 2078 823 429'

_chemical_name_systematic        'guanidinium manganese(II) formate'
_chemical_name_common            'guanidinium manganese(II) formate'
_chemical_formula_moiety         'C3 H3 Mn O6, C H6 N3'
_chemical_formula_sum            'C4 H9 Mn N3 O6'
_chemical_formula_weight         250.08

_shelx_SHELXL_version_number      '2017/1'

loop_
 _atom_type_symbol
 _atom_type_description
 _atom_type_scat_dispersion_real
 _atom_type_scat_dispersion_imag
 _atom_type_scat_source
 'C'  'C'   0.0007   0.0007
 'International Tables Vol C Tables 4.2.6.8 and 6.1.1.4'
 'H'  'H'   0.0000   0.0000
 'International Tables Vol C Tables 4.2.6.8 and 6.1.1.4'
 'N'  'N'   0.0018   0.0014
 'International Tables Vol C Tables 4.2.6.8 and 6.1.1.4'
 'O'  'O'   0.0040   0.0026
 'International Tables Vol C Tables 4.2.6.8 and 6.1.1.4'
 'Mn'  'Mn'   0.2318   0.3560
 'International Tables Vol C Tables 4.2.6.8 and 6.1.1.4'
 
_space_group_crystal_system       trigonal
_space_group_IT_number            167
_space_group_name_H-M_alt         'R -3 c :H'
_space_group_name_Hall            '-R 3 2"c'
 
_shelx_space_group_comment
;
The symmetry employed for this shelxl refinement is uniquely defined
by the following loop, which should always be used as a source of
symmetry information in preference to the above space-group names.
They are only intended as comments.
;
 
loop_
 _space_group_symop_operation_xyz
 'x, y, z'
 '-y, x-y, z'
 '-x+y, -x, z'
 'y, x, -z+1/2'
 'x-y, -y, -z+1/2'
 '-x, -x+y, -z+1/2'
 'x+2/3, y+1/3, z+1/3'
 '-y+2/3, x-y+1/3, z+1/3'
 '-x+y+2/3, -x+1/3, z+1/3'
 'y+2/3, x+1/3, -z+5/6'
 'x-y+2/3, -y+1/3, -z+5/6'
 '-x+2/3, -x+y+1/3, -z+5/6'
 'x+1/3, y+2/3, z+2/3'
 '-y+1/3, x-y+2/3, z+2/3'
 '-x+y+1/3, -x+2/3, z+2/3'
 'y+1/3, x+2/3, -z+7/6'
 'x-y+1/3, -y+2/3, -z+7/6'
 '-x+1/3, -x+y+2/3, -z+7/6'
 '-x, -y, -z'
 'y, -x+y, -z'
 'x-y, x, -z'
 '-y, -x, z-1/2'
 '-x+y, y, z-1/2'
 'x, x-y, z-1/2'
 '-x+2/3, -y+1/3, -z+1/3'
 'y+2/3, -x+y+1/3, -z+1/3'
 'x-y+2/3, x+1/3, -z+1/3'
 '-y+2/3, -x+1/3, z-1/6'
 '-x+y+2/3, y+1/3, z-1/6'
 'x+2/3, x-y+1/3, z-1/6'
 '-x+1/3, -y+2/3, -z+2/3'
 'y+1/3, -x+y+2/3, -z+2/3'
 'x-y+1/3, x+2/3, -z+2/3'
 '-y+1/3, -x+2/3, z+1/6'
 '-x+y+1/3, y+2/3, z+1/6'
 'x+1/3, x-y+2/3, z+1/6'
 
_cell_length_a                    9.041(2)
_cell_length_b                    9.041(2)
_cell_length_c                    18.091(5)
_cell_angle_alpha                 90
_cell_angle_beta                  90
_cell_angle_gamma                 120
_cell_volume                      1280.5(7)
_cell_formula_units_Z             6
_cell_measurement_temperature     293(2)
_cell_measurement_reflns_used   309
_cell_measurement_theta_min     2.3470
_cell_measurement_theta_max     20.2900
 
_exptl_crystal_description       block
_exptl_crystal_colour            'pale pink'
_exptl_crystal_density_diffrn     1.946          
_exptl_crystal_F_000              762
_exptl_transmission_factor_min    ?
_exptl_transmission_factor_max    ?
_exptl_crystal_size_max           0.1
_exptl_crystal_size_mid           0.07
_exptl_crystal_size_min           0.05
_exptl_absorpt_coefficient_mu     0.539
_exptl_absorpt_correction_T_min                   0.55086
_exptl_absorpt_correction_T_max                   1.00000
_exptl_absorpt_correction_type            multi-scan
_exptl_absorpt_process_details
;
CrysAlisPro 1.171.38.46 (Rigaku Oxford Diffraction, 2015)
Empirical absorption correction using spherical harmonics,
 implemented in SCALE3 ABSPACK scaling algorithm.
;
_diffrn_ambient_temperature       293(2)
_diffrn_radiation_wavelength      0.4859
_diffrn_radiation_type                    'Synchrotron' 
_diffrn_radiation_source                  'Diamond Light Source Beamline I19'
_diffrn_radiation_monochromator           'double crystal Silicon 111'
_diffrn_measurement_specimen_support      'diamond anvil cell'
_diffrn_measurement_device                'Newport IS4CCD (4 circle)'
_diffrn_measurement_device_type   	  'Pilatus 300K'
_diffrn_measurement_method        		
;
\w scans with 0.2 degree frames
;
_diffrn_reflns_number             4342
_diffrn_reflns_av_unetI/netI      0.0655
_diffrn_reflns_av_R_equivalents   0.2312
_diffrn_reflns_limit_h_min        -10
_diffrn_reflns_limit_h_max        10
_diffrn_reflns_limit_k_min        -10
_diffrn_reflns_limit_k_max        10
_diffrn_reflns_limit_l_min        -20
_diffrn_reflns_limit_l_max        19
_diffrn_reflns_theta_min          2.352
_diffrn_reflns_theta_max          16.394
_diffrn_reflns_theta_full         16.394
_diffrn_measured_fraction_theta_max   0.979
_diffrn_measured_fraction_theta_full  0.979
_diffrn_reflns_Laue_measured_fraction_max    0.979
_diffrn_reflns_Laue_measured_fraction_full   0.979
_diffrn_reflns_point_group_measured_fraction_max   0.979
_diffrn_reflns_point_group_measured_fraction_full  0.979
_reflns_number_total              452
_reflns_number_gt                 305
_reflns_threshold_expression      'I > 2\s(I)'
_reflns_Friedel_coverage          0.000
_reflns_Friedel_fraction_max      .
_reflns_Friedel_fraction_full     .
 
_reflns_special_details
;
 _reflns_Friedel_fraction is defined as the number of unique
 Friedel pairs measured divided by the number that would be
 possible theoretically, ignoring centric projections and
 systematic absences.
;
 
_computing_data_collection     'CrysAlisPro 1.171.38.46 (Rigaku OD, 2015)'
_computing_cell_refinement     'CrysAlisPro 1.171.38.46 (Rigaku OD, 2015)'
_computing_data_reduction      'CrysAlisPro 1.171.38.46 (Rigaku OD, 2015)'
_computing_structure_solution     'SHELXT 2014/5 (Sheldrick, 2014)'
_computing_structure_refinement 'SHELXL-2017/1 (Sheldrick, 2017)'
_refine_special_details
;
 Refined as a 2-component twin.
;
_refine_ls_structure_factor_coef  Fsqd
_refine_ls_matrix_type            full
_refine_ls_weighting_scheme       calc
_refine_ls_weighting_details
'w=1/[\s^2^(Fo^2^)+(0.2000P)^2^] where P=(Fo^2^+2Fc^2^)/3'
_atom_sites_solution_primary      dual
_atom_sites_solution_secondary    dual
_atom_sites_solution_hydrogens    geom
_refine_ls_hydrogen_treatment     constr
_refine_ls_extinction_method      none
_refine_ls_extinction_coef        .
_refine_ls_number_reflns          452
_refine_ls_number_parameters      25
_refine_ls_number_restraints      12
_refine_ls_R_factor_all           0.1370
_refine_ls_R_factor_gt            0.1041
_refine_ls_wR_factor_ref          0.2951
_refine_ls_wR_factor_gt           0.2585
_refine_ls_goodness_of_fit_ref    1.127
_refine_ls_restrained_S_all       1.115
_refine_ls_shift/su_max           0.000
_refine_ls_shift/su_mean          0.000
 
loop_
 _atom_site_label
 _atom_site_type_symbol
 _atom_site_fract_x
 _atom_site_fract_y
 _atom_site_fract_z
 _atom_site_U_iso_or_equiv
 _atom_site_adp_type
 _atom_site_occupancy
 _atom_site_site_symmetry_order  
 _atom_site_calc_flag
 _atom_site_refinement_flags_posn
 _atom_site_refinement_flags_adp
 _atom_site_refinement_flags_occupancy
 _atom_site_disorder_assembly
 _atom_site_disorder_group
Mn1 Mn 0.666667 0.333333 0.333333 0.0261(16) Uani 1 6 d S T P . .
O21 O 0.4666(9) 0.3436(9) 0.3960(6) 0.043(2) Uani 1 1 d . . . . .
C22 C 0.333333 0.2150(18) 0.416667 0.035(4) Uani 1 2 d S T P . .
H22 H 0.333330 0.112106 0.416664 0.042 Uiso 1 2 calc R U P . .
C31 C 0.333333 0.666667 0.416667 0.026(5) Uani 1 6 d S T P . .
N32 N 0.4798(15) 0.666667 0.416667 0.046(4) Uani 1 2 d S T P . .
H32A H 0.574894 0.761794 0.416665 0.055 Uiso 0.5 1 calc R U P . .
H32B H 0.479767 0.571539 0.416669 0.055 Uiso 0.5 1 calc R U P . .
 
loop_
 _atom_site_aniso_label
 _atom_site_aniso_U_11
 _atom_site_aniso_U_22
 _atom_site_aniso_U_33
 _atom_site_aniso_U_23
 _atom_site_aniso_U_13
 _atom_site_aniso_U_12
Mn1 0.0181(18) 0.0181(18) 0.042(3) 0.000 0.000 0.0090(9)
O21 0.029(4) 0.028(4) 0.070(6) 0.003(4) 0.013(4) 0.012(4)
C22 0.045(8) 0.026(5) 0.041(11) 0.007(4) 0.014(8) 0.022(4)
C31 0.029(7) 0.029(7) 0.021(13) 0.000 0.000 0.014(3)
N32 0.026(5) 0.023(8) 0.088(12) -0.011(7) -0.006(4) 0.011(4)
 
_geom_special_details
;
 All esds (except the esd in the dihedral angle between two l.s. planes)
 are estimated using the full covariance matrix.  The cell esds are taken
 into account individually in the estimation of esds in distances, angles
 and torsion angles; correlations between esds in cell parameters are only
 used when they are defined by crystal symmetry.  An approximate (isotropic)
 treatment of cell esds is used for estimating esds involving l.s. planes.
;
 
loop_
 _geom_bond_atom_site_label_1
 _geom_bond_atom_site_label_2
 _geom_bond_distance
 _geom_bond_site_symmetry_2
 _geom_bond_publ_flag
Mn1 O21 2.175(8) 32 ?
Mn1 O21 2.175(8) 2_655 ?
Mn1 O21 2.175(8) 3_665 ?
Mn1 O21 2.175(8) 33_545 ?
Mn1 O21 2.175(8) . ?
Mn1 O21 2.175(8) 31_655 ?
O21 C22 1.242(11) . ?
C22 H22 0.9300 . ?
C31 N32 1.324(13) . ?
C31 N32 1.324(13) 2_665 ?
C31 N32 1.324(13) 3_565 ?
N32 H32A 0.8600 . ?
N32 H32B 0.8600 . ?
 
loop_
 _geom_angle_atom_site_label_1
 _geom_angle_atom_site_label_2
 _geom_angle_atom_site_label_3
 _geom_angle
 _geom_angle_site_symmetry_1
 _geom_angle_site_symmetry_3
 _geom_angle_publ_flag
O21 Mn1 O21 180.0 32 2_655 ?
O21 Mn1 O21 84.7(4) 32 3_665 ?
O21 Mn1 O21 95.3(4) 2_655 3_665 ?
O21 Mn1 O21 95.3(4) 32 33_545 ?
O21 Mn1 O21 84.7(4) 2_655 33_545 ?
O21 Mn1 O21 180.0 3_665 33_545 ?
O21 Mn1 O21 84.7(4) 32 . ?
O21 Mn1 O21 95.3(4) 2_655 . ?
O21 Mn1 O21 95.3(4) 3_665 . ?
O21 Mn1 O21 84.7(4) 33_545 . ?
O21 Mn1 O21 95.3(4) 32 31_655 ?
O21 Mn1 O21 84.7(4) 2_655 31_655 ?
O21 Mn1 O21 84.7(4) 3_665 31_655 ?
O21 Mn1 O21 95.3(4) 33_545 31_655 ?
O21 Mn1 O21 180.0 . 31_655 ?
C22 O21 Mn1 123.7(9) . . ?
O21 C22 O21 126.4(16) . 12 ?
O21 C22 H22 116.8 . . ?
O21 C22 H22 116.8 12 . ?
N32 C31 N32 119.999(5) . 2_665 ?
N32 C31 N32 120.001(3) . 3_565 ?
N32 C31 N32 120.000(4) 2_665 3_565 ?
C31 N32 H32A 120.0 . . ?
C31 N32 H32B 120.0 . . ?
H32A N32 H32B 120.0 . . ?
 
_refine_diff_density_max    1.189
_refine_diff_density_min   -1.198
_refine_diff_density_rms    0.239

_shelx_res_file
;
TITL MnGF 1.70 GPa, non-merohedrally twinned, in R-3c
    010_MnGF_1-70GPa.res
    created by SHELXL-2017/1 at 11:26:59 on 01-Aug-2018
CELL 0.48590   9.040530   9.040530  18.091266  90.0000  90.0000 120.0000
ZERR    6.00   0.002061   0.002061   0.004580   0.0000   0.0000   0.0000
LATT  3
SYMM -y, x-y, z
SYMM -x+y,-x, z
SYMM  y, x,-z+1/2
SYMM  x-y,-y,-z+1/2
SYMM -x,-x+y,-z+1/2
SFAC C H N O Mn
DISP C 0.0007 0.0007 6.0677
DISP H -0 0 0.6065
DISP Mn 0.2318 0.356 1014.4332
DISP N 0.0018 0.0014 8.9832
DISP O 0.004 0.0026 13.3363
UNIT 24 54 18 36 6

L.S. 10
PLAN  20
BOND $H
LIST 4
FMAP 2

RIGU
ACTA

SHEL 999 0.86
OMIT  6  -8  -7
OMIT  3  -4  16
OMIT  1  -4 -13

WGHT    0.200000
BASF   0.44451
FVAR       2.07607
MN1   5    0.666667    0.333333    0.333333    10.16667    0.01806    0.01806 =
         0.04231    0.00000    0.00000    0.00903
O21   4    0.466627    0.343588    0.395952    11.00000    0.02881    0.02772 =
         0.06972    0.00300    0.01309    0.01250
C22   1    0.333333    0.214977    0.416667    10.50000    0.04470    0.02589 =
         0.04099    0.00682    0.01364    0.02235
AFIX  43
H22   2    0.333330    0.112106    0.416664    10.50000   -1.20000
AFIX   0
C31   1    0.333333    0.666667    0.416667    10.16667    0.02867    0.02867 =
         0.02084    0.00000    0.00000    0.01433
N32   3    0.479767    0.666667    0.416667    10.50000    0.02635    0.02299 =
         0.08790   -0.01141   -0.00570    0.01150
AFIX  93
H32A  2    0.574894    0.761794    0.416665    10.50000   -1.20000
H32B  2    0.479767    0.571539    0.416669    10.50000   -1.20000

AFIX   0
HKLF 5


REM  MnGF 1.70 GPa, non-merohedrally twinned, in R-3c
REM R1 =  0.1041 for     305 Fo > 4sig(Fo)  and  0.1370 for all     452 data
REM     25 parameters refined using     12 restraints

END

WGHT      0.2000      0.0000

REM Highest difference peak  1.189,  deepest hole -1.198,  1-sigma level  0.239
Q1    1   0.5801  0.3361  0.3883  11.00000  0.05    0.70
Q2    1   0.4982  0.4485  0.4705  11.00000  0.05    0.61
Q3    1   0.4925  0.3114  0.3508  11.00000  0.05    0.60
Q4    1   0.3697  0.1839  0.4532  11.00000  0.05    0.58
Q5    1   0.5445  0.2992  0.4158  11.00000  0.05    0.55
Q6    1   0.3808  0.4961  0.3321  11.00000  0.05    0.53
Q7    1   0.3491  0.3575  0.3701  11.00000  0.05    0.46
Q8    1   0.2574  0.0229  0.3773  11.00000  0.05    0.46
Q9    1   0.5685  0.4159  0.4431  11.00000  0.05    0.46
Q10   1   0.5048  0.1629  0.3911  11.00000  0.05    0.44
Q11   1   0.3681  0.5161  0.5004  11.00000  0.05    0.43
Q12   1   0.6285  0.4751  0.4261  11.00000  0.05    0.40
Q13   1   0.5024  0.2679  0.4754  11.00000  0.05    0.36
Q14   1   0.3977  0.6357  0.3578  11.00000  0.05    0.36
Q15   1   0.3964  0.3407  0.3522  11.00000  0.05    0.35
Q16   1   0.3491  0.0994  0.3610  11.00000  0.05    0.34
Q17   1   0.5831  0.6667  0.4167  10.50000  0.05    0.31
Q18   1   0.6172  0.5853  0.4331  11.00000  0.05    0.30
Q19   1   0.5370  0.5079  0.3510  11.00000  0.05    0.24
Q20   1   0.5052  0.5920  0.3488  11.00000  0.05    0.23
;
_shelx_res_checksum   79654

_shelx_hkl_file
;
   0   0  -6 89560.3 374.414   1
   0   0 -12 33829.2 495.245   1
   0  -1 -14 5690.03 238.708   1
  -1   1  -8 5266.96 110.170   1
   1  -1   2 45216.8 375.552   1
  -1   1   4 67752.0 298.195   1
  -1   0 -10 98.1428 114.382   1
  -1   1  16 10720.1 393.870   1
   1  -2   0 40021.3 293.950   1
   2  -1   3 22155.3 288.682   1
  -2   1   3 50533.4 914.453  -2
  -1   2   3 50533.4 914.453   1
   1   1   6 17146.6 225.945   1
  -2   1  -9 806.407 97.2069   1
  -2   1 -12 10614.3 152.801   1
   1  -2 -15 99.7565 179.622   1
   1  -2 -18 1308.52 322.906   1
  -2   2 -16 5599.57 337.218   1
  -2   2 -10 6442.74 188.497   1
   2  -2   4 94249.5 769.964   1
  -2   2   2 499.466 92.9304  -2
  -2   2   2 499.466 92.9304   1
   2  -2  -8 53464.0 469.122   1
  -2   0 -14 471.773 245.288   1
   2  -2 -20 3177.41 912.513   1
   3  -2  17 2898.62 392.225   1
   6   2   7 8521.00 1454.77  -2
  -2   3 -17 8521.00 1454.77   1
   2  -3  14 2724.60 246.405   1
  -1  -2 -11 11683.6 279.624   1
   1  -3  -8 35107.3 455.962   1
   2  -3   5 60654.8 1109.91   1
   2  -3   2 10533.9 162.566   1
   2  -3  -1 33439.0 320.870   1
  -3   2   4 47831.7 670.472  -2
  -2   3   4 47831.7 670.472   1
  -3   2   7-95.8538 130.285   1
   3  -2 -10 16921.4 256.771   1
   3  -2 -13 633.283 181.871   1
  -3   2  16 1285.68 239.738   1
  -6  -1  -8 9638.97 1984.16  -2
   1  -3  16 9638.97 1984.16   1
   3  -2 -19-140.641 375.050   1
   0  -3 -18 1201.88 449.866   1
   6   3   6 2898.24 849.063  -2
  -3   3 -18 2898.24 849.063   1
  -3   3 -12 7921.78 410.310   1
   3  -3   6 31136.5 623.443   1
  -3   0   6 53155.4 1243.26  -2
   0   3   6 53155.4 1243.26   1
   3  -3   0 11320.9 191.578   1
   3  -3  -6 31913.5 459.321   1
   3  -3 -12 3646.24 331.757   1
   3  -3 -18 1876.42 441.355   1
   2  -4   0 8607.02 258.517   1
   2  -4   3 3961.58 288.429   1
   4  -2   6 27165.8 487.154   1
  -4   2   6 46063.4 1317.32  -2
  -2   4   6 46063.4 1317.32   1
   2  -4  -9-159.786 236.847   1
  -2   4  12 8437.22 354.546   1
   4  -2  15 88.8474 307.830   1
  -5  -2  -9 120.830 1277.72  -2
   2  -4  15 120.830 1277.72   1
   2  -4  18 737.155 709.485   1
  -2   4  21 186.737 499.281   1
  -6  -4  -5 507.780 1334.77  -2
   4  -3  19 507.780 1334.77   1
  -1  -3 -16 4389.38 382.767   1
  -5  -3  -8 19813.9 1218.37  -2
   3  -4  16 19813.9 1218.37   1
   1  -4 -13 321.303 319.243   1
   1  -4 -10 14360.0 377.598   1
   3  -4   7-54.8996 311.588   1
  -4   1   7-331.482 783.680  -2
  -1   4   7-331.482 783.680   1
   3  -4   4 9536.03 294.915   1
  -3   4  -1 8609.62 378.111   1
  -3   4   2 43150.6 563.085   1
  -4   3   5 7874.31 263.119   1
   4  -3  -5 15775.3 510.451  -2
   3  -4  -5 15775.3 510.451   1
   4  -3  -8 6091.93 221.289   1
  -4   3  11-418.589 198.866   1
  -3   4  14 3774.65 244.248   1
  -3   4  17-30.8701 442.911   1
   3  -4 -20 812.578 402.124   1
  -4   4 -20 2185.99 828.858   1
  -4   4 -14 3908.78 434.716   1
  -4   4  -8 3412.16 621.752   1
  -1  -4  -6 7388.99 1032.24  -2
   4  -4   8 7388.99 1032.24   1
  -4   4  -2 53674.7 371.932   1
  -4   4   4 82479.1 1067.58  -2
  -4   4   4 82479.1 1067.58   1
   4  -4 -10 232.843 282.554   1
  -4   4  16 6850.17 670.703   1
   4  -4 -22 359.952 474.392   1
   2  -5 -20 1142.43 469.552   1
  -2   5  17 611.582 459.225   1
   2  -5 -14 1757.53 398.962   1
  -4  -3 -10 11387.9 1063.61  -2
   3  -5  14 11387.9 1063.61   1
   3  -5  11 1318.02 320.017   1
   3  -5   8 20782.5 548.070   1
  -5   2   8 33525.9 1396.27  -2
  -2   5   8 33525.9 1396.27   1
   3  -5   5 1536.13 241.935   1
  -5   3  -2 13024.7 302.460   1
  -3   5   1 3353.80 399.476   1
  -3   5   4 12937.6 342.687   1
  -5   3   7 5043.77 504.631  -2
  -3   5   7 5043.77 504.631   1
  -3   5  10 9591.03 416.591   1
  -3   5  13 449.260 313.919   1
   5  -2  16 2218.25 595.493   1
   3  -5 -19-947.183 476.816   1
   3  -5 -22 904.952 561.493   1
  -4   5 -21 233.785 559.360   1
  -4   5 -18 1713.32 489.220   1
   5   5   6 4495.55 1094.61  -2
  -5   4 -18 4495.55 1094.61   1
   5  -4  15-34.6054 406.514   1
   4   4   9-10.5224 1100.17  -2
  -4   5 -15-10.5224 1100.17   1
   5  -4  12 4582.68 358.654   1
   5  -4   9 1848.88 369.582   1
  -4   5  -6 4211.00 334.046   1
   4  -5   3 3664.44 169.955   1
  -4   5   0 68671.9 544.235   1
   4  -5  -3 4620.56 280.591   1
   4  -5  -3 13041.1 367.811  -2
   5  -4  -3 13041.1 367.811   1
   5  -4  -6 2318.47 257.951   1
  -5   4   6 4350.70 272.893  -2
  -4   5   6 4350.70 272.893   1
   4  -5  -9 2725.52 230.791   1
   4  -5 -12 5135.90 275.716   1
  -4   5  18 1519.65 338.833   1
  -4   5  21-880.787 403.401   1
   4  -5 -24 431.508 794.218   1
  -4  -5  -8 17303.1 1588.67  -2
   5  -5  16 17303.1 1588.67   1
   5  -5  10 49.0243 541.639   1
  -5   5  -4 36289.3 357.997   1
  -5   5   2 42458.1 462.625   1
  -5   5   8 252.695 298.930   1
  -5   5  20 604.517 463.536   1
  -3   6   0 206.146 506.004   1
   3  -6   3 7647.22 431.374   1
  -3   6  -6 24494.4 534.564   1
  -3   6  -9 273.135 553.503   1
   6  -3  -9 192.587 561.846  -2
   3  -6  -9 192.587 561.846   1
   3  -6 -12 3690.84 427.863   1
   3   3  12 5773.51 1435.71  -2
  -3   6 -12 5773.51 1435.71   1
  -6   3 -15 297.280 455.290   1
   3  -6 -18 733.002 404.501   1
   3  -6 -21 479.197 577.087   1
   3  -6 -24-58.4529 1297.87   1
   4  -6  22 1.50264 511.775   1
  -2   6  19-63.2817 437.896   1
   5   6   5-1076.80 1670.26  -2
  -6   4 -19-1076.80 1670.26   1
   4  -6  16 3135.07 467.673   1
  -2   6  13 218.303 444.850   1
   4  -6  10 3444.78 466.154   1
   6  -2 -10 7042.04 754.023  -2
   2  -6 -10 7042.04 754.023   1
   4  -6   7 2929.33 333.827   1
   4  -6   4 22694.6 467.195   1
   4  -6   1 495.475 294.752   1
   4  -6  -2 4317.55 294.930   1
   4  -6  -5 248.783 295.768   1
   4  -6 -11 117.320 373.941   1
   4  -6 -14 459.957 1062.22   1
  -4   6  17-78.7436 470.956   1
  -4   6  20 742.784 534.165   1
  -4   6  23-375.222 568.191   1
  -5   6 -20 659.250 448.156   1
  -5   6 -17 1651.89 705.010   1
  -4  -6  -7 7139.66 1141.47  -2
   6  -5  17 7139.66 1141.47   1
   6  -5  14 2859.39 1369.49   1
  -3  -5 -10 10269.5 1440.05  -2
   5  -6  14 10269.5 1440.05   1
   5  -6  11 203.478 427.368   1
  -6   1  11 285.890 1232.06  -2
  -1   6  11 285.890 1232.06   1
   5  -6   8 3499.31 428.514   1
   0  -6  -6 4242.01 1673.23  -2
   6  -5   8 4242.01 1673.23   1
  -5   6  -5 519.114 361.698   1
  -6   5  -2 26661.1 350.179   1
   5  -6  -1 2099.28 160.330   1
  -5   6   4 11635.4 322.373   1
   5  -6  -4 30377.0 668.002  -2
   6  -5  -4 30377.0 668.002   1
   6  -5  -7 1672.63 306.175   1
  -6   5   7 2773.38 382.552  -2
  -5   6   7 2773.38 382.552   1
   5  -6 -10 1710.88 252.712   1
   5  -6 -16 3184.62 349.991   1
  -5   6  19-309.129 346.879   1
  -5   6  22 590.187 452.552   1
   5  -6 -25-16.7801 583.854   1
  -6   6 -18 3969.38 838.186   1
  -6   6  -6-48.8541 550.632   1
  -6   6   0 60390.8 512.927   1
   6  -6  -6 1023.51 380.731  -2
   6  -6  -6 1023.51 380.731   1
  -6   6  18 125.538 457.601   1
  -6   6  24-83.7356 626.923   1
   3  -7 -23 139.685 615.794   1
  -3   7  20 463.223 519.882   1
   5   7   4 1032.25 1072.53  -2
  -7   4 -20 1032.25 1072.53   1
   7  -4  17 201.606 398.066   1
  -7   4 -14 857.798 423.416   1
  -7   4 -11 148.496 620.999   1
  -2  -4 -13 1493.69 1547.03  -2
   4  -7  11 1493.69 1547.03   1
  -7   3  11 2609.53 746.153  -2
  -3   7  11 2609.53 746.153   1
  -7   4  -8 13457.1 443.010   1
   4  -7   5 2053.20 397.763   1
  -4   7  -2 2645.93 604.546   1
   4  -7  -1-16.6796 379.463   1
   4  -7  -4 7029.05 620.731   1
   4  -7  -7-56.6740 491.321   1
   7  -4 -10 14906.3 794.870  -2
   4  -7 -10 14906.3 794.870   1
   4  -7 -13 670.207 467.838   1
  -4   7  16 1855.02 496.677   1
  -7   3 -19-591.448 461.999   1
  -4   7  22 305.456 605.816   1
  -2   7  21 290.604 452.088   1
   6   5  13-251.802 3055.91  -2
  -5   7 -21-251.802 3055.91   1
  -5   7 -18 538.701 510.602   1
  -4  -7  -6-946.896 1382.15  -2
   7  -5  18-946.896 1382.15   1
   7  -5  15-228.632 379.670   1
   7  -5  12 4053.67 1397.92   1
   2   5  12 12498.1 1384.43  -2
  -5   7 -12 12498.1 1384.43   1
  -7   5  -9-61.5620 385.863   1
   5  -7   6 7114.92 442.259   1
   5  -7   3 22.3913 252.769   1
   5  -7   0 13153.7 328.610   1
   5  -7  -3 3.56204 298.150   1
   5  -7  -6 3328.71 403.552   1
  -7   5   9 603.813 450.386  -2
  -5   7   9 603.813 450.386   1
   5  -7 -12 6739.46 701.096   1
  -5   7  15 288.076 465.956   1
  -5   7  18 104.232 520.865   1
   5  -7 -21 1911.39 623.880   1
   5  -7 -24 743.095 991.082   1
  -6   7 -22 351.207 624.576   1
  -6  -6 -12 6838.53 2619.98  -2
   6  -7  22 6838.53 2619.98   1
   7  -6  19 209.041 546.698   1
  -6   7 -16 1825.05 748.322   1
  -3  -7  -8 5515.99 1124.73  -2
   7  -6  16 5515.99 1124.73   1
  -7   6 -13 142.739 662.425   1
   2   6  11 2083.88 904.128  -2
  -6   7 -13 2083.88 904.128   1
  -7   6  -7-192.426 435.223   1
   1  -7  -7 596.191 2062.24  -2
   7  -6   7 596.191 2062.24   1
  -6   7  -4 14910.5 529.026   1
  -6   7  -1 2143.78 215.248   1
   7  -6  -2 2498.11 200.590   1
   6  -7  -5 3137.94 374.415   1
   6  -7  -5 9916.67 894.460  -2
   7  -6  -5 9916.67 894.460   1
   7  -6  -8 12977.8 483.606   1
  -7   6   8 24764.6 992.073  -2
  -6   7   8 24764.6 992.073   1
  -6   7  11 556.959 368.548   1
   6  -7 -14 263.382 295.660   1
   7  -6 -17 191.350 354.400   1
  -6   7  20 496.388 437.474   1
  -6   7  23-56.2866 629.382   1
  -7   7 -20 1216.61 1015.00   1
   2   7  10 5855.05 1032.62  -2
  -7   7 -14 5855.05 1032.62   1
   7  -7   2-724.106 583.225   1
   7  -7  -4 35225.9 605.009   1
   7  -7 -10 179.470 532.568   1
   7  -7 -16 1668.41 473.450   1
  -7   7  22-234.435 606.517   1
   4  -8   0 5307.41 1255.80   1
   4  -8  -3 11.1970 508.344   1
   4  -8  -6 6142.76 605.202   1
   8  -4 -12 1758.32 705.036  -2
   4  -8 -12 1758.32 705.036   1
  -8   4 -15 293.067 560.993   1
   4  -8 -18 1147.72 506.327   1
  -4   8  21-858.993 586.724   1
   3  -8 -22 525.329 620.495   1
   3  -8 -19-453.359 505.325   1
   5   5  15-1343.90 2893.28  -2
  -5   8 -19-1343.90 2893.28   1
   4   8   5 477.454 1925.58  -2
  -8   5 -19 477.454 1925.58   1
   3  -8 -16 1587.00 445.517   1
  -8   5 -13 707.373 549.060   1
   8  -3 -13 1301.87 706.502  -2
   3  -8 -13 1301.87 706.502   1
  -8   5 -10 3407.75 489.262   1
  -1  -5 -14 9908.65 1148.40  -2
   5  -8  10 9908.65 1148.40   1
  -8   5  -7 1512.18 509.189   1
  -5   8  -4 7809.70 789.532   1
  -5   8  -1 2051.29 421.748   1
  -5   8   2 4502.70 375.941   1
   5  -8  -5 890.863 510.355   1
  -5   8   8 6181.91 759.412   1
  -8   5  11 1033.45 564.280  -2
  -5   8  11 1033.45 564.280   1
   5  -8 -14 1251.81 555.125   1
   5  -8 -17 126.678 551.098   1
  -5   8  20-693.510 587.824   1
  -2   8  23 130.911 858.224   1
   6  -8  20 1232.63 580.063   1
   5   6  14 4792.21 1964.72  -2
  -6   8 -20 4792.21 1964.72   1
   2  -8 -17 136.031 627.074   1
   3   8   7-106.180 977.008  -2
  -8   6 -17-106.180 977.008   1
  -6   8 -14 492.676 528.085   1
   8  -6  11 1444.62 673.701   1
   1   6  13 2180.77 1012.27  -2
  -6   8 -11 2180.77 1012.27   1
  -6   8  -5 3634.44 464.398   1
  -8   6  -2 2399.93 492.034   1
  -6   8   1 682.173 257.970   1
   6  -8  -4 6966.38 470.806   1
   6  -8  -7 5429.98 517.267   1
   8  -6 -10 7684.92 756.036  -2
   6  -8 -10 7684.92 756.036   1
   6  -8 -13-343.299 488.223   1
   6  -8 -16 589.789 522.759   1
  -6   8  19-572.762 554.149   1
   6  -8 -22 620.148 941.513   1
   7  -8  21-458.731 710.087   1
  -5  -7 -13 1965.44 2071.89  -2
   7  -8  21 1965.44 2071.89   1
   8  -7  18 541.393 579.378   1
  -7   8 -15-873.874 736.426   1
  -2  -8  -9 269.573 1064.28  -2
   8  -7  15 269.573 1064.28   1
   8  -7  12 4015.80 780.844   1
   1   7  12 10308.8 1028.27  -2
  -7   8 -12 10308.8 1028.27   1
   7  -8   9 595.284 468.908   1
   7  -8   6 4306.94 927.605   1
   7  -8   3 4868.05 489.104   1
   8  -7   0 5505.48 362.886   1
   7  -8  -3 4457.23 311.555   1
  -7   8   6 4955.49 442.887   1
   8  -7  -9 430.431 390.680   1
  -8   7   9 1688.40 514.101  -2
  -7   8   9 1688.40 514.101   1
  -7   8  12 1700.34 329.020   1
   7  -8 -15-36.6359 345.596   1
  -7   8  18 539.270 377.702   1
  -7   8  21 55.5785 532.135   1
   8  -8  16 1438.01 813.370   1
  -8   8 -10 1747.64 728.060   1
  -8   8  -4 6738.59 899.020   1
  -8   8   2 3485.92 376.284   1
  -8   8   8 10798.1 1180.10  -2
  -8   8   8 10798.1 1180.10   1
  -8   8  14-65.7664 454.181   1
  -8   8  20 491.932 808.960   1
   4  -9 -20 112.599 612.024   1
   4   9   4 3344.22 1789.33  -2
  -9   5 -20 3344.22 1789.33   1
  -9   5 -17 177.701 569.980   1
  -9   5 -14 3327.71 1269.79   1
   9  -4 -14 2664.50 807.143  -2
   4  -9 -14 2664.50 807.143   1
   4  -9 -11-1050.59 518.322   1
   4  -9  -8 2125.11 694.133   1
   0   5  16 12203.5 1473.89  -2
  -5   9  -8 12203.5 1473.89   1
  -4   9   5 262.405 815.509   1
   5  -9   2 7510.69 1474.31   1
  -5   9   1 880.593 1025.91   1
   5  -9  -4 4273.84 661.459   1
   5  -9  -7-472.945 1023.96   1
   5  -9 -10 487.502 611.471   1
  -9   5  13-36.3242 632.808  -2
  -5   9  13-36.3242 632.808   1
   5  -9 -16 2599.06 605.840   1
   5  -9 -19 49.0077 585.091   1
  -9   6 -21 483.133 868.647   1
   3  -9 -18 388.614 638.554   1
   4   6  16 2745.52 2986.79  -2
  -6   9 -18 2745.52 2986.79   1
   3   9   6 3059.32 1175.93  -2
  -9   6 -18 3059.32 1175.93   1
  -6   9 -15 18.1871 536.710   1
   9  -3 -15 964.895 1250.26  -2
   3  -9 -15 964.895 1250.26   1
  -6   9 -12 1770.61 612.964   1
  -6   9  -9 1133.98 540.458   1
  -9   6  -6 7219.41 883.225   1
  -6   9  -3 706.497 652.672   1
  -6   9   0 4419.22 416.700   1
   6  -9  -3 1149.14 546.121   1
  -6   9   9 691.294 594.382   1
   9  -6 -12 3801.80 678.653  -2
   6  -9 -12 3801.80 678.653   1
   6  -9 -15 60.5628 550.597   1
  -6   9  18 287.100 597.388   1
  -7   9 -19-112.644 691.671   1
   4   7  15 352.857 1970.51  -2
  -7   9 -19 352.857 1970.51   1
  -7   9 -16 1207.77 792.779   1
   2   9   8 3581.59 1072.66  -2
  -9   7 -16 3581.59 1072.66   1
   7  -9  13 161.172 534.558   1
   9  -7  10 4086.75 793.624   1
   0  -7 -14 4921.05 1052.66  -2
   7  -9  10 4921.05 1052.66   1
   7  -9   7-323.399 490.186   1
   7  -9   1 218.651 629.889   1
  -7   9   2 364.574 316.844   1
   7  -9  -5 716.827 701.935   1
   7  -9  -5 1706.81 796.819  -2
   9  -7  -5 1706.81 796.819   1
   7  -9  -8 7021.25 544.991   1
   9  -7 -11 854.069 598.191  -2
   7  -9 -11 854.069 598.191   1
  -7   9  14-17.6908 526.825   1
  -7   9  17-9.16509 559.244   1
   9  -8  17-454.879 571.322   1
   8  -9  14 1770.23 795.743   1
  -1  -9 -10 5283.42 1112.87  -2
   9  -8  14 5283.42 1112.87   1
  -9   8 -11 871.299 569.538   1
   8  -9   8 6786.38 573.058   1
   8  -9   5 1248.98 556.653   1
  -8   9  -2 2537.05 886.534   1
  -9   8   1 685.789 1086.25   1
   9  -8  -4 6760.91 534.841   1
   8  -9  -7-64.9769 437.403   1
   8  -9  -7 3.24549 532.899  -2
   9  -8  -7 3.24549 532.899   1
   9  -8 -10 844.492 519.268   1
  -9   8  10 1413.77 563.695  -2
  -8   9  10 1413.77 563.695   1
   8  -9 -13-433.977 348.245   1
  -8   9  16 961.392 386.667   1
   0  -9 -12 8829.56 1172.80  -2
   9  -9  12 8829.56 1172.80   1
   9  -9   6-249.878 702.771   1
  -9   9   0 12740.9 1511.50   1
   9  -9  -6 240.823 426.817   1
  -9   9  12 1354.66 520.194   1
   5 -10  -6 461.614 685.514   1
   5 -10  -9 437.104 625.658   1
   5 -10 -12 394.510 663.528   1
 -10   5  15 441.254 904.510  -2
  -5  10  15 441.254 904.510   1
   5 -10 -18 143.508 601.344   1
   3  10   5 144.466 1598.49  -2
 -10   6 -19 144.466 1598.49   1
  10  -6  16 108.124 1740.92   1
  10  -4 -16 1087.91 995.218  -2
   4 -10 -16 1087.91 995.218   1
   4 -10 -13-2441.27 579.570   1
  -6  10 -10 854.950 838.870   1
  -1   6  17 7313.74 1750.70  -2
  -6  10  -7 7313.74 1750.70   1
  -6  10  -4 1870.02 1116.48   1
  -6  10  -1-78.1456 1031.80   1
   6 -10  -2 7323.15 780.080   1
   6 -10  -5-389.671 562.505   1
   6 -10  -8 267.633 620.378   1
  -6  10  11-862.475 534.793   1
  10  -6 -14 3031.51 714.112  -2
   6 -10 -14 3031.51 714.112   1
  -6  10  17 123.048 599.377   1
  -7  10 -17-386.616 1238.35   1
   3   7  17 1695.14 1867.50  -2
  -7  10 -17 1695.14 1867.50   1
  -2 -10  -7-490.445 1140.85  -2
  10  -7  17-490.445 1140.85   1
   7 -10  14 1518.47 572.521   1
  -7  10 -11 370.693 606.905   1
 -10   7  -8 3057.58 1266.00   1
  -1   7  16 5316.69 1105.43  -2
  -7  10  -8 5316.69 1105.43   1
  -7  10  -5-803.389 730.926   1
  -7  10   4 1672.76 662.519   1
   7 -10  -7-30.3160 479.798   1
   7 -10 -10 5120.63 610.430   1
 -10   7  13 422.909 637.764  -2
  -7  10  13 422.909 637.764   1
  -7  10  16 450.171 611.600   1
   8 -10  15 338.600 826.707   1
   1  10   9 184.436 1001.88  -2
 -10   8 -15 184.436 1001.88   1
   8 -10  12 1041.49 555.534   1
 -10   8  -9-448.528 710.759   1
   1  -8 -15 137.863 1059.04  -2
   8 -10   9 137.863 1059.04   1
  -8  10  -6 4111.16 573.763   1
  -8  10  -3 2699.75 677.227   1
  -8  10   6 2001.67 525.945   1
   8 -10  -9-1155.94 510.437   1
 -10   8  12 1837.64 663.724  -2
  -8  10  12 1837.64 663.724   1
  -8  10  15 114.136 563.259   1
   9 -10  16 900.398 808.111   1
 -10   9 -13 7712.08 810.307   1
 -10   9 -10 2171.67 779.765   1
   1  -9 -14 6529.66 1197.41  -2
   9 -10  10 6529.66 1197.41   1
  -9  10  -7 555.158 546.600   1
  -9  10  -4 2800.74 540.370   1
 -10   9  -1-230.161 739.403   1
   5 -10  -9-474.885 2252.13  -2
  10  -9   1-474.885 2252.13   1
  10  -9  -5-120.151 371.138   1
  -9  10   8 270.114 498.178   1
  -9  10   8 819.876 660.907  -2
 -10   9   8 819.876 660.907   1
  10  -9 -11-150.557 502.329   1
 -10   9  11 701.758 603.216  -2
  -9  10  11 701.758 603.216   1
  -9  10  14 914.674 445.133   1
 -10  10 -14 1380.71 878.675   1
 -10  10  -8-1006.39 767.405   1
 -10  10  -2 5480.15 785.995   1
 -10  10  10 1673.96 655.164  -2
 -10  10  10 1673.96 655.164   1
  -5  11  14 884.313 737.570   1
   5 -11 -11-468.823 1006.17   1
   6 -11  -4 1986.61 1441.54   1
  -6  11   7-211.855 643.720   1
   6 -11 -10 2475.94 747.867   1
   6 -11 -13-105.514 570.675   1
  11  -6 -16 2379.75 1303.58  -2
   6 -11 -16 2379.75 1303.58   1
  -7  11 -15-15.9973 1249.56   1
   2   7  19 3097.38 2755.55  -2
  -7  11 -15 3097.38 2755.55   1
  -7  11 -12 744.918 1029.21   1
  -7  11  -9-568.580 968.593   1
  -2   7  18 679.089 1263.67  -2
  -7  11  -6 679.089 1263.67   1
  -7  11  -3 670.576 926.556   1
  -7  11   3 778.258 1397.60   1
   7 -11  -6 1186.65 548.496   1
   7 -11  -9 335.147 546.389   1
   7 -11 -12 771.194 572.739   1
 -11   7  15-203.334 681.895  -2
  -7  11  15-203.334 681.895   1
   8 -11  13 1033.30 680.662   1
   8 -11  10 1998.68 666.003   1
   2  -8 -17 857.227 1055.61  -2
   8 -11   7 857.227 1055.61   1
   8 -11   4 1863.47 793.750   1
   8 -11  -5 232.535 516.885   1
   8 -11  -8 2377.49 582.240   1
   8 -11 -11-19.5089 569.747   1
  11  -8 -14-117.941 686.872  -2
   8 -11 -14-117.941 686.872   1
   9 -11  14 220.070 1229.47   1
   0  11  10 102.438 2322.44  -2
 -11   9 -14 102.438 2322.44   1
   9 -11  11 270.998 585.338   1
 -11   9  -8 3508.99 792.709   1
  -2   9  16 4290.38 1176.83  -2
  -9  11  -8 4290.38 1176.83   1
   9 -11   5-1525.20 683.118   1
  -9  11   7-309.301 568.563   1
  -9  11  10 913.262 581.615   1
 -11   9  13-94.4732 717.764  -2
  -9  11  13-94.4732 717.764   1
  10 -11  12 1289.32 1025.65   1
  -1  11  12 2949.87 1087.71  -2
 -11  10 -12 2949.87 1087.71   1
 -11  10  -9-116.787 804.170   1
  -2  10  15 1242.97 1122.13  -2
 -10  11  -9 1242.97 1122.13   1
 -10  11  -6 1397.73 570.882   1
 -11  10  -3 58.2923 678.676   1
 -10  11   9-33.7932 536.723   1
 -10  11   9 725.671 952.225  -2
 -11  10   9 725.671 952.225   1
 -11  10  12 333.022 1709.84   1
 -11  10  12 1629.64 661.297  -2
 -10  11  12 1629.64 661.297   1
  -2  11  14 1041.53 1197.16  -2
 -11  11 -10 1041.53 1197.16   1
 -11  11  -4 1788.72 818.443   1
 -11  11   8 1488.88 892.917   1
   6 -12  -6 642.910 1508.60   1
   6 -12  -9 468.212 1002.92   1
   6 -12 -12 946.976 735.583   1
  -3   7  20 4879.89 2359.94  -2
  -7  12  -4 4879.89 2359.94   1
  -7  12   5-1095.61 1018.31   1
   7 -12  -8 1605.75 730.100   1
   7 -12 -11-175.365 583.355   1
   8 -12  11 327.612 1067.17   1
   8 -12   8 1334.42 1089.61   1
   3  -8 -19 173.332 1340.05  -2
   8 -12   5 173.332 1340.05   1
   8 -12  -7 614.440 575.678   1
   8 -12 -10 847.098 587.423   1
   9 -12   9-472.009 774.724   1
  -3   9  18 4869.01 1234.42  -2
  -9  12  -6 4869.01 1234.42   1
   9 -12  -9 552.765 586.645   1
  -9  12  12 1085.34 780.103   1
  10 -12  10 1188.27 958.848   1
 -12  10  -7 749.162 1152.73   1
  -3  10  17-53.0349 1182.09  -2
 -10  12  -7-53.0349 1182.09   1
  12 -10   4 3538.16 1825.12   1
 -10  12   8 428.074 987.490   1
  10 -12 -11-450.582 674.696   1
 -12  11  -8 1990.94 932.089   1
  -3  11  16 2401.00 1340.24  -2
 -11  12  -8 2401.00 1340.24   1
 -11  12  -5-100.717 639.300   1
  11 -12 -10-102.917 762.508   1
 -11  12  10 1016.45 1055.74  -2
 -12  11  10 1016.45 1055.74   1
 -12  12  -6 706.379 1008.06   1
   7 -13  -7 737.620 1660.88   1
  -7  13  10-441.106 1498.91   1
  -8  13  -6 205.440 1269.61   1
   8 -13  -9-32.0129 601.161   1
  -9  13  -7 158.364 1113.82   1
  -9  13   8 857.121 676.900   1
  10 -13   8-666.551 1716.29   1
   0   1   2 42975.9 382.663   2
   1  -1  -4 57230.5 372.685   2
  -2   1   0 28809.0 267.890   2
   1   1   3 21994.1 179.352   2
   2  -1  -6 14214.0 189.991   2
   0   2   4 94638.7 431.613   2
   2   0   2 212.063 358.994   2
   2  -2  -8 44537.4 810.138   2
  -1   3  11 8348.46 686.725   2
   3  -1  -8 26093.6 324.081   2
   1  -3  -5 60068.7 454.996   2
   1   2   2 7143.13 168.192   2
   2   1   1 22913.3 148.502   2
  -2   3   4 25869.2 231.310   2
  -3   2   7-81.0748 242.835   2
  -2   3  10 11878.5 365.346   2
   0   3  12 3615.32 1027.58   2
   0   3   6 29832.5 707.289   2
   3   0   0 6134.55 146.250   2
  -3   3   6 33244.9 358.795   2
   2   2   0 6057.55 419.746   2
  -2   4   3 3865.04 137.055   2
  -2   4   6 25864.0 339.991   2
   2   2   9-98.0081 181.779   2
  -2   4  12 8587.75 718.345   2
   2  -4 -15 111.709 1041.28   2
  -1   4  13 1019.11 765.471   2
   1   3  10 10139.4 417.622   2
   1  -4  -7 25.3619 173.142   2
   1   3   4 9318.38 150.906   2
   3   1  -1 3534.77 193.385   2
   3   1   2 33194.4 247.120   2
  -3   4   5 8537.03 247.638   2
  -3   4   8 5237.27 216.549   2
  -3   4  11 143.638 218.469   2
   3  -4 -14 1406.28 993.263   2
   0   4  14 3286.39 838.821   2
   0   4   8 4499.31 575.014   2
   4   0  -2 23750.2 346.805   2
  -4   4  10-158.098 294.998   2
  -2   5  14 2179.33 803.535   2
   2  -5 -11 818.993 213.097   2
  -2   5   8 19828.8 344.643   2
   2  -5  -5 893.012 190.272   2
   2   3   2 10885.9 293.533   2
  -5   2  -1 2503.12 133.614   2
   3   2   4 11989.8 155.670   2
   3  -5  -7 3227.05 208.303   2
  -3   5  10 8277.59 273.418   2
   3  -5 -13 531.631 259.607   2
   3  -5 -16 1287.07 1184.30   2
   1  -5 -15 1288.30 1220.68   2
   1   4  12 5540.78 599.725   2
  -1   5   9 1931.48 435.311   2
  -1  -4  -6 4158.63 157.615   2
   5  -1  -3 2563.54 237.410   2
   4   1   0 39806.4 307.594   2
   4   1   3 3995.14 216.120   2
  -4   5   6 2384.36 210.061   2
   4  -5  -9 3109.93 259.720   2
   4  -5 -12 4311.68 277.067   2
  -5   4  15 596.284 485.469   2
   0   5  10 241.501 652.871   2
   0   5   4 23360.7 562.567   2
   5  -5  -2 33603.1 500.949   2
  -5   5   8 245.872 279.877   2
   5  -5 -14 3070.20 521.824   2
   3   3   0 56.0724 260.862   2
   3   3   3 7229.78 323.745   2
   3   3   6 26419.5 309.481   2
   3  -6  -9 198.655 222.587   2
   3  -6 -12 1911.03 388.828   2
  -3   6  15-160.550 678.297   2
   3  -6 -18-1699.28 1403.42   2
  -2   6  16 3607.66 1351.06   2
  -2   6  13 1239.47 509.067   2
  -2   6  10-3176.94 512.532   2
   2   4   7 2564.12 337.784   2
   2   4   4 21595.6 397.930   2
  -6   2   1 267.725 251.235   2
   4   2   2 2857.97 169.429   2
  -4   6   5 308.678 167.029   2
  -4   6   8 14373.4 318.385   2
   4  -6 -11 92.1523 225.877   2
   4  -6 -14 1947.66 347.424   2
   1  -6 -11-239.012 472.145   2
  -1  -5  -8 2927.01 388.338   2
  -1  -5  -5 48.7766 268.500   2
   1   5   2 14766.9 271.728   2
  -6   1  -1 1151.65 220.322   2
   5   1   4 9262.82 269.197   2
  -5   6   7 1599.26 251.495   2
   5  -6 -10 734.439 271.855   2
   5  -6 -13-193.186 318.919   2
  -6   5  16 2059.86 547.293   2
   0   6  18 291.773 1097.40   2
   0   6   6-85.4682 450.360   2
  -6   0   0 30187.9 540.490   2
  -6   0  -6 1156.59 1295.77   2
   6  -6 -12 5516.23 435.809   2
   6  -6 -18-218.956 1107.03   2
  -3   7  17-351.872 840.894   2
   3   4  14 731.305 537.821   2
   3  -7 -11 333.546 663.730   2
   3   4   8 12639.1 441.407   2
   7  -3  -5 2896.90 252.559   2
   3   4   2 3424.76 366.201   2
  -7   4   1-491.234 244.401   2
   4   3   4 6725.51 296.119   2
  -4   7   7 286.545 189.948   2
  -4   7  10 7311.54 416.045   2
   7  -4 -13 643.992 392.241   2
  -7   4  16 1947.21 929.758   2
  -2   7  15 26.1258 640.852   2
  -2   7  12 5625.86 1585.53   2
   7  -2  -9 130.076 367.440   2
   7  -2  -6 6028.94 421.162   2
   7  -2  -3-52.7554 336.289   2
   2   5   0 8234.46 385.419   2
  -5  -2  -3 110.837 262.222   2
   7  -5  -6 3319.12 233.936   2
  -5   7   9-54.4034 269.150   2
   5  -7 -12 6543.41 400.263   2
   7  -5 -15 380.600 496.675   2
  -1   7  19 582.984 1136.70   2
   1   6  16 1649.66 966.609   2
   1  -7 -13-91.4205 740.751   2
   1  -7 -10 2414.87 588.023   2
   7  -1  -7 78.5032 397.579   2
   6   1  -4 9776.61 329.808   2
   7  -1  -1 1121.75 242.881   2
  -6  -1  -2 1533.72 280.399   2
  -7   6   5 2253.79 307.865   2
  -6   7   8 12558.4 454.724   2
   6  -7 -11 1207.75 379.023   2
   7  -6 -14 611.649 529.347   2
   7  -6 -17 321.057 459.868   2
   7  -6 -20-183.493 1243.01   2
   7   0  -8 20186.5 993.473   2
   7   0  -2-3018.68 411.362   2
   7  -7  -4 29574.6 636.839   2
  -7   7  10-545.604 1111.20   2
   7  -7 -16 1756.01 453.672   2
   4   4   0 4280.03 402.499   2
  -8   4   3-77.2389 365.415   2
   8  -4  -6 5079.48 342.702   2
  -4   8   9-241.356 670.961   2
  -4   8  12 2017.42 697.238   2
   8  -4 -15 19.1169 431.046   2
  -3   8  16 1568.63 751.963   2
   3   5  13 258.313 642.673   2
   8  -3 -10 2735.03 495.656   2
   8  -3  -7 1706.50 359.955   2
   8  -3  -4 5644.01 404.881   2
   8  -3  -1 1627.54 341.143   2
   8  -3   2 4338.00 348.877   2
  -5  -3  -5 687.174 277.372   2
  -5   8   8 6280.96 335.864   2
  -5   8  11 25.9560 1037.07   2
   8  -5 -14 745.044 563.396   2
   8  -5 -17-232.204 542.177   2
   2  -8 -20 959.304 1171.50   2
   2   6  17 406.100 1247.90   2
   2  -8 -14-115.340 624.924   2
   8  -2 -11 859.870 498.041   2
  -8   2   8 8833.43 935.215   2
   8  -2  -5 2403.86 398.532   2
  -8   2   2 1452.37 394.842   2
  -8   2  -1 1811.54 634.432   2
   8  -2   4 5199.50 340.792   2
   6  -8  -7 798.976 372.977   2
  -6   8  10 4251.64 413.573   2
   8  -6 -13 264.882 443.222   2
   8  -6 -16 240.610 545.370   2
   8  -6 -19 469.906 808.273   2
  -1   8  21 201.454 1451.78   2
   1  -8 -18 249.837 723.787   2
  -1  -7 -15-1366.37 926.744   2
   1  -8 -12 3199.13 766.632   2
   8  -1  -9 623.269 550.074   2
   8  -1  -6 2275.54 539.517   2
   8  -1  -3 2581.93 379.750   2
  -8   1   0 2784.36 437.407   2
   8  -7  -3 2454.44 662.230   2
  -7  -1  -9 1030.44 1815.39   2
   7  -8 -12 1492.15 325.734   2
   7  -8 -15-363.354 318.337   2
   8  -7 -18 357.636 589.422   2
   8  -7 -21-130.788 1388.76   2
   0  -8 -16 569.368 917.675   2
   0   8  10-138.477 852.502   2
   8   0  -4 3804.04 423.595   2
   8  -8 -14 10.9467 469.238   2
   9  -4 -17-145.265 841.530   2
   4   5  14 2214.69 663.912   2
  -4  -5 -11-473.445 442.351   2
   9  -4  -8 381.755 492.902   2
  -4  -5  -5 151.825 790.185   2
   4   5   2 7164.43 472.310   2
   9  -4   1 1626.89 437.613   2
  -5  -4  -4 2650.11 801.074   2
   9  -5  -7 1121.63 391.351   2
   9  -5 -10 338.491 404.293   2
   5   4  13 437.718 1534.42   2
   9  -5 -16 2825.56 664.877   2
   9  -5 -19-749.979 1387.26   2
  -3   9  21 129.589 1737.59   2
   3   6  15-673.524 670.751   2
  -3  -6 -12 1499.93 466.769   2
   9  -3  -9-25.7078 432.671   2
   9  -3  -6 5003.85 1109.27   2
  -9   3   3 330.947 442.877   2
  -9   3   0 4571.61 602.856   2
  -9   6   3 721.039 454.664   2
  -9   6   6 2255.44 373.997   2
   9  -6  -9 232.055 456.967   2
  -6  -3 -12 1656.38 2107.02   2
   9  -6 -15-230.559 479.968   2
   9  -6 -18 59.1777 618.559   2
   2  -9 -19 75.7656 901.287   2
   2   7  16 429.427 1064.30   2
   9  -2 -13-20.9157 485.725   2
   9  -2 -10 1310.51 598.490   2
   9  -2  -7-359.872 431.348   2
  -9   2   4 7767.99 640.762   2
  -9   2   1 116.587 507.867   2
   9  -2   2 676.099 792.551   2
  -9   7   5 408.721 442.578   2
  -9   7   8 4808.67 496.717   2
  -7   9  11-269.873 465.199   2
   9  -7 -14-39.6325 484.088   2
   9  -7 -17 340.513 491.967   2
   9  -7 -20 987.400 901.172   2
  -1  -8 -17-579.709 739.429   2
  -1  -8 -14 1135.40 1023.43   2
  -1  -8 -11 875.264 598.199   2
   9  -1  -8 5113.23 528.611   2
   1   8   5-22.4773 461.868   2
   9  -1  -2 1296.04 811.603   2
   9  -8  -4 4321.32 555.479   2
  -9   8   7-398.177 423.671   2
  -8   9  10 505.758 452.454   2
   9  -8 -13-103.751 343.282   2
   9  -8 -16 1235.66 528.522   2
   9  -8 -19 353.897 511.960   2
   0   9   6-1460.65 1227.81   2
   9  -9  -6 69.9049 510.996   2
  -9   9  12 563.983 500.031   2
  -9   9  18-174.187 917.587   2
  10  -5   0 6568.04 889.722   2
 -10   5   3 165.859 422.484   2
 -10   5   6 829.945 509.152   2
  10  -5  -9 417.699 392.474   2
  10  -5 -12 724.750 451.885   2
   5   5  15-1155.14 1467.48   2
 -10   5  18 1500.86 1229.59   2
   4   6  16 1092.68 917.575   2
  -4  -6 -13-3377.96 483.397   2
  10  -4 -10 512.637 424.821   2
  10  -4  -7 2042.65 569.162   2
 -10   4   4 689.475 460.920   2
 -10   4   1 327.307 551.465   2
  10  -6  -2 5323.58 607.782   2
 -10   6   5 211.747 476.180   2
  -6  -4  -8 213.214 435.833   2
  10  -6 -11-287.129 469.100   2
   6   4  14 303.249 1600.11   2
  10  -6 -17 255.806 518.353   2
  -3  -7 -17-2498.31 1553.78   2
  -3  -7 -14 851.696 520.409   2
  10  -3 -11 15.2887 441.399   2
  10  -3  -8 2161.03 559.285   2
  10  -3  -5-276.669 516.339   2
 -10   3   2 2500.98 670.097   2
 -10   7   4 789.020 477.716   2
 -10   7   7-255.560 466.166   2
 -10   7  10 3777.11 552.494   2
  10  -7 -16 366.037 520.411   2
   2 -10 -18 316.649 1085.65   2
  -2  -8 -15-617.863 1074.65   2
  10  -2 -12 173.175 542.964   2
  10  -2  -9-162.704 544.746   2
  10  -2  -6 2415.80 498.265   2
 -10   2   3 1525.88 710.189   2
 -10   8   6 1693.80 480.319   2
 -10   8   9 143.609 351.926   2
  10  -8 -15-804.011 528.344   2
 -10   8  18-84.7784 769.058   2
  -1  -9 -16 307.473 971.768   2
  10  -1 -13 6681.55 736.805   2
  10  -1 -10 1633.05 625.726   2
  10  -1  -7 117.454 447.783   2
   1   9   4 2030.62 1359.33   2
 -10   9   8 84.5741 486.111   2
  -9  10  11-56.5576 498.582   2
 -10   9  14 860.756 568.664   2
  10  -9 -17 496.807 574.473   2
   0  10  14 1265.35 1294.78   2
   0  10   8-2131.13 895.987   2
 -10  10  16 222.981 587.935   2
  11  -5 -14 332.571 541.562   2
  11  -5 -11-289.108 489.368   2
 -11   5   8 692.135 504.905   2
 -11   5   5-198.955 554.356   2
 -11   5   2 1398.08 454.578   2
 -11   6   4 2145.48 543.852   2
 -11   6   7-782.235 461.049   2
  11  -6 -10 1106.86 510.812   2
  -6  -5 -13 78.6656 541.737   2
  11  -4 -15-354.528 500.697   2
  11  -4 -12 1644.01 478.668   2
  11  -4  -9-642.848 510.810   2
 -11   4   6 881.602 644.564   2
 -11   4   3 130.862 490.155   2
  11  -4   0 2598.73 741.256   2
  11  -7  -3 357.268 571.435   2
 -11   7   6 1112.84 514.765   2
 -11   7   9 8.95607 526.901   2
  11  -7 -12 625.545 544.315   2
  11  -3 -13 219.262 490.997   2
  11  -3 -10 1944.25 513.113   2
  11  -3  -7-146.742 708.712   2
 -11   3   4 842.544 548.163   2
 -11   3   1-157.975 615.518   2
  11  -8  -5 288.148 532.605   2
 -11   8   8 2922.25 559.716   2
 -11   8  11 324.996 543.880   2
  11  -2 -14 134.146 1019.42   2
  11  -2 -11 61.9484 510.768   2
  11  -2  -8 2044.19 580.241   2
   2   9   5-4591.82 757.047   2
  11  -9  -7-811.307 504.410   2
 -11   9  10 785.923 537.689   2
  11  -1 -12-109.075 991.236   2
  -1  11   9 103.333 953.957   2
   1  10   6 342.729 862.174   2
 -11  10   9 489.047 532.236   2
 -10  11  12 1224.21 780.761   2
 -12   6   3 929.654 632.100   2
 -12   6   6 773.979 592.129   2
  12  -6  -9-235.105 529.474   2
  12  -6 -12 236.978 566.759   2
   6   6  15 582.821 2523.69   2
  -5  -7 -13 279.799 743.233   2
  12  -5 -10 1339.19 554.642   2
  12  -5  -7-400.561 534.611   2
 -12   5   4 791.822 637.199   2
  12  -5  -1 1418.56 884.544   2
 -12   7   5 64.8919 672.514   2
 -12   7   8 778.812 581.474   2
  12  -7 -11 210.529 608.291   2
  -7  -5 -14-435.077 1706.14   2
  -4  12  14 639.723 1024.95   2
  12  -4 -11 637.515 518.022   2
  12  -4  -8 100.231 616.356   2
 -12   4   5 66.0395 677.569   2
 -12   4   2 232.151 670.866   2
 -12   8   7 933.982 565.785   2
 -12   8  10 713.117 585.256   2
  12  -3 -12-235.914 633.022   2
  12  -3  -9 13.8271 559.742   2
 -12   3   6 1194.31 808.636   2
  -3  -9  -3 356.735 3030.50   2
 -12   9   6 1617.72 810.806   2
 -12   9   9-162.639 555.535   2
  12  -2 -10 627.700 1701.03   2
  12 -10  -8 693.364 627.439   2
   6   7  11-45.2846 1361.22   2
 -13   6   8 990.868 674.042   2
 -13   6   5 138.930 615.408   2
  13  -6  -2 254.138 835.956   2
 -13   7   4 1920.32 677.698   2
 -13   7   7 183.061 608.354   2
   5   8   9 11.3898 764.829   2
  13  -5  -6 291.395 588.583   2
 -13   5   3-225.177 682.733   2
 -13   8   6 416.481 627.431   2
 -13   4   7 524.912 637.793   2
  13  -4  -4 433.443 1615.35   2
;
_shelx_hkl_checksum   64747

 
data_012_MnGF_2-14GPa_CrysAlisPro
 
_audit_creation_method
;
CrysAlisPro 1.171.38.46 (Rigaku OD, 2015)
SHELXL-2017/1
;
_audit_creation_date              2018-08-01

_publ_contact_author_address     
;
School of Physics and Astronomy
Queen Mary University of London
Mile End Rd, London E1 4NS
U.K.
;
_publ_contact_author_email       a.e.phillips@qmul.ac.uk
_publ_contact_author_name        'Anthony E. Phillips'
_publ_contact_author_phone       '+44 2078 823 429'

_chemical_name_systematic        'guanidinium manganese(II) formate'
_chemical_name_common            'guanidinium manganese(II) formate'
_chemical_formula_moiety         'C3 H3 Mn O6, C H6 N3'
_chemical_formula_sum            'C4 H9 Mn N3 O6'
_chemical_formula_weight         250.08

_shelx_SHELXL_version_number      '2017/1'

loop_
 _atom_type_symbol
 _atom_type_description
 _atom_type_scat_dispersion_real
 _atom_type_scat_dispersion_imag
 _atom_type_scat_source
 'C'  'C'   0.0007   0.0007
 'International Tables Vol C Tables 4.2.6.8 and 6.1.1.4'
 'H'  'H'   0.0000   0.0000
 'International Tables Vol C Tables 4.2.6.8 and 6.1.1.4'
 'N'  'N'   0.0018   0.0014
 'International Tables Vol C Tables 4.2.6.8 and 6.1.1.4'
 'O'  'O'   0.0040   0.0026
 'International Tables Vol C Tables 4.2.6.8 and 6.1.1.4'
 'Mn'  'Mn'   0.2318   0.3560
 'International Tables Vol C Tables 4.2.6.8 and 6.1.1.4'
 
_space_group_crystal_system       trigonal
_space_group_IT_number            167
_space_group_name_H-M_alt         'R -3 c :H'
_space_group_name_Hall            '-R 3 2"c'
 
_shelx_space_group_comment
;
The symmetry employed for this shelxl refinement is uniquely defined
by the following loop, which should always be used as a source of
symmetry information in preference to the above space-group names.
They are only intended as comments.
;
 
loop_
 _space_group_symop_operation_xyz
 'x, y, z'
 '-y, x-y, z'
 '-x+y, -x, z'
 'y, x, -z+1/2'
 'x-y, -y, -z+1/2'
 '-x, -x+y, -z+1/2'
 'x+2/3, y+1/3, z+1/3'
 '-y+2/3, x-y+1/3, z+1/3'
 '-x+y+2/3, -x+1/3, z+1/3'
 'y+2/3, x+1/3, -z+5/6'
 'x-y+2/3, -y+1/3, -z+5/6'
 '-x+2/3, -x+y+1/3, -z+5/6'
 'x+1/3, y+2/3, z+2/3'
 '-y+1/3, x-y+2/3, z+2/3'
 '-x+y+1/3, -x+2/3, z+2/3'
 'y+1/3, x+2/3, -z+7/6'
 'x-y+1/3, -y+2/3, -z+7/6'
 '-x+1/3, -x+y+2/3, -z+7/6'
 '-x, -y, -z'
 'y, -x+y, -z'
 'x-y, x, -z'
 '-y, -x, z-1/2'
 '-x+y, y, z-1/2'
 'x, x-y, z-1/2'
 '-x+2/3, -y+1/3, -z+1/3'
 'y+2/3, -x+y+1/3, -z+1/3'
 'x-y+2/3, x+1/3, -z+1/3'
 '-y+2/3, -x+1/3, z-1/6'
 '-x+y+2/3, y+1/3, z-1/6'
 'x+2/3, x-y+1/3, z-1/6'
 '-x+1/3, -y+2/3, -z+2/3'
 'y+1/3, -x+y+2/3, -z+2/3'
 'x-y+1/3, x+2/3, -z+2/3'
 '-y+1/3, -x+2/3, z+1/6'
 '-x+y+1/3, y+2/3, z+1/6'
 'x+1/3, x-y+2/3, z+1/6'
 
_cell_length_a                    9.030(3)
_cell_length_b                    9.030(3)
_cell_length_c                    17.969(7)
_cell_angle_alpha                 90
_cell_angle_beta                  90
_cell_angle_gamma                 120
_cell_volume                      1268.9(10)
_cell_formula_units_Z             6
_cell_measurement_temperature     293(2)
_cell_measurement_reflns_used   320
_cell_measurement_theta_min     2.3640
_cell_measurement_theta_max     19.9550
 
_exptl_crystal_description       block
_exptl_crystal_colour            'pale pink'
_exptl_crystal_density_diffrn     1.964          
_exptl_crystal_F_000              762
_exptl_absorpt_coefficient_mu     0.544
_exptl_crystal_size_max           0.1
_exptl_crystal_size_mid           0.07
_exptl_crystal_size_min           0.05
_exptl_absorpt_correction_T_min                   0.52228
_exptl_absorpt_correction_T_max                   1.00000
_exptl_absorpt_correction_type            multi-scan
_exptl_absorpt_process_details
;
CrysAlisPro 1.171.38.46 (Rigaku Oxford Diffraction, 2015)
Empirical absorption correction using spherical harmonics,
 implemented in SCALE3 ABSPACK scaling algorithm.
;
_diffrn_ambient_temperature       293(2)
_diffrn_ambient_pressure          2140000
_diffrn_radiation_wavelength      0.4859
_diffrn_radiation_type                    'Synchrotron' 
_diffrn_radiation_source                  'Diamond Light Source Beamline I19'
_diffrn_radiation_monochromator           'double crystal Silicon 111'
_diffrn_measurement_specimen_support      'diamond anvil cell'
_diffrn_measurement_device                'Newport IS4CCD (4 circle)'
_diffrn_measurement_device_type   	  'Pilatus 300K'
_diffrn_measurement_method        		
;
\w scans with 0.2 degree frames
;
_diffrn_reflns_number             4276
_diffrn_reflns_av_unetI/netI      0.0684
_diffrn_reflns_av_R_equivalents   0.2143
_diffrn_reflns_limit_h_min        -10
_diffrn_reflns_limit_h_max        10
_diffrn_reflns_limit_k_min        -10
_diffrn_reflns_limit_k_max        10
_diffrn_reflns_limit_l_min        -18
_diffrn_reflns_limit_l_max        19
_diffrn_reflns_theta_min          2.360
_diffrn_reflns_theta_max          16.376
_diffrn_reflns_theta_full         16.376
_diffrn_measured_fraction_theta_max   0.962
_diffrn_measured_fraction_theta_full  0.962
_diffrn_reflns_Laue_measured_fraction_max    0.962
_diffrn_reflns_Laue_measured_fraction_full   0.962
_diffrn_reflns_point_group_measured_fraction_max   0.962
_diffrn_reflns_point_group_measured_fraction_full  0.962
_reflns_number_total              432
_reflns_number_gt                 283
_reflns_threshold_expression      'I > 2\s(I)'
_reflns_Friedel_coverage          0.000
_reflns_Friedel_fraction_max      .
_reflns_Friedel_fraction_full     .
 
_reflns_special_details
;
 _reflns_Friedel_fraction is defined as the number of unique
 Friedel pairs measured divided by the number that would be
 possible theoretically, ignoring centric projections and
 systematic absences.
;
 
_computing_data_collection     'CrysAlisPro 1.171.38.46 (Rigaku OD, 2015)'
_computing_cell_refinement     'CrysAlisPro 1.171.38.46 (Rigaku OD, 2015)'
_computing_data_reduction      'CrysAlisPro 1.171.38.46 (Rigaku OD, 2015)'
_computing_structure_solution     'SHELXT 2014/5 (Sheldrick, 2014)'
_computing_structure_refinement 'SHELXL-2017/1 (Sheldrick, 2017)'
_computing_molecular_graphics     ?
_computing_publication_material   ?
_refine_special_details
;
 Refined as a 2-component twin.
;
_refine_ls_structure_factor_coef  Fsqd
_refine_ls_matrix_type            full
_refine_ls_weighting_scheme       calc
_refine_ls_weighting_details
'w=1/[\s^2^(Fo^2^)+(0.2000P)^2^] where P=(Fo^2^+2Fc^2^)/3'
_atom_sites_solution_primary      dual
_atom_sites_solution_secondary    dual
_atom_sites_solution_hydrogens    geom
_refine_ls_hydrogen_treatment     constr
_refine_ls_extinction_method      none
_refine_ls_extinction_coef        .
_refine_ls_number_reflns          432
_refine_ls_number_parameters      25
_refine_ls_number_restraints      12
_refine_ls_R_factor_all           0.1343
_refine_ls_R_factor_gt            0.1063
_refine_ls_wR_factor_ref          0.2762
_refine_ls_wR_factor_gt           0.2544
_refine_ls_goodness_of_fit_ref    1.041
_refine_ls_restrained_S_all       1.029
_refine_ls_shift/su_max           0.000
_refine_ls_shift/su_mean          0.000
 
loop_
 _atom_site_label
 _atom_site_type_symbol
 _atom_site_fract_x
 _atom_site_fract_y
 _atom_site_fract_z
 _atom_site_U_iso_or_equiv
 _atom_site_adp_type
 _atom_site_occupancy
 _atom_site_site_symmetry_order  
 _atom_site_calc_flag
 _atom_site_refinement_flags_posn
 _atom_site_refinement_flags_adp
 _atom_site_refinement_flags_occupancy
 _atom_site_disorder_assembly
 _atom_site_disorder_group
Mn1 Mn 0.666667 0.333333 0.333333 0.0296(16) Uani 1 6 d S T P . .
O21 O 0.4670(9) 0.3440(8) 0.3961(5) 0.044(2) Uani 1 1 d . . . . .
C22 C 0.333333 0.2144(18) 0.416667 0.041(4) Uani 1 2 d S T P . .
H22 H 0.333331 0.111439 0.416664 0.050 Uiso 1 2 calc R U P . .
C31 C 0.333333 0.666667 0.416667 0.028(5) Uani 1 6 d S T P . .
N32 N 0.4801(13) 0.666667 0.416667 0.047(4) Uani 1 2 d S T P . .
H32A H 0.575337 0.761905 0.416665 0.056 Uiso 0.5 1 calc R U P . .
H32B H 0.480099 0.571429 0.416669 0.056 Uiso 0.5 1 calc R U P . .
 
loop_
 _atom_site_aniso_label
 _atom_site_aniso_U_11
 _atom_site_aniso_U_22
 _atom_site_aniso_U_33
 _atom_site_aniso_U_23
 _atom_site_aniso_U_13
 _atom_site_aniso_U_12
Mn1 0.0224(17) 0.0224(17) 0.044(3) 0.000 0.000 0.0112(9)
O21 0.034(4) 0.030(4) 0.067(5) 0.005(4) 0.013(4) 0.015(3)
C22 0.048(8) 0.031(5) 0.052(11) 0.008(4) 0.016(8) 0.024(4)
C31 0.029(6) 0.029(6) 0.026(12) 0.000 0.000 0.014(3)
N32 0.029(5) 0.029(7) 0.083(11) -0.009(7) -0.004(3) 0.015(4)
 
_geom_special_details
;
 All esds (except the esd in the dihedral angle between two l.s. planes)
 are estimated using the full covariance matrix.  The cell esds are taken
 into account individually in the estimation of esds in distances, angles
 and torsion angles; correlations between esds in cell parameters are only
 used when they are defined by crystal symmetry.  An approximate (isotropic)
 treatment of cell esds is used for estimating esds involving l.s. planes.
;
 
loop_
 _geom_bond_atom_site_label_1
 _geom_bond_atom_site_label_2
 _geom_bond_distance
 _geom_bond_site_symmetry_2
 _geom_bond_publ_flag
Mn1 O21 2.170(7) 32 ?
Mn1 O21 2.170(7) 2_655 ?
Mn1 O21 2.170(7) 3_665 ?
Mn1 O21 2.170(7) 33_545 ?
Mn1 O21 2.170(7) . ?
Mn1 O21 2.170(7) 31_655 ?
O21 C22 1.245(11) . ?
C22 H22 0.9300 . ?
C31 N32 1.325(12) 2_665 ?
C31 N32 1.325(12) 3_565 ?
C31 N32 1.325(12) . ?
N32 H32A 0.8600 . ?
N32 H32B 0.8600 . ?
 
loop_
 _geom_angle_atom_site_label_1
 _geom_angle_atom_site_label_2
 _geom_angle_atom_site_label_3
 _geom_angle
 _geom_angle_site_symmetry_1
 _geom_angle_site_symmetry_3
 _geom_angle_publ_flag
O21 Mn1 O21 180.0 32 2_655 ?
O21 Mn1 O21 84.6(3) 32 3_665 ?
O21 Mn1 O21 95.4(3) 2_655 3_665 ?
O21 Mn1 O21 95.4(3) 32 33_545 ?
O21 Mn1 O21 84.6(3) 2_655 33_545 ?
O21 Mn1 O21 180.0 3_665 33_545 ?
O21 Mn1 O21 84.6(3) 32 . ?
O21 Mn1 O21 95.4(3) 2_655 . ?
O21 Mn1 O21 95.4(3) 3_665 . ?
O21 Mn1 O21 84.6(3) 33_545 . ?
O21 Mn1 O21 95.4(3) 32 31_655 ?
O21 Mn1 O21 84.6(3) 2_655 31_655 ?
O21 Mn1 O21 84.6(3) 3_665 31_655 ?
O21 Mn1 O21 95.4(3) 33_545 31_655 ?
O21 Mn1 O21 180.0 . 31_655 ?
C22 O21 Mn1 123.3(8) . . ?
O21 C22 O21 125.9(15) . 12 ?
O21 C22 H22 117.1 . . ?
O21 C22 H22 117.1 12 . ?
N32 C31 N32 120.000(3) 2_665 3_565 ?
N32 C31 N32 119.999(11) 2_665 . ?
N32 C31 N32 120.001(3) 3_565 . ?
C31 N32 H32A 120.0 . . ?
C31 N32 H32B 120.0 . . ?
H32A N32 H32B 120.0 . . ?
 
_refine_diff_density_max    1.086
_refine_diff_density_min   -1.278
_refine_diff_density_rms    0.225

_shelx_res_file
;
TITL MnGF 2.14 GPa, non-merohedrally twinned, in R-3c
    012_MnGF_2-14GPa.res
    created by SHELXL-2017/1 at 12:07:15 on 01-Aug-2018
CELL 0.48590   9.030028   9.030028  17.969332  90.0000  90.0000 120.0000
ZERR    6.00   0.003235   0.003235   0.007164   0.0000   0.0000   0.0000
LATT  3
SYMM -y, x-y, z
SYMM -x+y,-x, z
SYMM  y, x,-z+1/2
SYMM  x-y,-y,-z+1/2
SYMM -x,-x+y,-z+1/2
SFAC C H N O Mn
DISP C 0.0007 0.0007 6.0677
DISP H -0 0 0.6065
DISP Mn 0.2318 0.356 1014.4332
DISP N 0.0018 0.0014 8.9832
DISP O 0.004 0.0026 13.3363
UNIT 24 54 18 36 6

L.S. 10
PLAN  20
BOND $H
LIST 4
FMAP 2

RIGU
ACTA

SHEL 999 0.86
OMIT     -6   8   7
OMIT     -2   6  10
OMIT      1  -5  -9
OMIT      0   0  -6
OMIT      1  -1  -4

WGHT    0.200000
BASF   0.44088
FVAR       2.21402
MN1   5    0.666667    0.333333    0.333333    10.16667    0.02243    0.02243 =
         0.04383    0.00000    0.00000    0.01122
O21   4    0.466962    0.343971    0.396141    11.00000    0.03378    0.03000 =
         0.06748    0.00500    0.01288    0.01470
C22   1    0.333333    0.214430    0.416667    10.50000    0.04757    0.03063 =
         0.05194    0.00778    0.01556    0.02379
AFIX  43
H22   2    0.333331    0.111439    0.416664    10.50000   -1.20000
AFIX   0
C31   1    0.333333    0.666667    0.416667    10.16667    0.02868    0.02868 =
         0.02650    0.00000    0.00000    0.01434
N32   3    0.480099    0.666667    0.416667    10.50000    0.02879    0.02902 =
         0.08301   -0.00898   -0.00449    0.01451
AFIX  93
H32A  2    0.575337    0.761905    0.416665    10.50000   -1.20000
H32B  2    0.480099    0.571429    0.416669    10.50000   -1.20000

AFIX   0
HKLF 5


REM  MnGF 2.14 GPa, non-merohedrally twinned, in R-3c
REM R1 =  0.1063 for     283 Fo > 4sig(Fo)  and  0.1343 for all     432 data
REM     25 parameters refined using     12 restraints

END

WGHT      0.2000      0.0000

REM Highest difference peak  1.086,  deepest hole -1.278,  1-sigma level  0.225
Q1    1   0.5661  0.3334  0.3853  11.00000  0.05    0.83
Q2    1   0.5028  0.2910  0.3575  11.00000  0.05    0.64
Q3    1   0.7209  0.8785  0.3663  11.00000  0.05    0.60
Q4    1   0.3029  0.1521  0.3834  11.00000  0.05    0.55
Q5    1   0.2486  0.0542  0.3543  11.00000  0.05    0.52
Q6    1   0.6586  0.4801  0.3869  11.00000  0.05    0.51
Q7    1   0.3620  0.3767  0.3704  11.00000  0.05    0.49
Q8    1   0.5533  0.4282  0.4408  11.00000  0.05    0.44
Q9    1   0.2854  0.3290  0.3376  11.00000  0.05    0.41
Q10   1   0.6797  0.7584  0.3827  11.00000  0.05    0.36
Q11   1   0.3986  0.6430  0.3632  11.00000  0.05    0.28
Q12   1   0.5326  0.8326  0.3513  11.00000  0.05    0.26
Q13   1   0.5470  0.5118  0.3509  11.00000  0.05    0.19
Q14   1   0.4676  0.4720  0.4097  11.00000  0.05    0.10
Q15   1   0.5148  0.5873  0.3667  11.00000  0.05    0.08
;
_shelx_res_checksum   10010

_shelx_hkl_file
;
   0   0  -6 88305.5 338.788   1
   0   0  12 35299.1 509.288   1
   0  -1 -14 6622.76 242.326   1
   0   1   8 6502.43 119.288   1
   1  -1   2 55252.4 407.275   1
   1  -1  -4 68582.2 308.985   1
  -1   0 -10 140.692 118.188   1
  -1   1  16 10467.4 406.460   1
  -1   2   0 40743.5 284.615   1
   1  -2   3 24759.3 287.698   1
   2  -1   6 20270.5 229.118   1
   2  -1  -9 930.872 102.492   1
   2  -1  12 11399.5 157.400   1
  -1   2  15 8.44973 179.674   1
   1  -2 -18 1205.56 321.998   1
   0   2  16 5820.89 332.289   1
   2  -2  10 6024.57 175.085   1
   2  -2   4 107402. 813.405   1
   2  -2  -2 392.024 102.441  -2
   2  -2  -2 392.024 102.441   1
  -2   2   8 53946.1 454.747   1
   2   0  14 389.696 234.447   1
   1  -3 -17 318.660 364.940   1
  -6  -2  -7-1481.80 1575.28  -2
   2  -3  17-1481.80 1575.28   1
  -2   3 -14 2948.39 233.668   1
  -1   3  11 13164.4 280.621   1
   3  -2   8 37721.2 415.312   1
   2  -3   5 63571.5 1174.62   1
   3  -2   2 11027.9 160.616   1
   2  -3  -1 37924.3 318.608   1
  -2   3   7 48.7052 125.159   1
   1  -3  10 18802.5 260.447   1
   1  -3  13 697.653 190.848   1
  -2   3  16 1104.15 245.752   1
  -6  -1  -8 6497.17 1567.14  -2
   1  -3  16 6497.17 1567.14   1
  -2   3  19 165.719 440.955   1
   0   3  18 695.836 421.900   1
  -6  -3  -6 4357.61 957.366  -2
   3  -3  18 4357.61 957.366   1
   3  -3  12 10898.4 451.768   1
   3  -3   6 35799.4 655.164   1
   3  -3   0 12601.4 205.750   1
  -3   3   6 38381.5 569.228   1
   3  -3 -12 3541.96 339.325   1
   3  -3 -18 1563.19 611.440   1
  -2   4   0 8324.51 238.201   1
   2  -4   3 4137.43 257.506   1
  -4   2  -6 28799.4 476.715   1
   4  -2   9-110.342 228.602   1
   4  -2  12 9275.86 363.795   1
   2  -4 -15 411.455 319.168   1
   5   2   9 1006.42 1106.45  -2
  -2   4 -15 1006.42 1106.45   1
   2  -4  18 703.909 1284.93   1
   2  -4 -21-49.1252 492.346   1
  -4   3 -16 3380.97 346.176   1
  -5  -3  -8 4933.23 1834.01  -2
   3  -4  16 4933.23 1834.01   1
   1  -4 -13 580.616 299.494   1
   4  -3  10 15718.1 373.696   1
   3  -4   7 141.850 307.426   1
  -4   1   7-73.6766 464.142  -2
  -1   4   7-73.6766 464.142   1
  -3   4  -4 11155.7 296.394   1
   3  -4   1 9195.27 373.209   1
  -3   4   2 48116.7 490.594   1
   4  -3  -5 8346.50 280.768   1
  -4   3   8 5795.62 228.566   1
  -4   1 -11 477.180 213.702   1
  -3   4  14 3824.02 252.164   1
  -3   4  17-286.487 422.611   1
   3  -4 -20 1020.49 402.422   1
   4  -4  20 2858.47 1025.75   1
   0   4  14 5578.58 525.695   1
  -4   4  -8 4733.67 472.371   1
   4  -4   2 56723.4 373.909   1
   4  -4 -10-82.6622 286.147   1
   4  -4 -16 5236.87 636.791   1
  -4   4  22-355.905 485.621   1
   2  -5 -20 938.156 476.112   1
  -2   5  17 398.257 484.249   1
  -2   5  14 1694.09 411.709   1
  -4  -3 -10 8531.66 992.062  -2
   3  -5  14 8531.66 992.062   1
   5  -3  11 856.463 309.080   1
   3  -5   8 22542.9 490.251   1
  -3   5  -5 1809.70 239.649   1
  -2   5   2 12743.3 293.305   1
  -3   5   1 2984.74 378.497   1
  -3   5   4 13241.5 313.978   1
   5  -3  -7 5026.45 529.775  -2
   3  -5  -7 5026.45 529.775   1
  -3   5  10 10786.9 431.458   1
   3  -5 -13 502.241 313.926   1
   5  -2  16 1805.97 618.207   1
   3  -5 -19 22.9611 476.461   1
   3  -5 -22 305.213 547.973   1
   1  -5 -21 20.6953 577.661   1
  -1   5  18 1718.85 447.407   1
   5   5   6 3175.82 1103.32  -2
  -5   4 -18 3175.82 1103.32   1
  -4   5 -15-397.974 385.444   1
  -5   4 -12 6546.09 366.161   1
  -5   4  -9 1903.33 371.696   1
  -4   5  -6 4726.64 322.818   1
   5  -4   3 4181.02 183.194   1
   4  -5   0 74676.5 554.294   1
  -4   5   3 4989.98 249.386   1
  -5   4   6 2681.49 291.277   1
   5  -4  -6 4724.20 301.973  -2
   4  -5  -6 4724.20 301.973   1
  -4   5   9 3241.12 251.208   1
   4  -5 -12 5223.29 290.982   1
   4  -5 -18 1024.67 333.036   1
   5  -4 -21-281.579 405.600   1
   4  -5 -24 324.138 823.094   1
   4   5   8 16725.5 1489.39  -2
  -5   5 -16 16725.5 1489.39   1
  -5   5 -10-114.259 531.912   1
  -5   5  -4 39430.6 372.052   1
  -5   5   2 43232.3 470.408   1
  -5   5   8 125.115 302.475   1
  -5   5  20 930.014 478.313   1
   3  -6   0 361.924 457.286   1
   3  -6  -3 8817.52 412.255   1
  -3   6  -6 26169.2 525.050   1
  -6   3  -9 244.899 402.441   1
   6  -3  -9 280.403 562.902  -2
   3  -6  -9 280.403 562.902   1
  -3   6  12 2934.27 431.859   1
   3   3  12 7713.76 1207.25  -2
  -3   6 -12 7713.76 1207.25   1
   6  -3  15 330.786 382.437   1
  -3   6  18 580.598 398.860   1
  -3   6  21 122.894 564.867   1
   3  -6 -24 550.272 1531.89   1
   4  -6  22-68.0152 556.643   1
   7   4  12 693.380 2548.37  -2
  -4   6 -22 693.380 2548.37   1
   2  -6 -19-120.543 413.466   1
  -5  -6  -5-1325.86 2650.57  -2
   6  -4  19-1325.86 2650.57   1
  -4   6 -16 2422.95 450.445   1
   2  -6 -13 1356.88 449.430   1
  -3  -4 -11 3009.75 1615.56  -2
   4  -6  13 3009.75 1615.56   1
  -4   6 -10 3913.26 501.454   1
  -6   2  10 5552.03 812.972  -2
  -2   6  10 5552.03 812.972   1
  -4   6  -7 2205.23 318.441   1
  -2   6   4 25861.6 462.864   1
  -4   6  -1 465.060 279.328   1
   4  -6  -2 4514.56 285.195   1
   4  -6  -5 203.631 288.982   1
  -4   6  11 210.037 370.523   1
  -4   6  14 992.807 623.984   1
   4  -6 -17-784.505 456.954   1
  -4   6  20 638.152 520.236   1
  -4   6  23-84.4423 568.932   1
   6  -5  20 380.483 452.479   1
  -6   5 -17 791.909 525.851   1
  -4  -6  -7 4980.41 1165.24  -2
   6  -5  17 4980.41 1165.24   1
   6  -5  14 4704.58 1613.58   1
   3   5  10 9502.02 1325.94  -2
  -5   6 -14 9502.02 1325.94   1
  -5   6 -11 352.441 421.413   1
  -6   1  11 786.733 1399.04  -2
  -1   6  11 786.733 1399.04   1
   6  -5   8 3898.51 408.175   1
   5  -6   5 496.605 366.014   1
  -6   5  -2 28759.3 357.468   1
  -5   6   1 2281.30 167.892   1
  -5   6   4 13349.0 351.639   1
  -6   5   7 1719.35 317.860   1
   6  -5  -7 3717.83 465.815  -2
   5  -6  -7 3717.83 465.815   1
  -5   6  10 1659.92 262.240   1
  -5   6  16 2591.49 344.508   1
  -5   6  19-4.11207 340.396   1
  -6   5  22-50.8645 432.847   1
   5  -6 -25 73.0242 630.884   1
  -6   6 -18 5171.88 853.393   1
  -6   6  -6 354.322 582.018   1
  -6   6   0 67056.4 549.649   1
   6  -6  -6 829.277 410.539  -2
   6  -6  -6 829.277 410.539   1
   6  -6 -12 5000.07 1141.85   1
  -6   6  18 569.245 475.741   1
  -6   6  24 176.225 622.871   1
  -3   7  23 479.273 629.637   1
  -7   4 -20 892.553 526.011   1
   6   4  14 1388.65 1649.21  -2
  -4   7 -20 1388.65 1649.21   1
  -5  -7  -4 2216.37 1231.41  -2
   7  -4  20 2216.37 1231.41   1
  -3   7  17-177.214 392.498   1
   7  -4  14 476.889 407.107   1
  -7   4 -11 617.994 682.345   1
  -2  -4 -13 3444.84 1643.63  -2
   4  -7  11 3444.84 1643.63   1
   7  -3 -11 1098.71 944.486  -2
   3  -7 -11 1098.71 944.486   1
   3  -7  -8 14319.8 434.490   1
  -4   7  -5 2547.93 393.369   1
  -4   7  -2 3260.31 547.139   1
   4  -7  -1 200.021 378.501   1
   4  -7  -4 7741.77 631.504   1
   4  -7  -7 320.559 480.844   1
  -7   4  10 13573.4 1205.36  -2
  -4   7  10 13573.4 1205.36   1
   4  -7 -13 253.694 457.339   1
   4  -7 -16 1355.54 490.780   1
   4  -7 -19 153.615 491.263   1
   4  -7 -22 344.736 598.705   1
  -7   5 -21 371.022 487.189   1
   6   5  13 1736.42 1813.33  -2
  -5   7 -21 1736.42 1813.33   1
  -2   7  18 278.584 467.425   1
  -4  -7  -6 1870.44 1474.96  -2
   7  -5  18 1870.44 1474.96   1
   7  -5  15 125.139 381.019   1
   7  -5  12 6619.07 1729.64   1
  -2  -5 -12 12436.2 1317.15  -2
   5  -7  12 12436.2 1317.15   1
  -7   5  -9 63.2281 368.315   1
  -7   5  -6 7681.60 512.813   1
   5  -7   3 142.590 256.647   1
  -5   7   0 14535.9 357.276   1
   5  -7  -3-102.392 295.976   1
   5  -7  -6 2434.77 387.773   1
   7  -5  -9 17.8792 471.777  -2
   5  -7  -9 17.8792 471.777   1
  -5   7  12 4539.77 539.200   1
  -5   7  15 34.3166 458.561   1
   5  -7 -18 70.4297 495.326   1
   5  -7 -21-610.992 578.186   1
  -5   7  24 322.876 602.169   1
   1  -7 -22 318.512 777.235   1
  -6  -6 -12 1517.06 1401.02  -2
   6  -7  22 1517.06 1401.02   1
  -6   7 -19-137.389 539.953   1
  -6   7 -16 2618.28 666.409   1
   3   7   8 6863.35 1175.12  -2
  -7   6 -16 6863.35 1175.12   1
  -7   6 -13 398.511 699.319   1
   2   6  11 2553.62 911.473  -2
  -6   7 -13 2553.62 911.473   1
  -6   7  -7-63.3633 416.243   1
  -7   6  -4 16190.5 603.464   1
   6  -7   1 2291.72 218.584   1
  -6   7   2 2297.64 205.297   1
  -6   7   5 3460.01 398.122   1
   6  -7  -5 10384.3 1235.48  -2
   7  -6  -5 10384.3 1235.48   1
  -7   6   8 13331.7 505.536   1
   6  -7 -11 627.966 373.081   1
  -6   7  14 82.1165 290.010   1
   6  -7 -17-23.1912 347.665   1
  -6   7  20-40.3626 438.289   1
  -6   7  23-430.815 847.719   1
  -7   7 -20 632.131 970.926   1
  -2  -7 -10 4853.98 993.903  -2
   7  -7  14 4853.98 993.903   1
   7  -7   2-1985.50 1273.27   1
   7  -7  -4 31678.3 591.449   1
  -7   7  10 2.48298 521.376   1
  -7   7  16 2157.06 498.194   1
   7  -7 -22 118.342 839.706   1
   4  -8   0 5829.08 1021.91   1
   4  -8  -3-216.152 458.052   1
  -4   8   6 4519.66 559.654   1
   8  -4 -12 3541.08 815.087  -2
   4  -8 -12 3541.08 815.087   1
   4  -8 -15-13.8804 559.718   1
   4  -8 -18 1523.19 515.941   1
   4  -8 -21-464.479 613.046   1
  -3   8  22-25.3121 643.416   1
   3  -8 -19 399.233 534.320   1
   5   5  15 645.969 1349.58  -2
  -5   8 -19 645.969 1349.58   1
  -4  -8  -5-961.172 1396.33  -2
   8  -5  19-961.172 1396.33   1
  -5   8 -16 626.478 438.113   1
   5  -8  13 934.880 535.718   1
   8  -3 -13 882.129 911.619  -2
   3  -8 -13 882.129 911.619   1
  -8   5 -10 2970.87 507.002   1
   1   5  14 10275.1 1086.71  -2
  -5   8 -10 10275.1 1086.71   1
  -3   8   7 1972.79 499.986   1
  -5   8  -4 8197.26 751.618   1
  -5   8  -1 2506.85 410.305   1
  -5   8   2 5026.17 384.433   1
  -5   8   5 720.233 493.394   1
  -5   8   8 3943.20 705.556   1
   8  -5 -11 890.182 584.864  -2
   5  -8 -11 890.182 584.864   1
  -5   8  14 693.338 511.598   1
   5  -8 -17-355.579 543.787   1
  -5   8  20-587.020 580.016   1
   8  -6  20 782.425 659.375   1
   5   6  14 1403.61 1204.48  -2
  -6   8 -20 1403.61 1204.48   1
   6  -8  17-595.865 557.265   1
   3   8   7 738.223 1294.61  -2
  -8   6 -17 738.223 1294.61   1
  -6   8 -14 436.625 516.584   1
   8  -6  11 1076.49 696.343   1
   1   6  13 1110.90 879.169  -2
  -6   8 -11 1110.90 879.169   1
  -6   8  -5 3176.98 601.191   1
   2  -8  -5 7061.85 870.596  -2
   8  -6   5 7061.85 870.596   1
   6  -8   2 2212.20 490.973   1
   6  -8  -1 908.237 257.136   1
  -6   8   4 8184.61 479.533   1
  -6   8   7 6163.37 525.514   1
   8  -6 -10 9087.04 825.526  -2
   6  -8 -10 9087.04 825.526   1
   6  -8 -13-49.5581 484.807   1
   6  -8 -16 78.6441 481.587   1
  -6   8  19-9.90461 533.945   1
   8  -7  21-206.919 879.093   1
  -5  -7 -13 538.903 1202.18  -2
   7  -8  21 538.903 1202.18   1
   8  -7  18-248.585 566.746   1
   7  -8  15 93.5073 660.765   1
   2   8   9 519.438 2353.07  -2
  -8   7 -15 519.438 2353.07   1
  -8   7 -12 4834.80 749.675   1
   1   7  12 11689.0 1044.09  -2
  -7   8 -12 11689.0 1044.09   1
   7  -8   9 941.279 479.969   1
  -7   8  -6 4758.11 1388.99   1
   7  -8   3 4990.76 649.099   1
  -3   8   7 7931.47 900.147  -2
  -8   7  -3 7931.47 900.147   1
  -7   8   0 5957.48 365.375   1
   7  -8  -3 3964.29 303.953   1
   7  -8  -6 5066.21 451.037   1
  -8   7   9 556.729 397.652   1
   8  -7  -9 872.198 535.059  -2
   7  -8  -9 872.198 535.059   1
   7  -8 -12 2242.08 331.658   1
   8  -7 -15-81.9074 347.591   1
  -7   8  18 99.4853 372.294   1
  -7   8  21-363.588 810.211   1
   8  -8  16 1511.08 994.093   1
   8  -8  10 1969.13 735.584   1
  -8   8  -4 7723.46 1331.92   1
  -8   8   2 4438.11 380.619   1
  -8   8   8 10889.2 1211.19  -2
  -8   8   8 10889.2 1211.19   1
   8  -8 -14 71.5516 464.888   1
   8  -8 -20 420.177 841.637   1
   4  -9 -20 261.406 571.668   1
  -4  -9  -4 537.300 3378.88  -2
   9  -5  20 537.300 3378.88   1
   4  -9 -17-11.7828 606.359   1
   9  -4 -14 1827.95 864.813  -2
   4  -9 -14 1827.95 864.813   1
   4  -9 -11-306.377 527.900   1
  -4   9   8 1909.17 703.312   1
   0  -5 -16 11499.2 1639.62  -2
   5  -9   8 11499.2 1639.62   1
   5  -9   5 166.462 1132.06   1
   5  -9   2 11323.2 1328.38   1
   5  -9  -1 672.003 715.223   1
   5  -9  -4 4238.19 683.026   1
   5  -9  -7-532.109 1244.36   1
   5  -9 -10 444.546 597.419   1
   9  -5 -13 89.2998 767.132  -2
   5  -9 -13 89.2998 767.132   1
   5  -9 -16 3541.14 610.334   1
   5  -9 -19-210.379 592.783   1
   9  -6  21 351.973 950.324   1
  -9   6 -18 735.778 672.626   1
   4   6  16 3792.28 1633.03  -2
  -6   9 -18 3792.28 1633.03   1
  -3  -9  -6 4054.43 1294.37  -2
   9  -6  18 4054.43 1294.37   1
   9  -6  15-319.834 531.468   1
   9  -3 -15-15.4121 1380.58  -2
   3  -9 -15-15.4121 1380.58   1
  -9   6 -12 838.298 544.320   1
  -6   9  -9 450.247 589.262   1
  -6   9  -6 3652.72 929.960   1
  -2   9   4 18451.0 1651.26  -2
  -9   6  -6 18451.0 1651.26   1
  -6   9  -3 445.678 593.257   1
   6  -9   0 4393.62 415.411   1
   6  -9  -3 1544.00 552.815   1
  -6   9   9 285.892 588.633   1
   9  -6 -12 6099.31 727.199  -2
   6  -9 -12 6099.31 727.199   1
  -6   9  15-214.272 528.176   1
   6  -9 -18 394.762 583.217   1
  -9   7 -19-63.7446 822.112   1
  -4  -7 -15 2477.37 1179.22  -2
   7  -9  19 2477.37 1179.22   1
  -7   9 -16 1323.16 703.690   1
  -2  -9  -8 4861.83 1140.88  -2
   9  -7  16 4861.83 1140.88   1
  -7   9 -13-133.788 520.997   1
  -9   7 -10 3178.44 808.060   1
   0  -7 -14 5172.21 961.827  -2
   7  -9  10 5172.21 961.827   1
   9  -7   7 1.84949 483.711   1
  -7   9  -1 227.035 611.725   1
  -7   9   2 260.076 334.129   1
   7  -9  -5 1111.74 674.752   1
   7  -9  -5 2351.10 834.995  -2
   9  -7  -5 2351.10 834.995   1
   7  -9  -8 6616.99 537.352   1
   9  -7 -11 970.365 586.188  -2
   7  -9 -11 970.365 586.188   1
  -7   9  14 272.336 498.223   1
  -7   9  17-430.003 520.607   1
   8  -9  17 571.938 576.523   1
   8  -9  14 2610.94 720.221   1
  -1  -9 -10 4715.35 1178.75  -2
   9  -8  14 4715.35 1178.75   1
   8  -9  11 138.537 579.280   1
  -8   9  -8 5096.65 562.164   1
   8  -9   5 715.394 537.694   1
   8  -9   2 3196.45 927.567   1
  -9   8   1 1154.05 1197.35   1
  -8   9   4 5963.48 528.038   1
   8  -9  -7-255.738 422.529   1
  -8   9   7 322.737 742.711  -2
  -9   8   7 322.737 742.711   1
  -9   8  10 907.951 497.246   1
   9  -8 -10 1729.61 599.294  -2
   8  -9 -10 1729.61 599.294   1
  -9   8  13-65.9457 340.390   1
  -8   9  16 634.111 418.809   1
   0   9  12 7525.52 1077.94  -2
  -9   9 -12 7525.52 1077.94   1
  -9   9  -6 205.631 726.122   1
   9  -9  -6 304.800 437.358   1
  -9   9  12 1067.91 503.295   1
   5 -10  -6 896.235 740.768   1
   5 -10  -9 1065.10 649.430   1
   5 -10 -12 685.928 681.103   1
  10  -5 -15 966.946 924.890  -2
   5 -10 -15 966.946 924.890   1
   5 -10 -18 211.595 743.067   1
 -10   6 -19-417.188 1373.13   1
  10  -6  16 1478.27 1180.27   1
  10  -4 -16 3978.45 1236.41  -2
   4 -10 -16 3978.45 1236.41   1
  -6  10 -13-788.039 590.599   1
  -6  10 -10 532.154 731.968   1
   1  -6 -17 19444.9 1998.75  -2
   6 -10   7 19444.9 1998.75   1
  -6  10  -4 2749.44 1006.43   1
   6 -10   1 267.603 895.903   1
   6 -10  -2 6075.36 767.765   1
   6 -10  -5-23.7863 614.768   1
   6 -10  -8 258.039 613.517   1
   6 -10 -11-488.035 516.206   1
  10  -6 -14 4181.99 764.840  -2
   6 -10 -14 4181.99 764.840   1
  -6  10  17-545.754 584.877   1
 -10   7 -17-707.018 1405.17   1
  -3  -7 -17 105.623 1172.50  -2
   7 -10  17 105.623 1172.50   1
  -2 -10  -7 1586.64 1292.53  -2
  10  -7  17 1586.64 1292.53   1
   7 -10  14 1011.67 569.250   1
  -7  10 -11 423.930 688.438   1
 -10   7  -8 2746.90 1300.57   1
   1  -7 -16 5613.23 1015.85  -2
   7 -10   8 5613.23 1015.85   1
   7 -10   5-1565.71 683.879   1
   7 -10  -4 2126.28 711.535   1
   7 -10  -7-257.847 483.629   1
  -7  10  10 3091.14 608.006   1
  10  -7 -13-30.9700 753.979  -2
   7 -10 -13-30.9700 753.979   1
   7 -10 -16-215.878 593.206   1
   8 -10  15 185.115 707.450   1
  -1 -10  -9 1632.84 1141.63  -2
  10  -8  15 1632.84 1141.63   1
  -8  10 -12 173.932 553.718   1
 -10   8  -9 382.069 743.718   1
  -1   8  15 197.292 978.702  -2
  -8  10  -9 197.292 978.702   1
 -10   8  -6 4415.27 586.348   1
   8 -10   3 2342.75 750.776   1
  -4  10   7 14657.1 1955.34  -2
 -10   8  -3 14657.1 1955.34   1
  -8  10   6 2779.08 535.966   1
   8 -10  -9-861.242 487.304   1
  10  -8 -12 2028.39 682.194  -2
   8 -10 -12 2028.39 682.194   1
   8 -10 -15 152.594 532.722   1
  -9  10 -16 958.687 1127.05   1
   9 -10  13 7640.57 822.564   1
 -10   9 -10 1709.80 779.053   1
   1  -9 -14 6973.99 1094.82  -2
   9 -10  10 6973.99 1094.82   1
  -9  10  -7 243.010 534.386   1
  -9  10  -4 3027.65 557.274   1
  -9  10  -1 593.092 696.608   1
  -5  10   9 486.252 1659.67  -2
 -10   9  -1 486.252 1659.67   1
   9 -10  -5-707.736 369.618   1
  -9  10   8 278.504 487.416   1
  -9  10   8 787.689 648.261  -2
 -10   9   8 787.689 648.261   1
  10  -9 -11-315.899 498.855   1
 -10   9  11 390.357 884.102  -2
  -9  10  11 390.357 884.102   1
  -9  10  14 1117.68 446.044   1
 -10  10 -14 2024.99 948.723   1
 -10  10  -8-1423.33 750.687   1
 -10  10  -2 6754.12 795.949   1
 -10  10  10 1736.60 656.753  -2
 -10  10  10 1736.60 656.753   1
   5 -11 -14 927.488 756.454   1
   5 -11 -11-615.244 1030.51   1
   6 -11  -4 1487.93 916.362   1
   6 -11  -7 453.998 695.194   1
   6 -11 -10 1909.68 757.514   1
  -6  11  13-944.722 578.456   1
 -11   6  16 1747.39 2331.33  -2
  -6  11  16 1747.39 2331.33   1
   2   7  19 1382.04 1357.92  -2
  -7  11 -15 1382.04 1357.92   1
  -7  11 -12 2307.24 945.475   1
   7 -11   9-560.725 870.056   1
  -7  11  -6-66.1080 1388.27   1
  -2   7  18 1337.90 1333.62  -2
  -7  11  -6 1337.90 1333.62   1
   7 -11   3 869.706 990.216   1
   7 -11  -6 911.328 536.329   1
   7 -11  -9 130.388 555.323   1
  -7  11  12 823.754 589.895   1
 -11   7  15 524.533 751.198  -2
  -7  11  15 524.533 751.198   1
  -8  11 -13 236.047 668.391   1
   8 -11  10 2108.77 662.497   1
  -8  11  -7 424.004 1499.08   1
  -2   8  17 266.692 2190.15  -2
  -8  11  -7 266.692 2190.15   1
   8 -11   4 1911.79 763.004   1
  -8  11   5 539.583 523.420   1
  -8  11   8 3344.51 600.819   1
  -8  11  11-274.500 559.524   1
  11  -8 -14 1135.10 761.688  -2
   8 -11 -14 1135.10 761.688   1
  -9  11 -14 1026.03 1705.58   1
   9 -11  11-487.490 568.229   1
  11  -9   8 1429.21 840.667   1
   2  -9 -16 5248.49 1071.01  -2
   9 -11   8 5248.49 1071.01   1
   9 -11   5-1452.38 634.086   1
   9 -11  -7-533.704 532.221   1
   9 -11 -10 757.930 554.435   1
  11  -9 -13-120.000 738.879  -2
   9 -11 -13-120.000 738.879   1
  10 -11  12 1342.47 952.144   1
   1 -11 -12 2332.90 1370.19  -2
  11 -10  12 2332.90 1370.19   1
 -11  10  -9-212.576 781.082   1
   2 -10 -15-400.757 1390.36  -2
  10 -11   9-400.757 1390.36   1
 -10  11  -6 1065.11 558.158   1
 -10  11  -3-597.763 680.573   1
 -10  11   9 131.092 531.927   1
 -10  11   9-36.7197 962.112  -2
 -11  10   9-36.7197 962.112   1
 -11  10  12 24.9670 783.178   1
 -11  10  12 2487.25 721.585  -2
 -10  11  12 2487.25 721.585   1
  -2  11  14 2221.96 1401.78  -2
 -11  11 -10 2221.96 1401.78   1
 -11  11  -4 1883.08 808.287   1
 -11  11   8 1973.14 857.919   1
   6 -12  -6 313.511 1587.03   1
   6 -12  -9-353.739 987.030   1
   6 -12 -12 134.461 796.797   1
  -7  12  -4 873.148 1525.70   1
   7 -12  -5 447.200 1059.12   1
   7 -12  -8 1735.69 786.395   1
  -7  12  11-224.666 590.597   1
  -8  12 -11 748.960 985.053   1
  -8  12  -8 2124.81 989.781   1
  -8  12  -5 214.268 1582.62   1
   3  -8 -19 813.315 1444.13  -2
   8 -12   5 813.315 1444.13   1
  -8  12   7 256.439 570.600   1
   8 -12 -10 796.077 601.550   1
  -9  12  -9 98.3713 782.153   1
  -9  12  -6 2800.66 1731.59   1
   3  -9 -18 4931.42 1280.00  -2
   9 -12   6 4931.42 1280.00   1
  -9  12   9 344.901 586.566   1
  -9  12  12 121.079 908.494   1
  10 -12  10 610.634 736.463   1
 -12  10  -7 745.794 962.998   1
   3 -10 -17 569.004 1223.40  -2
  10 -12   7 569.004 1223.40   1
  12 -10   4 3425.32 2085.18   1
 -10  12   8 1147.49 905.244   1
 -10  12  11 300.518 591.097   1
 -12  11  -8 934.265 883.991   1
   3 -11 -16 3527.93 1487.93  -2
  11 -12   8 3527.93 1487.93   1
  11 -12   5 582.541 622.008   1
  11 -12 -10 698.228 759.407   1
  11 -12 -10 1678.48 1301.79  -2
  12 -11 -10 1678.48 1301.79   1
 -12  12  -6-1228.89 786.339   1
   7 -13  -7 80.5867 1661.34   1
  -7  13  10 319.782 1482.08   1
   8 -13   6-361.134 1222.41   1
   8 -13  -9-115.445 606.149   1
   9 -13   7 318.092 1012.88   1
  -9  13   8 1208.45 990.739   1
 -10  13  -8 554.437 1877.68   1
   0   1   2 49416.6 387.206   2
  -1   1   4 73127.2 427.087   2
   1   1   0 27731.0 258.134   2
   1   1   3 24983.7 188.613   2
   2  -1  -6 16970.6 213.120   2
   0  -2  -4 113012. 497.995   2
   2   0   2 48.8355 256.617   2
   2  -2  -8 43781.1 878.325   2
  -1   3  11 11370.2 597.217   2
   1   2   8 34227.0 394.326   2
   1  -3  -5 67033.4 550.693   2
  -1   3   2 7975.93 178.587   2
   2   1   1 22196.5 154.590   2
  -2   3   4 28244.7 242.761   2
  -3   2   7-318.112 273.971   2
  -2   3  10 16314.1 412.013   2
   0   3   6 36542.8 688.846   2
   3   0   0 6016.12 136.884   2
  -3   3   6 34748.6 338.613   2
   2   2   0 6378.34 369.355   2
  -4   2   3 4064.00 146.774   2
  -2   4   6 26989.5 330.386   2
   2   2   9-5.05997 190.174   2
  -2   4  12 9093.48 603.428   2
  -1   4  13 279.319 606.206   2
   1   3  10 13014.8 403.744   2
   1  -4  -7-89.1113 174.022   2
   1   3   4 10513.3 166.806   2
   3   1  -1 3879.82 181.587   2
   3   1   2 32544.5 262.922   2
  -3   4   5 9533.02 284.179   2
  -3   4   8 5974.53 219.042   2
  -3   4  11 907.158 240.122   2
   3  -4 -14 2568.99 781.415   2
   0   4  14 4142.55 701.780   2
   0  -4  -8 4270.81 512.458   2
   0   4   2 22939.4 301.937   2
  -4   4  10 94.5522 296.562   2
  -2   5  14 1654.30 685.906   2
   2  -5 -11 986.372 230.738   2
  -2   5   8 22046.9 353.484   2
   5  -2  -5 1117.88 200.953   2
   2   3   2 10634.5 275.111   2
  -5   2  -1 2456.95 131.719   2
  -3   5   4 10696.1 145.298   2
   3  -5  -7 3292.60 214.845   2
   5  -3 -10 9853.33 302.375   2
  -3   5  13 696.267 294.134   2
   3  -5 -16 990.991 902.232   2
   1  -5 -15 291.151 948.339   2
   1   4  12 6774.57 520.491   2
   1  -5  -9 2288.71 400.231   2
  -1  -4  -6 5059.96 176.514   2
   5  -1  -3 2233.72 219.784   2
   1   4   0 39745.8 306.410   2
   5  -4  -3 3693.33 208.976   2
   4  -5  -6 2389.77 212.238   2
   4  -5  -9 4269.47 276.541   2
   4  -5 -12 5221.14 300.400   2
  -5   4  15-366.115 597.740   2
   0   5  10 378.492 585.490   2
   0   5   4 25803.5 567.395   2
   5  -5  -2 31109.1 519.740   2
  -5   5   8-316.891 321.357   2
   5  -5 -14 3083.15 619.588   2
   3   3   0 201.661 232.769   2
   6  -3  -3 8733.54 271.480   2
  -3   6   6 27377.2 323.315   2
   3  -6  -9 278.345 225.493   2
   6  -3 -12 2678.45 405.051   2
  -3   6  15 475.102 617.992   2
   3  -6 -18-284.277 1182.61   2
  -2   6  16 3166.29 1182.95   2
  -2   6  13 1493.63 525.691   2
  -2   6  10-1079.32 447.655   2
  -2  -4  -7 2980.34 331.000   2
  -6   2   4 22166.0 393.607   2
   6  -2  -1 404.515 244.381   2
   4   2   2 2894.32 164.614   2
  -4   6   5 253.113 171.623   2
  -4   6   8 15425.5 336.980   2
   4  -6 -11 51.7338 239.548   2
   4  -6 -14 1543.85 368.449   2
   1  -6 -11 288.698 440.944   2
  -1  -5  -8 2432.07 365.047   2
   5   1  -5 214.149 273.164   2
   5   1  -2 15098.2 272.773   2
  -6   1  -1 1186.51 205.980   2
  -6   5   4 8776.30 261.942   2
   5  -6  -7 1571.03 253.914   2
  -5   6  10 1026.56 294.886   2
   5  -6 -13-106.624 359.942   2
   6  -5 -16 2185.71 694.784   2
   0   6  18 358.903 927.300   2
   6   0  -6 67.6448 423.589   2
  -6   0   0 26310.8 539.492   2
  -6   0  -6 273.686 1037.67   2
  -6   6  12 6496.48 491.313   2
   6  -6 -18 1760.15 1369.01   2
  -3   7  20 1167.98 2041.35   2
   3  -7 -17-416.445 754.734   2
   7  -3 -14 550.896 609.019   2
   3  -7 -11 666.094 601.426   2
   7  -3  -8 12123.4 500.076   2
   7  -3  -5 2644.33 255.962   2
   7  -3  -2 3148.09 345.595   2
  -7   3  -1-224.184 223.433   2
   7  -4  -4 6658.54 292.495   2
  -4   7   7 331.320 198.099   2
  -4   7  10 7821.77 430.372   2
   7  -4 -13 740.922 400.697   2
  -7   4  16 2696.76 1296.65   2
  -2   7  18-366.012 1861.99   2
   2  -7 -15-29.5248 565.911   2
  -2   7  12 4810.17 1538.38   2
  -2  -5  -9 13.2143 367.180   2
   7  -2  -6 5255.65 424.684   2
   7  -2  -3-217.986 328.020   2
   2   5   0 8512.06 370.941   2
  -7   5   3-35.9672 242.684   2
   7  -5  -6 2867.86 235.960   2
   5  -7  -9 243.313 278.475   2
  -5   7  12 6438.83 448.818   2
   7  -5 -15-324.120 587.225   2
  -1   7  19 576.868 1024.62   2
   1   6  16 2949.14 884.980   2
   1  -7 -13 100.337 692.236   2
  -1   7  10 1487.40 726.447   2
   7  -1  -7-29.2106 380.360   2
  -7   1   4 9587.97 353.998   2
   7  -1  -1 978.948 234.524   2
  -6  -1  -2 937.561 251.465   2
   7  -6  -5 2506.15 304.269   2
  -6   7   8 13366.8 488.894   2
   6  -7 -11 738.483 401.648   2
   7  -6 -14 403.737 587.843   2
   7  -6 -17-204.871 565.686   2
  -7   0   8 19998.1 1732.55   2
  -7   0   2-2021.11 414.063   2
   7  -7  -4 28915.1 645.467   2
   7  -7 -16 1726.70 521.688   2
   8  -4   0 3971.79 368.295   2
   8  -4  -3-406.453 338.115   2
  -4  -4  -6 5152.52 342.083   2
   8  -4  -9-186.233 515.268   2
  -4   8  12 1203.61 613.906   2
   8  -4 -15 264.109 475.841   2
  -3   8  19 612.023 2066.99   2
   3  -8 -16 586.007 664.242   2
   3   5  13 815.135 583.320   2
   8  -3 -10 2146.74 522.055   2
   8  -3  -7 1613.44 415.120   2
   8  -3  -4 5816.67 397.145   2
  -8   3   1 1510.67 312.166   2
   8  -3   2 3808.54 327.544   2
   8  -5  -5 657.041 278.323   2
   5   3   8 5962.04 345.908   2
  -5   8  11-236.558 1358.10   2
   8  -5 -14 624.273 622.816   2
   8  -5 -17 437.131 681.455   2
   2  -8 -20 1034.18 1038.62   2
   2   6  17 659.441 999.310   2
  -2  -6 -14 250.064 564.282   2
   8  -2 -11 429.479 507.616   2
  -8   2   8 10265.2 1004.09   2
   8  -2  -5 2343.96 443.829   2
   8  -2  -2 1305.26 395.998   2
  -8   2  -1 1240.81 620.163   2
  -6  -2  -4 5281.00 327.254   2
   6  -8  -7 970.548 401.301   2
   6  -8 -10 4735.75 432.078   2
   8  -6 -13 75.9654 491.795   2
   8  -6 -16 865.216 664.276   2
   8  -6 -19-1321.27 981.789   2
  -1   8  21 701.863 1285.59   2
   1  -8 -18-285.130 649.941   2
  -1  -7 -15 171.169 847.635   2
   1  -8 -12 3415.76 833.179   2
   8  -1  -9 517.754 507.170   2
   8  -1  -6 2133.07 618.854   2
   8  -1  -3 3268.99 395.211   2
  -8   1   0 2295.14 452.590   2
   8  -7  -3 990.966 643.155   2
  -7  -1  -9 2051.79 1540.82   2
   7  -8 -12 2095.74 362.267   2
   7  -8 -15-368.129 355.339   2
   8  -7 -18 63.2537 703.408   2
   8  -7 -21 76.0726 1629.80   2
   0  -8 -16 777.049 813.085   2
   0   8  10 208.148 757.142   2
   8   0  -4 4178.48 443.063   2
   8  -8 -14 263.449 517.459   2
   9  -4 -17-135.802 1059.31   2
   4   5  14 1999.58 586.199   2
  -4  -5 -11-28.4460 437.229   2
  -9   4   8 156.301 509.566   2
  -4  -5  -5 170.902 688.158   2
   4   5   2 6991.83 448.794   2
   9  -4   1 441.722 376.129   2
  -5  -4  -4 2272.05 689.413   2
   9  -5  -7 290.683 395.417   2
  -5  -4 -10 446.707 437.035   2
   5   4  13 20.2962 1307.81   2
   9  -5 -16 4638.72 827.818   2
  -3   9  21 1433.22 2152.62   2
  -3   9  18 1917.22 2233.91   2
   3   6  15-519.169 600.586   2
  -3  -6 -12 1052.63 456.472   2
   9  -3  -9 92.2519 423.936   2
   9  -3  -6 2728.60 1307.61   2
   9  -3  -3 11.1568 421.950   2
  -9   3   0 3244.44 550.969   2
  -9   6   3 684.316 566.222   2
  -9   6   6 1515.05 366.456   2
   9  -6  -9 421.477 457.090   2
  -6  -3 -12 1789.21 1811.42   2
   9  -6 -15 114.915 531.374   2
   9  -6 -18-205.152 734.097   2
   2  -9 -19-591.585 945.860   2
  -2  -7 -16 241.977 954.172   2
   9  -2 -13 325.441 488.622   2
   9  -2 -10 1613.51 576.747   2
   9  -2  -7 174.143 406.486   2
   9  -2  -4 5925.50 750.924   2
  -9   2   1 3.36488 530.422   2
   9  -2   2 551.260 838.297   2
  -9   7   5 399.656 446.213   2
   9  -7  -8 5826.27 538.009   2
  -7   9  11 405.250 614.898   2
   9  -7 -14 193.083 524.293   2
   9  -7 -17 91.7481 585.955   2
   9  -7 -20 854.751 1113.10   2
  -1  -8 -17-20.2363 660.181   2
  -1  -8 -14 1588.31 872.009   2
   9  -1 -11-241.897 520.813   2
   9  -1  -8 4639.14 485.441   2
   1   8   5 407.770 453.177   2
   9  -1  -2 1264.39 678.011   2
   9  -8  -4 4704.37 546.751   2
  -9   8   7-70.4046 441.319   2
  -8   9  10 980.633 483.932   2
   8  -9 -13 11.8523 358.483   2
   9  -8 -16 1263.04 592.219   2
   9  -8 -19 268.560 602.387   2
   0   9   6-908.437 679.433   2
  -9   9   6 315.569 523.130   2
   9  -9 -12 932.528 531.829   2
  -9   9  18 1289.16 987.601   2
  10  -5   0 5059.41 765.233   2
 -10   5   3 510.347 410.674   2
  10  -5  -6 848.130 523.136   2
  10  -5  -9 187.569 399.902   2
  -5  -5 -12 803.900 488.836   2
  10  -5 -18-137.454 1201.71   2
  -4  10  16 302.556 838.603   2
  -4  -6 -13-2290.56 470.112   2
  10  -4 -10 938.194 428.299   2
  10  -4  -7 1936.29 591.804   2
  10  -4  -4 894.038 455.775   2
 -10   4   1 25.9234 528.918   2
 -10   6   2 3304.98 538.601   2
 -10   6   5 74.9344 463.266   2
  10  -6  -8-17.0369 429.742   2
  10  -6 -11-1499.66 474.748   2
  10  -6 -17-58.6121 597.865   2
  -3  10  17-167.539 2202.04   2
  -3  -7 -14 939.026 519.630   2
  10  -3 -11 61.8164 435.080   2
  10  -3  -8 1525.14 530.317   2
  10  -3  -5-427.696 489.061   2
 -10   3   2 2362.65 658.868   2
 -10   7   4 1045.18 480.231   2
 -10   7   7 52.8777 479.373   2
  10  -7 -10 3996.36 585.763   2
  10  -7 -16 577.060 594.091   2
   2 -10 -18 716.144 1268.82   2
  -2  -8 -15-856.672 914.183   2
  10  -2 -12-98.4006 506.825   2
  10  -2  -9-44.5668 522.640   2
  10  -2  -6 2328.31 502.579   2
  10  -2  -3 1036.61 587.307   2
 -10   8   6 2152.08 499.728   2
  10  -8  -9 148.325 367.784   2
  10  -8 -15-298.964 574.848   2
 -10   8  18-9.20790 891.191   2
  -1  -9 -16 1156.08 905.125   2
  10  -1 -13 5031.61 714.870   2
  10  -1 -10 874.704 563.529   2
  10  -1  -7 97.1593 427.492   2
   1   9   4 1679.66 1386.44   2
 -10   9   8 459.927 501.516   2
  -9  10  11-64.0149 508.278   2
  10  -9 -14 827.595 589.361   2
  10  -9 -17 186.262 612.411   2
   0  10  14 846.743 992.312   2
   0  10   8-919.877 796.604   2
  10 -10 -16 645.489 632.648   2
  11  -5 -14-12.0830 632.056   2
  11  -5 -11-1.14762 428.883   2
  11  -5  -8 642.011 496.775   2
 -11   5   5-19.7936 508.272   2
 -11   5   2 769.742 432.392   2
 -11   6   4 2176.86 545.781   2
  11  -6  -7-527.631 464.227   2
  11  -6 -10 805.136 499.832   2
  11  -6 -13-241.241 627.770   2
  11  -4 -15-332.693 619.113   2
  11  -4 -12 1621.25 470.449   2
  11  -4  -9-125.402 495.224   2
  11  -4  -6 115.680 601.145   2
 -11   4   3 524.838 491.257   2
 -11   4   0 1195.40 728.248   2
 -11   7   3 153.532 552.253   2
 -11   7   6 1245.49 510.158   2
  11  -7  -9 370.794 544.258   2
  11  -7 -12 613.320 594.701   2
  -3  11  16-874.799 2144.60   2
  11  -3 -13 4.52738 486.391   2
  11  -3 -10 1069.28 479.038   2
  11  -3  -7 358.831 630.341   2
  11  -3  -4 783.534 519.004   2
 -11   3   1 274.203 674.076   2
 -11   8   5-87.6061 521.964   2
 -11   8   8 2340.03 573.825   2
  11  -8 -11-3.53718 547.945   2
  11  -2 -14-693.264 1164.73   2
  11  -2 -11 86.2601 491.070   2
  11  -2  -8 1076.64 533.674   2
  11  -2  -5-3627.22 699.039   2
 -11   9   7-109.050 508.946   2
 -11   9  10 704.556 557.632   2
  11  -1 -12 533.045 837.123   2
   1  10   9 4.73572 761.095   2
   1  10   6 1150.59 772.825   2
 -11  10   9 306.780 541.581   2
 -10  11  12 576.642 806.044   2
   0  11  10 264.626 1558.54   2
 -12   6   3 954.137 599.727   2
 -12   6   6 483.601 593.141   2
  12  -6  -9-877.571 502.122   2
  12  -6 -12 355.411 661.775   2
 -12   5  13-716.025 1971.35   2
  12  -5 -10 390.914 552.398   2
  12  -5  -7-929.196 495.424   2
 -12   5   4 372.559 566.150   2
  12  -5  -1 26.7564 815.050   2
 -12   7   5-1266.80 676.722   2
 -12   7   8 511.247 602.224   2
  12  -7 -11-74.3115 619.660   2
  -7  -5 -14 151.806 1627.02   2
  -4  12  14 149.667 837.595   2
  12  -4 -11-227.974 500.916   2
  12  -4  -8-715.424 583.256   2
 -12   4   5 117.535 664.790   2
 -12   4   2-62.8288 674.725   2
 -12   8   4 1158.03 1710.93   2
 -12   8   7 423.306 575.787   2
 -12   8  10 617.329 583.898   2
  12  -3 -12 256.395 662.840   2
  12  -3  -9 386.995 535.507   2
  12  -3  -6 272.294 724.964   2
  -3  -9  -3-437.374 2321.10   2
 -12   9   6 2119.14 779.307   2
 -12   9   9-81.1259 540.140   2
  12  -2 -10 348.936 1925.09   2
   2  10   7-137.400 1655.95   2
  -2 -10  -4-643.623 2321.51   2
 -12  10   8 334.449 614.811   2
   6   7  11 8653.20 1556.17   2
 -13   6   8 1243.86 690.922   2
 -13   6   5-345.482 609.647   2
  13  -6  -2-191.609 861.435   2
 -13   7   4 954.803 619.394   2
 -13   7   7 481.307 609.795   2
 -13   5   9-415.387 590.107   2
  13  -5  -6 54.7243 534.903   2
 -13   5   3-29.1254 683.564   2
 -13   8   6 160.167 604.811   2
  13  -4  -7 37.6627 595.477   2
   4   9   4 2265.38 1340.93   2
   3  10   5-10.1463 1277.52   2
;
_shelx_hkl_checksum   40020

 
data_012_MnGF_2-14GPa_xia2
 
_audit_creation_method
;
XIA2 0.5.438-g5f426072-dials-1.7
SHELXL-2017/1
;
_audit_creation_date              2018-08-01

_publ_contact_author_address     
;
School of Physics and Astronomy
Queen Mary University of London
Mile End Rd, London E1 4NS
U.K.
;
_publ_contact_author_email       a.e.phillips@qmul.ac.uk
_publ_contact_author_name        'Anthony E. Phillips'
_publ_contact_author_phone       '+44 2078 823 429'

_chemical_name_systematic        'guanidinium manganese(II) formate'
_chemical_name_common            'guanidinium manganese(II) formate'
_chemical_formula_moiety         'C3 H3 Mn O6, C H6 N3'
_chemical_formula_sum            'C4 H9 Mn N3 O6'
_chemical_formula_weight         250.08

_shelx_SHELXL_version_number      '2017/1'

loop_
 _atom_type_symbol
 _atom_type_description
 _atom_type_scat_dispersion_real
 _atom_type_scat_dispersion_imag
 _atom_type_scat_source
 'C'  'C'   0.0007   0.0007
 'International Tables Vol C Tables 4.2.6.8 and 6.1.1.4'
 'H'  'H'   0.0000   0.0000
 'International Tables Vol C Tables 4.2.6.8 and 6.1.1.4'
 'N'  'N'   0.0018   0.0014
 'International Tables Vol C Tables 4.2.6.8 and 6.1.1.4'
 'O'  'O'   0.0040   0.0026
 'International Tables Vol C Tables 4.2.6.8 and 6.1.1.4'
 'Mn'  'Mn'   0.2318   0.3560
 'International Tables Vol C Tables 4.2.6.8 and 6.1.1.4'
 
_space_group_crystal_system       trigonal
_space_group_IT_number            167
_space_group_name_H-M_alt         'R -3 c :H'
_space_group_name_Hall            '-R 3 2"c'
 
_shelx_space_group_comment
;
The symmetry employed for this shelxl refinement is uniquely defined
by the following loop, which should always be used as a source of
symmetry information in preference to the above space-group names.
They are only intended as comments.
;
 
loop_
 _space_group_symop_operation_xyz
 'x, y, z'
 '-y, x-y, z'
 '-x+y, -x, z'
 'y, x, -z+1/2'
 'x-y, -y, -z+1/2'
 '-x, -x+y, -z+1/2'
 'x+2/3, y+1/3, z+1/3'
 '-y+2/3, x-y+1/3, z+1/3'
 '-x+y+2/3, -x+1/3, z+1/3'
 'y+2/3, x+1/3, -z+5/6'
 'x-y+2/3, -y+1/3, -z+5/6'
 '-x+2/3, -x+y+1/3, -z+5/6'
 'x+1/3, y+2/3, z+2/3'
 '-y+1/3, x-y+2/3, z+2/3'
 '-x+y+1/3, -x+2/3, z+2/3'
 'y+1/3, x+2/3, -z+7/6'
 'x-y+1/3, -y+2/3, -z+7/6'
 '-x+1/3, -x+y+2/3, -z+7/6'
 '-x, -y, -z'
 'y, -x+y, -z'
 'x-y, x, -z'
 '-y, -x, z-1/2'
 '-x+y, y, z-1/2'
 'x, x-y, z-1/2'
 '-x+2/3, -y+1/3, -z+1/3'
 'y+2/3, -x+y+1/3, -z+1/3'
 'x-y+2/3, x+1/3, -z+1/3'
 '-y+2/3, -x+1/3, z-1/6'
 '-x+y+2/3, y+1/3, z-1/6'
 'x+2/3, x-y+1/3, z-1/6'
 '-x+1/3, -y+2/3, -z+2/3'
 'y+1/3, -x+y+2/3, -z+2/3'
 'x-y+1/3, x+2/3, -z+2/3'
 '-y+1/3, -x+2/3, z+1/6'
 '-x+y+1/3, y+2/3, z+1/6'
 'x+1/3, x-y+2/3, z+1/6'
 
_cell_length_a                    8.938(10)
_cell_length_b                    8.938(10)
_cell_length_c                    17.63(4)
_cell_angle_alpha                 90
_cell_angle_beta                  90
_cell_angle_gamma                 120
_cell_volume                      1220(4)
_cell_formula_units_Z             6
_cell_measurement_temperature     293(2)
_cell_measurement_reflns_used     111
_cell_measurement_theta_max       13.6662285838
_cell_measurement_theta_min       3.10694509279
 
_exptl_crystal_description       block
_exptl_crystal_colour            'pale pink'
_exptl_crystal_density_diffrn     2.043          
_exptl_crystal_F_000              762
_exptl_crystal_size_max           0.1
_exptl_crystal_size_mid           0.07
_exptl_crystal_size_min           0.05
_exptl_absorpt_coefficient_mu     0.566
_exptl_absorpt_correction_T_min   0.999587717149
_exptl_absorpt_correction_T_max   1.0
_exptl_absorpt_correction_type    empirical
_exptl_absorpt_process_details    
;
CCP4 7.0.044: AIMLESS, version 0.5.32 : 29/03/17
[truncated: 25,922 more chars]
