# Supplementary material for: Hydrogen-bond-mediated structural variation of metal guanidinium formate hybrid perovskites under pressure
Source: Philos Trans A Math Phys Eng Sci. 2019 May 27;377(2149):20180227. doi: 10.1098/rsta.2018.0227 (PMC6562345; doi:10.1098/rsta.2018.0227)
Supplement: Synchrotron data and models: CoGF [file rsta20180227supp3.cif]

 
data_020_CoGF_0GPa
 
_audit_creation_method
;
XIA2 0.5.438-g5f426072-dials-1.7
SHELXL-2017/1
;
_audit_creation_date              2018-08-01

_publ_contact_author_address     
;
School of Physics and Astronomy
Queen Mary University of London
Mile End Rd, London E1 4NS
U.K.
;
_publ_contact_author_email       a.e.phillips@qmul.ac.uk
_publ_contact_author_name        'Anthony E. Phillips'
_publ_contact_author_phone       '+44 2078 823 429'

_chemical_name_systematic        'guanidinium cobalt(II) formate'
_chemical_name_common            'guanidinium cobalt(II) formate'
_chemical_formula_moiety         'C3 H3 Co O6, C H6 N3'
_chemical_formula_sum            'C4 H9 Co N3 O6'
_chemical_formula_weight          254.07

loop_
 _atom_type_symbol
 _atom_type_description
 _atom_type_scat_dispersion_real
 _atom_type_scat_dispersion_imag
 _atom_type_scat_source
 'C'  'C'   0.0010   0.0010
 'International Tables Vol C Tables 4.2.6.8 and 6.1.1.4'
 'H'  'H'   0.0000   0.0000
 'International Tables Vol C Tables 4.2.6.8 and 6.1.1.4'
 'Co'  'Co'   0.2660   0.4750
 'International Tables Vol C Tables 4.2.6.8 and 6.1.1.4'
 'N'  'N'   0.0020   0.0010
 'International Tables Vol C Tables 4.2.6.8 and 6.1.1.4'
 'O'  'O'   0.0040   0.0030
 'International Tables Vol C Tables 4.2.6.8 and 6.1.1.4'
 
_space_group_crystal_system       orthorhombic
_space_group_IT_number            52
_space_group_name_H-M_alt         'P n n a'
_space_group_name_Hall            '-P 2a 2bc'
 
_shelx_space_group_comment
;
The symmetry employed for this shelxl refinement is uniquely defined
by the following loop, which should always be used as a source of
symmetry information in preference to the above space-group names.
They are only intended as comments.
;
 
loop_
 _space_group_symop_operation_xyz
 'x, y, z'
 '-x+1/2, -y, z'
 '-x+1/2, y+1/2, -z+1/2'
 'x, -y+1/2, -z+1/2'
 '-x, -y, -z'
 'x-1/2, y, -z'
 'x-1/2, -y-1/2, z-1/2'
 '-x, y-1/2, z-1/2'
 
_cell_length_a                    8.319(8)
_cell_length_b                    11.735(5)
_cell_length_c                    8.920(4)
_cell_angle_alpha                 90
_cell_angle_beta                  90
_cell_angle_gamma                 90
_cell_volume                      870.8(10)
_cell_formula_units_Z             4
_cell_measurement_temperature     293(2)
_cell_measurement_reflns_used     526
_cell_measurement_theta_max       19.6723280156
_cell_measurement_theta_min       1.96351651763
 
_exptl_crystal_description       block
_exptl_crystal_colour            'intense pink'
_exptl_crystal_density_diffrn     1.938          
_exptl_crystal_F_000              516
_exptl_crystal_size_max          0.08
_exptl_crystal_size_mid          0.02
_exptl_crystal_size_min          0.02
_exptl_absorpt_coefficient_mu     0.687
_exptl_absorpt_correction_T_min   0.999665587943
_exptl_absorpt_correction_T_max   1.0
_exptl_absorpt_correction_type    empirical
_exptl_absorpt_process_details    
;
CCP4 7.0.044: AIMLESS, version 0.5.32 : 29/03/17
Scaling & analysis of unmerged intensities, absorption correction using spherical harmonics
;

_diffrn_ambient_temperature       293(2)
_diffrn_ambient_pressure	  0
_diffrn_radiation_wavelength      0.4859
_diffrn_radiation_type                    'Synchrotron' 
_diffrn_radiation_source                  'Diamond Light Source Beamline I19'
_diffrn_radiation_monochromator           'double crystal Silicon 111'
_diffrn_measurement_specimen_support      'diamond anvil cell'
_diffrn_measurement_device                'Newport IS4CCD (4 circle)'
_diffrn_measurement_device_type   	  'Pilatus 300K'
_diffrn_measurement_method        		
;
\w scans with 0.2 degree frames
;
_diffrn_reflns_number             1511
_diffrn_reflns_av_unetI/netI      0.0954
_diffrn_reflns_av_R_equivalents   0.0759
_diffrn_reflns_limit_h_min        -6
_diffrn_reflns_limit_h_max        8
_diffrn_reflns_limit_k_min        -13
_diffrn_reflns_limit_k_max        11
_diffrn_reflns_limit_l_min        -9
_diffrn_reflns_limit_l_max        8
_diffrn_reflns_theta_min          2.289
_diffrn_reflns_theta_max          17.695
_diffrn_reflns_theta_full         16.950
_diffrn_measured_fraction_theta_max   0.442
_diffrn_measured_fraction_theta_full  0.466
_diffrn_reflns_Laue_measured_fraction_max    0.442
_diffrn_reflns_Laue_measured_fraction_full   0.466
_diffrn_reflns_point_group_measured_fraction_max   0.442
_diffrn_reflns_point_group_measured_fraction_full  0.466
_reflns_number_total              399
_reflns_number_gt                 201
_reflns_threshold_expression      'I > 2\s(I)'
_reflns_Friedel_coverage          0.000
_reflns_Friedel_fraction_max      .
_reflns_Friedel_fraction_full     .
 
_reflns_special_details
;
 Reflections were merged by SHELXL according to the crystal
 class for the calculation of statistics and refinement.
 
 _reflns_Friedel_fraction is defined as the number of unique
 Friedel pairs measured divided by the number that would be
 possible theoretically, ignoring centric projections and
 systematic absences.
;
 
_computing_data_reduction         
;
aimless (Evans, P. R. and Murshudov, G. N., 2013)
ccp4 (Winn, M. D. et al., 2011)
DIALS 1.7.3-gc8f60bf0-release
pointless (Evans, P., 2006)
XIA2 0.5.438-g5f426072-dials-1.7 (Winter, G., 2010)
;

_publ_section_references          
;
Evans, P. (2006) Acta Cryst. D62, 72-82.
Evans, P. R. and Murshudov, G. N. (2013) Acta Cryst. D69, 1204-1214.
Winn, M. D. et al. (2011) Acta Cryst. D67, 235-242.
Winter, G. (2010) J. Appl. Cryst. 43, 186-190.
;

_computing_cell_refinement        'DIALS 2theta refinement, DIALS 1.7.3-gc8f60bf0-release'
_computing_structure_solution     'SHELXT 2014/5 (Sheldrick, 2014)'
_computing_structure_refinement 'SHELXL-2017/1 (Sheldrick, 2017)'
_refine_ls_structure_factor_coef  Fsqd
_refine_ls_matrix_type            full
_refine_ls_weighting_scheme       calc
_refine_ls_weighting_details
'w=1/[\s^2^(Fo^2^)+(0.0411P)^2^] where P=(Fo^2^+2Fc^2^)/3'
_atom_sites_solution_primary      dual
_atom_sites_solution_secondary    dual
_atom_sites_solution_hydrogens    geom
_refine_ls_hydrogen_treatment     constr
_refine_ls_extinction_method      none
_refine_ls_extinction_coef        .
_refine_ls_number_reflns          399
_refine_ls_number_parameters      66
_refine_ls_number_restraints      42
_refine_ls_R_factor_all           0.0866
_refine_ls_R_factor_gt            0.0387
_refine_ls_wR_factor_ref          0.0935
_refine_ls_wR_factor_gt           0.0802
_refine_ls_goodness_of_fit_ref    0.875
_refine_ls_restrained_S_all       0.835
_refine_ls_shift/su_max           0.000
_refine_ls_shift/su_mean          0.000
 
loop_
 _atom_site_label
 _atom_site_type_symbol
 _atom_site_fract_x
 _atom_site_fract_y
 _atom_site_fract_z
 _atom_site_U_iso_or_equiv
 _atom_site_adp_type
 _atom_site_occupancy
 _atom_site_site_symmetry_order  
 _atom_site_calc_flag
 _atom_site_refinement_flags_posn
 _atom_site_refinement_flags_adp
 _atom_site_refinement_flags_occupancy
 _atom_site_disorder_assembly
 _atom_site_disorder_group
Co1 Co 0.2536(3) 0.250000 0.250000 0.0161(5) Uani 1 2 d S T P . .
O21 O 0.4057(9) 0.1827(5) 0.4131(5) 0.026(2) Uani 1 1 d . . . . .
C21 C 0.5236(12) 0.2218(6) 0.4833(8) 0.021(3) Uani 1 1 d . . . . .
H21 H 0.584506 0.277636 0.435928 0.025 Uiso 1 1 calc R U . . .
O22 O 0.5664(8) 0.1920(5) 0.6116(5) 0.0268(19) Uani 1 1 d . . . . .
O31 O 0.2552(9) 0.4052(4) 0.3655(5) 0.0253(17) Uani 1 1 d . . . . .
C31 C 0.250000 0.500000 0.3024(11) 0.022(4) Uani 1 2 d S T P . .
H31 H 0.249997 0.500000 0.198165 0.026 Uiso 1 2 calc R U P . .
N41 N 0.250000 0.500000 0.9049(9) 0.022(3) Uani 1 2 d S TU P . .
H41A H 0.190633 0.547507 0.953062 0.027 Uiso 0.5 1 calc R U P . .
H41B H 0.309367 0.452493 0.953062 0.027 Uiso 0.5 1 calc R U P . .
C41 C 0.250000 0.500000 0.7560(13) 0.023(3) Uani 1 2 d S T P . .
N42 N 0.3417(11) 0.4266(6) 0.6834(7) 0.035(2) Uani 1 1 d . . . . .
H42A H 0.342430 0.426045 0.586965 0.042 Uiso 1 1 calc R U . . .
H42B H 0.400690 0.379421 0.732470 0.042 Uiso 1 1 calc R U . . .
 
loop_
 _atom_site_aniso_label
 _atom_site_aniso_U_11
 _atom_site_aniso_U_22
 _atom_site_aniso_U_33
 _atom_site_aniso_U_23
 _atom_site_aniso_U_13
 _atom_site_aniso_U_12
Co1 0.0199(14) 0.0158(7) 0.0127(9) 0.0003(6) 0.000 0.000
O21 0.031(6) 0.028(4) 0.018(3) 0.003(3) -0.011(3) 0.000(4)
C21 0.016(8) 0.028(5) 0.019(4) 0.011(4) 0.004(4) -0.006(5)
O22 0.024(6) 0.037(4) 0.020(3) 0.000(3) -0.005(2) 0.003(4)
O31 0.041(6) 0.012(2) 0.023(3) -0.002(2) -0.004(3) 0.001(4)
C31 0.027(13) 0.021(5) 0.017(7) 0.000 0.000 -0.001(8)
N41 0.010(10) 0.035(5) 0.023(4) 0.000 0.000 0.018(7)
C41 0.030(10) 0.014(5) 0.026(5) 0.000 0.000 -0.002(8)
N42 0.053(8) 0.039(5) 0.013(5) -0.011(3) -0.003(3) 0.015(5)
 
_geom_special_details
;
 All esds (except the esd in the dihedral angle between two l.s. planes)
 are estimated using the full covariance matrix.  The cell esds are taken
 into account individually in the estimation of esds in distances, angles
 and torsion angles; correlations between esds in cell parameters are only
 used when they are defined by crystal symmetry.  An approximate (isotropic)
 treatment of cell esds is used for estimating esds involving l.s. planes.
;
 
loop_
 _geom_bond_atom_site_label_1
 _geom_bond_atom_site_label_2
 _geom_bond_distance
 _geom_bond_site_symmetry_2
 _geom_bond_publ_flag
Co1 O21 2.083(6) 4 ?
Co1 O21 2.083(6) . ?
Co1 O31 2.092(4) 4 ?
Co1 O31 2.092(4) . ?
Co1 O22 2.101(6) 7_565 ?
Co1 O22 2.101(6) 6_556 ?
O21 C21 1.250(10) . ?
C21 O22 1.249(7) . ?
C21 H21 0.9300 . ?
O31 C31 1.248(6) . ?
C31 H31 0.9300 . ?
N41 C41 1.328(12) . ?
N41 H41A 0.8600 . ?
N41 H41B 0.8600 . ?
C41 N42 1.320(8) 2_565 ?
C41 N42 1.320(8) . ?
N42 H42A 0.8600 . ?
N42 H42B 0.8600 . ?
 
loop_
 _geom_angle_atom_site_label_1
 _geom_angle_atom_site_label_2
 _geom_angle_atom_site_label_3
 _geom_angle
 _geom_angle_site_symmetry_1
 _geom_angle_site_symmetry_3
 _geom_angle_publ_flag
O21 Co1 O21 105.2(4) 4 . ?
O21 Co1 O31 89.0(2) 4 4 ?
O21 Co1 O31 90.6(2) . 4 ?
O21 Co1 O31 90.6(2) 4 . ?
O21 Co1 O31 89.0(2) . . ?
O31 Co1 O31 179.3(4) 4 . ?
O21 Co1 O22 85.3(3) 4 7_565 ?
O21 Co1 O22 169.5(3) . 7_565 ?
O31 Co1 O22 89.8(3) 4 7_565 ?
O31 Co1 O22 90.7(2) . 7_565 ?
O21 Co1 O22 169.5(3) 4 6_556 ?
O21 Co1 O22 85.3(3) . 6_556 ?
O31 Co1 O22 90.7(2) 4 6_556 ?
O31 Co1 O22 89.8(3) . 6_556 ?
O22 Co1 O22 84.3(4) 7_565 6_556 ?
C21 O21 Co1 133.4(5) . . ?
O22 C21 O21 125.5(8) . . ?
O22 C21 H21 117.3 . . ?
O21 C21 H21 117.3 . . ?
C21 O22 Co1 131.3(6) . 6_656 ?
C31 O31 Co1 123.7(5) . . ?
O31 C31 O31 126.4(9) . 2_565 ?
O31 C31 H31 116.8 . . ?
O31 C31 H31 116.8 2_565 . ?
C41 N41 H41A 120.0 . . ?
C41 N41 H41B 120.0 . . ?
H41A N41 H41B 120.0 . . ?
N42 C41 N42 121.2(12) 2_565 . ?
N42 C41 N41 119.4(6) 2_565 . ?
N42 C41 N41 119.4(6) . . ?
C41 N42 H42A 120.0 . . ?
C41 N42 H42B 120.0 . . ?
H42A N42 H42B 120.0 . . ?
 
_refine_diff_density_max    0.523
_refine_diff_density_min   -0.396
_refine_diff_density_rms    0.091

_shelx_res_file
;
TITL CoGF 0 GPa in Pnna
    020_CoGF_0GPa.res
    created by SHELXL-2017/1 at 14:12:35 on 01-Aug-2018
CELL 0.4859 8.3186 11.7352 8.92 90 90 90
ZERR 4 0.0077 0.0052 0.004 0 0 0
LATT 1
SYMM 0.5-X,-Y,+Z
SYMM 0.5-X,0.5+Y,0.5-Z
SYMM +X,0.5-Y,0.5-Z
SFAC C H Co N O
DISP C 0.001 0.001 6.068
DISP Co 0.266 0.475 1359.652
DISP H -0 0 0.607
DISP N 0.002 0.001 8.983
DISP O 0.004 0.003 13.336
UNIT 16 36 4 12 24
RIGU

L.S. 10
PLAN  15
BOND $H
LIST 3
FMAP 2
ACTA

OMIT  7   2   7

RIGU
ISOR 0.05 N41

WGHT    0.041100
FVAR       0.58097
CO1   3    0.253646    0.250000    0.250000    10.50000    0.01991    0.01579 =
         0.01272    0.00033    0.00000    0.00000
O21   5    0.405736    0.182737    0.413060    11.00000    0.03075    0.02847 =
         0.01798    0.00255   -0.01086    0.00016
C21   1    0.523599    0.221766    0.483271    11.00000    0.01605    0.02800 =
         0.01853    0.01117    0.00374   -0.00577
AFIX  43
H21   2    0.584506    0.277636    0.435928    11.00000   -1.20000
AFIX   0
O22   5    0.566396    0.192032    0.611609    11.00000    0.02400    0.03678 =
         0.01974    0.00045   -0.00470    0.00297
O31   5    0.255215    0.405178    0.365476    11.00000    0.04112    0.01166 =
         0.02301   -0.00205   -0.00430    0.00079
C31   1    0.250000    0.500000    0.302425    10.50000    0.02727    0.02088 =
         0.01670    0.00000    0.00000   -0.00108
AFIX  43
H31   2    0.249997    0.500000    0.198165    10.50000   -1.20000
AFIX   0

N41   4    0.250000    0.500000    0.904856    10.50000    0.00951    0.03464 =
         0.02251    0.00000    0.00000    0.01813
AFIX  93
H41A  2    0.190633    0.547507    0.953062    10.50000   -1.20000
H41B  2    0.309367    0.452493    0.953062    10.50000   -1.20000
AFIX   0
C41   1    0.250000    0.500000    0.755993    10.50000    0.02973    0.01392 =
         0.02626    0.00000    0.00000   -0.00168
N42   4    0.341693    0.426631    0.683372    11.00000    0.05257    0.03887 =
         0.01289   -0.01066   -0.00286    0.01453
AFIX  93
H42A  2    0.342430    0.426045    0.586965    11.00000   -1.20000
H42B  2    0.400690    0.379421    0.732470    11.00000   -1.20000
AFIX   0
HKLF 4


REM  CoGF 0 GPa in Pnna
REM R1 =  0.0387 for     201 Fo > 4sig(Fo)  and  0.0866 for all     399 data
REM     66 parameters refined using     42 restraints

END

WGHT      0.0377      0.0000

REM Highest difference peak  0.523,  deepest hole -0.396,  1-sigma level  0.091
Q1    1   0.2496  0.3418  0.2495  11.00000  0.05    0.52
Q2    1   0.3405  0.2452  0.3880  11.00000  0.05    0.41
Q3    1   0.6582  0.2467  0.6155  11.00000  0.05    0.41
Q4    1   0.6031  0.1228  0.7550  11.00000  0.05    0.38
Q5    1   0.2537  0.2008  0.3840  11.00000  0.05    0.32
Q6    1   0.6723  0.1591  0.6779  11.00000  0.05    0.31
Q7    1   0.4055  0.1317  0.2509  11.00000  0.05    0.30
Q8    1   0.2493  0.4307  0.7437  11.00000  0.05    0.29
Q9    1   0.5069  0.5017  0.7520  11.00000  0.05    0.28
Q10   1   0.5881  0.2614  0.6810  11.00000  0.05    0.28
Q11   1   0.3303  0.1626  0.3227  11.00000  0.05    0.28
Q12   1   0.4194  0.2504  0.4353  11.00000  0.05    0.27
Q13   1   0.4003  0.3683  0.8679  11.00000  0.05    0.25
Q14   1   0.0717  0.4500  0.9110  11.00000  0.05    0.25
Q15   1   0.0026  0.5607  1.0021  11.00000  0.05    0.24
;
_shelx_res_checksum   34091

_shelx_hkl_file
;
   0   1  -2    2.25   10.85
   0  -1   2    4.73    6.28
   0   1  -3 1422.28  129.28
   0   2   0 3292.08  215.40
   0   2   0 3440.40  239.13
   0   2   0 3197.18  244.52
   0  -2   0 3475.28  334.67
   0  -2   0 2910.07  285.74
   0  -2   0 3450.22  239.29
   0   2   1    3.02    6.45
   0   2   1    5.68   16.97
   0  -2  -1  -11.89   12.33
   0   2  -1   -3.00    2.38
   0   2  -1   -5.54    6.91
   0  -2   1    1.88    7.50
   0  -2   1    0.92    5.47
   0  -2   1   -6.74    5.52
   0   2  -2   14.79   12.34
   0  -2   2   11.31   12.65
   0  -2   2   11.82    7.56
   0   2  -3    0.81   20.32
   0  -2   3   -4.30   11.68
   0   2  -4 1324.32  124.30
   0  -2   4 1339.26  135.71
   0   3   0   -0.75    6.32
   0   3   0  -12.54   12.90
   0   3   0   -5.56    6.98
   0  -3   0    1.71    7.24
   0  -3   0    6.85   14.44
   0   3   1 1605.05  122.39
   0   3   1 1590.66  203.34
   0  -3  -1 1736.54  125.53
   0   3  -1 1707.52  115.42
   0   3  -1 1743.70  122.67
   0  -3   1 1767.14  118.59
   0  -3   1 1679.70  114.80
   0  -3   1 1705.60  112.91
   0   3   2    2.95   34.10
   0   3  -2   -6.06   14.03
   0  -3   2    7.39   16.01
   0  -3   2    2.77    9.67
   0   3  -4   -9.44   28.24
   0  -3   4  -25.90   30.75
   0  -3   4   -3.25   17.72
   0   3  -5  103.38   41.48
   0  -3   6    0.00   42.39
   0   4   0 4331.86  287.32
   0   4   0 4724.91  307.12
   0   4   0 4505.48  316.13
   0  -4   0 4040.43  332.72
   0  -4   0 4160.25  306.45
   0   4   1  -10.21   12.24
   0   4   1    0.62   22.50
   0  -4  -1    7.74   25.59
   0   4  -1  -13.92    8.61
   0   4  -1  -15.85   16.61
   0   4  -1  -12.22   11.83
   0  -4   1    7.65   14.41
   0  -4   1   -1.11    5.74
   0  -4   1    0.70   11.84
   0  -4   1    1.64   17.98
   0   4   2 1417.11  131.60
   0  -4  -2 1363.68  118.39
   0   4  -2 1484.40  117.18
   0   4  -2 1448.64  106.87
   0  -4   2 1512.01  106.61
   0  -4   2 1447.26   98.75
   0   4  -3    3.42   22.38
   0  -4   3  -12.21   17.53
   0   4  -4 3229.50  250.83
   0  -4   4 3607.48  279.29
   0  -4   4 3595.88  252.92
   0   4  -5   -8.28   39.43
   0  -4   5  -15.17   43.30
   0  -4   5    0.00   23.14
   0   4  -6 1264.27  131.55
   0  -4   6 1067.29  117.73
   0   5   0   -2.89   13.64
   0   5   0  -44.73   24.87
   0   5   0    0.43   15.40
   0  -5   0  -16.36   16.47
   0  -5   0    6.70   29.23
   0   5   2    2.88   37.22
   0   5  -2    1.52   10.63
   0  -5   2  -32.33   22.88
   0   5  -3  662.06   60.65
   0  -5   3  658.60   60.27
   0  -5   3  623.53   51.93
   0   5  -5  607.17   67.63
   0  -5   5  509.29   62.79
   0  -5   5  569.66   57.74
   0   5  -6  -41.76   55.07
   0  -5   6    5.46   47.48
   0  -5   6  -47.88   30.92
   0   6   0 1346.83   94.43
   0   6   0 1291.36  103.60
   0   6   0 1246.73  101.09
   0  -6   0 1209.42   95.65
   0  -6   0 1247.85  105.66
   0  -6  -1  -13.91   22.67
   0   6  -1    0.64   14.37
   0   6  -1    6.47   30.68
   0   6  -1    1.75   20.73
   0  -6   1  -32.99   20.80
   0  -6   1    0.35   19.30
   0  -6   1  -33.37   33.07
   0   6   2 1743.41  159.98
   0   6   2 1711.72  161.54
   0  -6  -2 1830.25  152.26
   0   6  -2 1778.07  117.58
   0   6  -2 1891.52  137.19
   0   6  -2 1824.50  148.78
   0  -6   2 1720.45  120.53
   0  -6   2 1553.06  129.88
   0   6   3  -34.29   48.57
   0   6  -3    1.25   12.08
   0   6  -3   14.56   32.31
   0  -6   3   -2.62   21.50
   0   6  -4 1281.58  108.83
   0  -6   4 1252.51  103.85
   0  -6   4 1256.66   96.58
   0   6  -6   13.23   52.02
   0  -6   6   32.35   47.10
   0  -6   6  -15.75   30.81
   0   6  -7  -87.39   67.40
   0  -6   7    3.47   53.16
   0   7   0    1.45   22.77
   0   7   0   16.48   22.74
   0  -7   0   18.26   23.41
   0  -7   0  -34.30   47.93
   0   7   1    4.47   25.54
   0   7   1    5.14   43.30
   0  -7  -1  -25.19   22.78
   0  -7  -1   25.30   51.06
   0   7  -1  -15.11   35.95
   0  -7   1    0.00   41.53
   0   7   3  272.20   66.30
   0   7  -3  351.00   48.62
   0   7  -3  306.30   47.63
   0  -7   3  300.58   45.29
   0  -7   3  370.27   37.71
   0   7  -4    4.18   41.89
   0  -7   4  -21.05   39.39
   0  -7   4    2.66   28.28
   0   7  -5   15.70   50.55
   0  -7   5  -44.25   44.06
   0  -7   5   11.63   31.34
   0   8   0  278.90   54.72
   0   8   0  424.73   48.48
   0  -8   0  257.42   61.75
   0   8   1    2.79   32.15
   0   8   1   16.24   48.75
   0  -8  -1    8.18   25.84
   0  -8  -1    0.00   61.23
   0   8  -1    1.02   25.07
   0   8  -1    2.43   26.36
   0  -8   1   10.62   26.62
   0  -8   1    2.99   25.36
   0  -8   1   30.87   51.29
   0   8   2 1678.36  146.22
   0   8  -2 1619.59  131.44
   0   8  -2 1621.89  135.62
   0  -8   2 1585.99  139.13
   0  -8   2 1708.58  119.45
   0   8  -4 2157.46  172.52
   0   8  -4 1815.64  222.35
   0  -8   4 2280.64  167.87
   0  -8   4 2175.93  156.22
   0   8  -6  426.76   76.87
   0  -8   6  415.86   64.48
   0  -8   6  444.99   55.12
   0   9   2  -19.28   61.26
   0   9  -2   18.36   39.06
   0   9  -2    6.41   36.07
   0  -9   2    5.96   33.70
   0  -9   2  -31.10   29.51
   0   9  -3  120.26   47.37
   0   9  -3  101.83   41.00
   0  -9   3  125.15   41.05
   0  -9   3   73.41   31.58
   0   9  -5   48.19   58.93
   0   9  -5   69.79   43.48
   0  -9   5   58.91   49.94
   0  -9   5   50.25   36.24
   0   9  -6   10.20   64.52
   0  -9   6  -26.28   57.08
   0  10   0   27.31   38.90
   0  10  -2  559.73   67.37
   0  10  -3   -0.13   48.01
   0  10  -3  -98.35   48.96
   0 -10   3    0.62   40.34
   0 -10   3    0.14   31.51
   0  10  -4 1116.29  112.90
   0  10  -4 1136.43  114.11
   0 -10   4 1198.84  109.98
   0 -10   4 1283.92   99.34
   0 -10   5  -23.78   51.44
   0  11  -4   46.70   57.95
   0 -11   4  -69.74   37.46
   1   0  -1 5051.56  327.41
   1   0  -1 4597.05  356.27
  -1   0   1 5087.80  422.56
  -1   0   1 5123.33  390.86
  -1   0   1 4883.11  339.21
  -1   0   1 3911.16  376.10
   1   0  -2   -1.72    9.13
   1   0  -2  -12.61   15.44
  -1   0   2    0.10    9.35
  -1   0   2   -2.14    6.12
  -1   0   2   -8.01   12.41
  -1   0   2   -9.04    7.71
   1   0  -3  304.20   29.28
   1   0  -3  323.08   34.48
  -1   0   3  313.14   31.26
  -1   0   3  251.85   23.88
  -1   0   3  276.64   32.83
  -1   0   3  270.27   24.12
   1   0  -5  575.18   62.41
  -1   0   5  464.59   62.50
  -1   0   5  489.23   57.11
  -1   0   6  -28.45   38.63
  -1   0   7 1447.94  165.20
   1  -1  -1   72.40   11.37
   1  -1  -1   82.23    8.47
  -1   1   1   64.03    7.70
  -1   1   1   92.81    8.56
  -1   1   1   50.95   12.99
  -1   1   1   57.40    7.16
  -1  -1   1   93.26   10.66
  -1  -1   1   77.54    6.70
  -1  -1   1   73.02   10.33
   1   1  -1   90.18   10.03
   1   1  -1   84.58   10.71
   1  -1  -2  357.24   27.22
   1  -1  -2  329.50   32.73
  -1   1   2  309.40   26.64
  -1   1   2  324.99   24.64
  -1   1   2  228.99   28.81
  -1   1   2  298.44   22.59
  -1  -1   2  349.05   27.89
  -1  -1   2  297.72   22.29
  -1  -1   2  283.70   25.88
  -1  -1   2  304.29   24.66
   1   1  -2  299.18   28.16
   1  -1  -3   59.11   18.18
   1  -1  -3   49.54   27.64
  -1   1   3  137.65   21.49
  -1   1   3   82.61   13.96
  -1   1   3   79.04   26.79
  -1   1   3  101.49   12.73
  -1  -1   3   83.46   19.97
  -1  -1   3   92.62   12.40
  -1  -1   3   93.48   21.59
  -1  -1   3   78.38   13.86
   1   1  -3  104.89   18.30
   1   1  -3   76.75   24.09
   1  -1  -4   16.62   25.04
   1  -1  -4   10.65   36.41
  -1   1   4    1.53   17.38
  -1  -1   4    3.91   27.76
  -1  -1   4   13.49   16.67
   1   1  -4    6.73   23.10
  -1   1   5  348.57   58.23
  -1  -1   5  407.52   50.34
  -1  -1   5  386.86   58.72
  -1  -1   5  365.15   38.70
   1   1  -5  366.01   48.17
  -1  -1   6   94.91   41.06
  -1  -1   6  150.55   29.45
   1   1  -6  114.60   43.98
  -1  -1   7   43.52   47.99
   1  -2   0   -1.59    4.51
  -1   2   0    1.98    5.01
  -1   2   0   -4.31   12.04
   1  -2  -1 8390.08  472.21
   1  -2  -1 7904.56  511.21
   1  -2  -1 6340.15  545.08
  -1   2   1 6457.79  436.43
  -1   2   1 6563.38  445.10
  -1   2   1 6138.12  414.13
  -1  -2   1 6180.62  560.43
  -1  -2   1 5293.33  522.69
   1   2  -1 5855.41  476.57
   1  -2  -2   36.86   22.62
  -1   2   2   67.32   11.16
  -1   2   2   52.78   21.00
  -1  -2   2   63.99   14.43
  -1  -2   2  104.82    7.77
  -1  -2   2   82.89   13.25
   1   2  -2   57.05    4.93
   1   2  -2   18.03    9.94
   1   2  -2   35.25   13.08
   1  -2  -3 1016.22   86.05
  -1   2   3  937.62   71.36
  -1   2   3 1016.32   88.44
  -1  -2   3 1125.30   78.93
  -1  -2   3  919.81   72.28
  -1   2   4  -25.92   36.62
  -1  -2   4    2.54   25.03
  -1  -2   4    2.06   24.10
  -1  -2   4    2.38   16.85
   1   2  -4    6.69   23.67
  -1   2   5 2045.68  204.35
  -1  -2   5 2371.23  178.78
  -1  -2   5 2147.44  229.50
  -1  -2   5 2106.76  157.97
   1   2  -5 2219.89  169.71
  -1  -2   6  125.25   42.24
  -1  -2   6  138.51   28.72
   1   2  -6   94.08   44.57
  -1  -2   7 1705.89  149.39
   1   2  -7 1538.52  161.64
  -1  -2   8   52.35   54.68
   1  -3   0    3.09    6.18
  -1   3   0    3.51    8.03
  -1   3   0    5.64   17.54
   1  -3  -1  149.93   27.25
  -1   3   1  190.86   16.77
  -1   3   1  120.00   25.85
  -1  -3   1  156.90   20.06
  -1  -3   1  112.02   18.42
   1   3  -1  169.26   19.76
   1  -3  -2  860.16   78.45
  -1   3   2  885.45   64.63
  -1   3   2  988.95   68.66
  -1   3   2  909.19   75.02
  -1  -3   2  797.18   67.84
  -1  -3   2  995.09   69.22
   1   3  -2  826.96   76.50
   1  -3  -4  139.55   50.33
  -1   3   4  190.03   30.68
  -1   3   4  172.77   47.43
  -1  -3   4  223.71   34.26
  -1  -3   4  240.61   30.08
  -1  -3   4  230.82   27.12
   1   3  -4  227.40   34.26
  -1  -3   6  -27.79   39.52
  -1  -3   6    0.73   26.87
   1   3  -6   15.66   43.03
  -1  -3   7   75.00   49.15
  -1  -3   7  107.71   32.66
   1   3  -7   88.38   59.19
  -1  -3   8  129.30   56.33
   1  -4   0    2.92   10.81
   1  -4   0    1.66    8.36
   1  -4   0    1.34    6.56
  -1   4   0    7.67   10.74
  -1   4   0    0.00    9.85
  -1   4   0   10.62   21.80
   1  -4  -1 1077.68   72.95
   1  -4  -1 1221.38   98.84
  -1   4   1 1303.95   82.89
  -1   4   1 1180.79   79.29
  -1   4   1 1133.39   89.30
  -1   4  -1 1138.50  106.97
  -1   4  -1 1043.26   88.98
  -1   4  -1 1131.98  105.38
   1  -4   1 1237.45  114.50
   1  -4   1 1000.93   79.51
   1  -4   1 1139.61   93.49
  -1  -4   1 1150.22  122.58
  -1  -4   1 1107.11   97.14
   1   4  -1 1170.04   91.50
  -1   4  -2  116.23   25.73
  -1  -4   2   87.23   21.99
   1   4  -2  119.00   22.58
   1  -4  -3 3174.38  250.12
  -1   4   3 3429.35  236.37
  -1   4   3 3785.69  263.54
  -1  -4   3 3671.06  243.72
  -1  -4   3 3529.59  230.59
   1   4  -3 3008.60  250.89
   1   4  -3 3551.56  363.70
   1  -4  -4  222.55   59.01
  -1   4   4  238.84   35.52
  -1   4   4  178.65   52.01
  -1  -4   4  224.83   37.16
  -1  -4   4  288.73   31.62
   1   4  -4  256.85   37.68
   1  -4  -5 1269.07  128.21
  -1   4   5 1312.98  132.37
  -1   4   5 1301.60  131.33
  -1  -4   5 1356.07  111.21
  -1  -4   5 1336.94  100.47
   1   4  -5 1271.41  112.05
  -1  -4   7  164.98   53.34
  -1  -4   7  303.72   41.72
   1   4  -7  201.20   61.79
  -1  -4   8    2.29   52.51
  -1  -4   8  -12.99   33.74
   1   4  -8  -48.24   66.82
   1  -5  -2  343.61   52.07
  -1   5   2  351.38   34.94
  -1   5   2  300.83   46.19
   1  -5   2  295.95   40.61
  -1  -5   2  324.91   26.36
  -1  -5   2  443.59   38.98
   1   5  -2  365.10   32.04
   1  -5  -3    0.00   51.61
  -1   5   3   14.63   22.58
  -1   5   3    1.74   47.53
  -1   5  -3   14.13   32.31
   1  -5   3   11.55   31.47
   1  -5   3    6.39   17.59
  -1  -5   3   17.20   27.89
  -1  -5   3    8.64   23.75
   1   5  -3   -6.45   26.18
   1  -5  -5    4.63   68.28
  -1   5   5    1.11   42.31
  -1   5   5  -18.13   59.35
  -1  -5   5   44.44   37.92
  -1  -5   5    5.10   27.10
   1   5  -5   -9.79   39.14
  -1  -5   6  423.75   61.14
  -1  -5   6  452.86   51.48
   1   5  -6  421.20   62.16
   1   6   0   -5.26   43.60
   1  -6   0   -5.15   16.59
   1  -6   0    1.68   12.58
   1  -6   0    0.01   40.82
  -1   6   0    4.40   18.33
  -1   6   0    8.70   17.92
  -1   6   0    3.30   16.49
   1  -6  -1 1603.64  104.88
  -1   6   1 1752.82  129.41
  -1   6  -1 1446.88  108.59
  -1   6  -1 1500.37  116.18
  -1   6  -1 1533.34  125.63
   1  -6   1 1560.99  112.28
   1  -6   1 1586.79  109.92
   1  -6   1 1541.38  109.39
   1   6  -1 1613.69  131.59
   1  -6  -2  -59.82   52.83
  -1   6   2   11.61   23.17
  -1   6   2   16.65   42.89
  -1   6  -2    8.91   17.16
  -1  -6   2   -6.61   23.29
  -1  -6   2   12.10   26.25
   1   6  -2    7.50   23.05
   1   6  -2    7.74   25.76
   1  -6  -4    4.02   60.51
  -1   6   4   12.05   34.29
  -1   6   4   24.18   59.35
  -1   6  -4  -56.99   45.25
   1  -6   4   -5.12   35.28
  -1  -6   4   11.36   35.95
  -1  -6   4   16.88   28.63
   1   6  -4   12.02   34.30
   1   6  -4   -6.14   31.56
  -1  -6   6   55.78   45.54
  -1  -6   6   59.67   35.68
   1   6  -6   95.16   53.65
  -1  -6   7 1166.10  109.03
  -1  -6   7 1195.07  104.61
   1   6  -7 1266.76  123.81
  -1  -6   8    9.70   39.69
   1   6  -8   59.00   66.50
   1  -7   0    0.00   17.84
   1  -7   0   -8.77   15.08
   1  -7   0   -4.44   16.42
  -1   7   0    5.91   22.10
  -1   7   0    0.00   40.12
  -1   7   0  -24.89   19.90
   1  -7  -3   19.19   67.07
  -1   7   3    0.02   30.56
  -1   7   3   38.46   54.69
  -1   7  -3    7.50   18.29
  -1   7  -3   14.15   39.63
   1  -7   3   17.78   34.41
   1  -7   3    2.61   23.49
  -1  -7   3   21.10   33.71
  -1  -7   3  -55.28   32.22
   1   7  -3   -0.83   34.27
  -1   7   4  -62.45   69.40
  -1   7  -4   38.16   48.74
   1  -7   4  -37.76   26.70
  -1  -7   4   13.78   33.46
   1   7  -4   55.52   44.17
  -1   7   5   22.25   51.88
  -1   7   5   58.74   74.59
  -1   7  -5   26.67   49.93
   1  -7   5   16.37   44.15
  -1  -7   5   24.23   46.97
  -1  -7   5   35.56   32.68
   1   7  -5   14.79   49.32
   1   7  -5   26.43   40.00
   1  -7   6   73.73   50.10
  -1  -7   6    6.86   47.93
   1   7  -6   34.95   43.85
   1   8   0    9.53   45.77
  -1  -8   0  -18.25   29.82
   1  -8   0    0.74   18.67
   1  -8   0    6.73   19.61
   1  -8   0  -24.63   53.79
  -1   8   0    1.84   23.30
  -1   8   0    4.20   27.24
  -1   8   0   13.75   50.41
  -1   8   0  -36.98   25.24
   1  -8  -1  925.36   99.77
  -1   8   1  896.73   73.28
  -1   8   1  894.72   93.25
  -1   8  -1  850.02   87.39
   1  -8   1  865.43   68.57
  -1  -8   1  999.19   82.64
   1   8  -1  946.11   84.10
   1   8  -1  865.72   81.46
   1  -8  -2    0.00   67.52
  -1   8   2    8.26   27.53
  -1   8   2   28.50   57.43
  -1   8  -2  -14.77   23.02
  -1   8  -2   25.12   36.54
  -1   8  -2   15.82   28.28
   1  -8   2   13.27   34.69
   1  -8   2    7.48   23.27
   1  -8   2    0.00   49.40
  -1  -8   2   11.67   31.85
  -1  -8   2    2.51   32.66
   1   8  -2    6.94   31.60
  -1   8   4  -34.69   45.34
  -1   8   4    8.36   69.33
  -1   8  -4   16.10   50.23
   1  -8   4  -21.81   41.79
   1  -8   4   35.53   28.22
  -1  -8   4    0.00   40.99
  -1  -8   4    1.17   35.67
   1   8  -4    6.81   47.11
   1   8  -4   -9.18   44.60
   1  -8   6   77.25   54.78
  -1  -8   6   56.45   53.13
  -1  -8   6   41.09   39.14
   1   8  -6   66.98   58.62
   1   8  -6   13.16   47.67
  -1  -8   7   51.18   41.50
   1   8  -7   85.02   61.49
  -1   9   2  377.70   45.60
  -1   9   2  300.91   69.56
  -1   9  -2  249.22   49.54
  -1   9  -2  321.85   45.27
   1  -9   2  258.83   44.58
   1  -9   2  323.86   36.87
  -1  -9   2  456.48   48.38
   1   9  -2  224.02   45.42
  -1   9   3    0.87   40.62
  -1   9  -3   -3.84   46.64
  -1   9  -3    5.21   35.59
   1  -9   3    1.17   40.33
   1  -9   3    1.11   27.74
  -1  -9   3   12.47   37.41
  -1  -9   3   -4.28   34.85
   1   9  -3   15.82   41.05
   1   9  -3    0.75   38.91
  -1   9  -5   11.48   65.03
   1  -9   5   55.41   51.29
   1  -9   5   17.04   33.39
  -1  -9   5   30.21   47.46
  -1  -9   5   25.36   37.58
   1   9  -5   20.90   55.38
   1   9  -5   53.73   48.72
  -1 -10   0    7.77   37.09
   1 -10   0    0.00   24.11
  -1  10   0    2.11   29.93
  -1  10   1  348.30   43.87
  -1 -10   1  354.09   49.85
   1  10  -1  232.06   53.04
  -1  10  -3 1055.64  101.50
  -1  10  -3  942.89   99.86
   1 -10   3  955.41   89.88
   1 -10   3 1043.28   86.22
  -1 -10   3  986.58  106.77
  -1 -10   3 1094.15   88.75
   1  10  -3  923.97   97.18
   1  10  -3  879.32   93.74
  -1  10  -4   17.83   60.35
  -1  10  -4    7.64   42.19
   1 -10   4   -3.83   49.61
   1 -10   4   -0.01   32.55
  -1 -10   4  -27.35   44.03
  -1 -10   4  -18.31   39.66
   1  10  -4  -61.65   56.24
   1  10  -4  -30.82   50.60
  -1  10  -5 1128.03  121.24
   1 -10   5  946.29  105.75
  -1 -10   5  951.74   85.87
   1  10  -5  819.80   96.51
  -1 -11   2   29.91   39.87
   1  11  -2   36.17   51.07
   1 -11   4   19.31   32.96
  -1 -11   4    9.76   40.45
   1  11  -4   44.85   61.43
   2   0  -2 9465.33  618.81
   2   0  -2 9196.99  693.14
  -2   0   2 9229.57  846.76
  -2   0   2 9999.00  696.59
  -2   0   2 9252.04  647.57
  -2   0   2 7707.49  659.14
   2   0  -3    5.30   17.86
   2   0  -3   14.42   27.48
  -2   0   3   11.97   17.47
  -2   0   3    3.60   12.88
  -2   0   3    1.47   26.57
  -2   0   3   13.81   16.42
   2   0  -4  952.57   88.04
  -2   0   4  847.10   65.48
  -2   0   4  933.90   81.34
   2   0  -5    4.96   30.59
  -2   0   5    2.97   28.37
  -2   0   5   36.49   40.31
  -2   0   5    3.49   21.10
   2   0  -6  826.38   81.25
   2   0  -6 1009.76  101.99
  -2   0   6  885.59   79.09
  -2   0   6  904.86   86.29
  -2   0   6  826.74   84.74
  -2   0   6  824.92   73.10
   2   0  -7  -27.79   46.34
  -2   0   7   -9.21   42.09
  -2   0   7  -40.65   52.33
  -2   0   7    6.61   27.22
  -2   0   8  339.11   58.32
   2  -1  -1  513.83   38.18
  -2   1   1  535.80   49.79
   2   1  -1  437.16   61.17
   2  -1  -2   52.69   11.05
   2  -1  -2   66.39   13.39
  -2   1   2   52.76   11.50
  -2   1   2   87.49   12.89
  -2   1   2   58.30   25.32
  -2   1   2   55.25   13.52
  -2  -1   2   87.25   15.33
  -2  -1   2   98.60   12.51
  -2  -1   2  131.98   19.51
  -2  -1   2   51.33   16.51
   2   1  -2   82.98   10.05
   2   1  -2   78.80   16.26
   2  -1  -3  609.89   57.26
   2  -1  -3  829.37   75.46
  -2   1   3  746.43   57.01
  -2   1   3  708.59   53.64
  -2   1   3  682.46   66.28
  -2   1   3  700.11   52.27
  -2  -1   3  757.55   62.62
  -2  -1   3  771.49   53.02
  -2  -1   3  717.51   64.67
   2   1  -3  643.95   53.13
   2   1  -3  750.41   66.98
   2   1  -3  674.91   67.32
  -2   1   4    8.88   21.03
  -2  -1   4    2.06   24.34
  -2  -1   4   14.15   16.30
  -2  -1   4   -1.97   32.37
  -2  -1   4   18.68   19.53
   2   1  -4    4.87   24.52
   2   1  -4   12.53   20.43
   2   1  -4  -35.86   38.64
   2  -1  -6   52.16   39.56
   2  -1  -6   55.03   63.90
  -2   1   6   41.70   35.34
  -2   1   6   49.64   33.43
  -2   1   6   -0.01   45.24
  -2   1   6   30.31   22.42
  -2  -1   6   37.78   34.21
  -2  -1   6   26.53   42.79
  -2  -1   6   30.88   26.65
   2   1  -6   51.44   40.91
  -2   1   7   41.61   40.93
  -2   1   7   43.57   60.46
  -2  -1   7   84.35   43.58
  -2  -1   7   85.07   54.63
  -2  -1   7   75.43   30.48
   2   1  -7   65.04   45.89
  -2   1   8   45.67   50.08
  -2  -1   8   51.43   51.22
  -2  -1   8   83.77   33.84
   2   1  -8  108.02   56.64
   2  -2  -1   16.06    8.78
  -2   2   1   15.97   10.22
  -2   2   1    0.00   21.56
   2   2  -1   13.55   14.53
   2  -2  -2 3100.84  234.50
   2  -2  -2 2994.27  216.12
  -2   2   2 3221.80  207.40
  -2   2   2 3092.98  228.44
  -2   2   2 2860.40  203.10
  -2  -2   2 3151.27  291.36
  -2  -2   2 2485.55  226.84
   2   2  -2 2835.47  225.90
   2  -2  -4 2473.81  169.96
   2  -2  -4 2372.57  184.23
  -2   2   4 2395.93  159.20
  -2   2   4 2039.28  151.16
  -2   2   4 2005.67  165.10
  -2   2   4 2363.01  162.25
  -2  -2   4 2348.51  164.00
  -2  -2   4 2242.94  149.42
  -2  -2   4 2302.07  172.40
  -2  -2   4 2293.79  154.78
   2   2  -4 2166.88  174.12
   2   2  -4 2148.84  207.22
   2   2  -4 2166.35  168.40
  -2   2   6  761.94   75.09
  -2   2   6  856.81   77.56
  -2   2   6  869.23   91.00
  -2  -2   6  776.21   73.71
  -2  -2   6  790.61   68.43
   2   2  -6  787.78   79.49
  -2   2   7   17.71   42.18
  -2  -2   7   41.66   43.15
  -2  -2   7   38.08   31.52
   2   2  -7   17.60   45.91
  -2   2   8  279.65   58.47
  -2  -2   8  272.33   59.55
  -2  -2   8  330.84   47.16
   2   2  -8  423.44   72.85
   2  -3   0  852.25   65.52
  -2   3   0  976.59   90.39
   2  -3  -1 1368.96   97.02
  -2   3   1 1504.29  106.72
  -2   3   1 1213.68  107.13
   2   3  -1 1584.21  135.54
   2  -3  -2   25.62   12.23
  -2   3   2   33.97    8.22
   2  -3  -3    2.89   16.81
   2  -3  -3   16.64   14.94
   2  -3  -3    8.82   40.59
  -2   3   3    7.54   14.48
  -2   3   3   14.61   17.73
  -2   3   3    0.00   37.90
  -2   3   3   17.75    9.43
  -2  -3   3   12.98   21.60
  -2  -3   3   17.18    9.40
  -2  -3   3   23.60   24.62
   2   3  -3    9.13   22.54
   2  -3  -4    1.28   24.65
   2  -3  -4    6.02   47.81
  -2   3   4    3.87   20.55
  -2   3   4   29.81   23.70
  -2   3   4    5.75   45.40
  -2  -3   4    6.29   28.90
  -2  -3   4   12.23   12.03
  -2  -3   4   11.44   27.93
  -2  -3   4   24.33   25.33
   2   3  -4   21.90   11.39
   2   3  -4   15.80   29.63
   2   3  -4   11.37   29.80
   2  -3  -5  337.98   71.41
  -2   3   5  300.70   43.81
  -2   3   5  392.10   42.42
  -2   3   5  310.64   60.42
  -2  -3   5  468.32   50.99
  -2  -3   5  447.36   51.01
  -2  -3   5  429.14   42.90
   2   3  -5  463.74   50.71
   2   3  -5  390.82   55.56
   2   3  -6  138.67   45.12
  -2   3   7  -23.61   42.94
  -2  -3   7  -20.27   43.69
  -2  -3   7    9.81   34.07
   2   3  -7    7.14   51.49
  -2  -3   8    7.18   48.50
  -2  -3   8   21.34   35.37
   2   3  -8   12.28   54.04
   2   3  -9   25.16   68.43
   2  -4   0 1425.01   98.61
  -2   4   0 1414.46  124.17
  -2   4   0 1333.02  117.49
   2  -4  -2 3244.73  276.38
  -2   4   2 3442.88  227.86
  -2   4   2 3603.54  257.91
  -2  -4   2 3619.93  378.39
  -2  -4   2 3206.03  263.51
   2   4  -2 3211.17  252.77
   2  -4  -3  149.45   19.90
   2  -4  -3   65.72   49.27
  -2   4   3  109.70   10.48
  -2   4   3   96.78   24.04
  -2   4   3   95.38   44.40
  -2  -4   3   77.28   27.84
  -2  -4   3  122.07   10.39
  -2  -4   3  102.16   29.09
   2   4  -3   94.60   28.57
   2  -4  -4 2042.72  171.25
  -2   4   4 1879.22  153.27
  -2  -4   4 1881.50  146.21
  -2  -4   4 1824.54  132.13
   2   4  -4 1627.39  152.36
   2  -4  -5   55.46   71.11
  -2   4   5   11.94   28.08
  -2   4   5  -14.87   29.64
  -2   4   5   44.78   57.28
  -2  -4   5   37.97   37.57
  -2  -4   5    9.63   29.65
   2   4  -5    2.71   36.12
   2   4  -5    7.80   34.58
  -2   4   6 1798.82  142.77
  -2   4   6 1541.63  150.23
  -2  -4   6 1524.92  135.48
  -2  -4   6 1862.49  130.81
   2   4  -6 1835.29  147.62
   2   4  -6 1592.90  197.45
   2  -5  -1    0.65   15.05
  -2   5   1   16.15   19.16
  -2   5   1  -10.01   39.68
  -2   5  -1   14.81   15.87
  -2  -5   1   15.29   26.67
   2  -5  -2  116.00   51.05
  -2   5   2  123.88   24.31
  -2   5   2  167.20   50.53
  -2  -5   2  151.20   31.44
   2   5  -2  179.86   33.72
   2  -5  -3  310.39   29.50
   2  -5  -3  399.54   66.26
  -2   5   3  287.48   25.01
  -2   5   3  259.40   34.69
  -2   5   3  213.02   56.82
  -2  -5   3  259.19   38.70
  -2  -5   3  233.53   38.99
   2   5  -3  312.88   41.82
   2  -5  -4    6.50   61.06
  -2   5   4  -45.69   30.36
  -2   5   4    2.42   59.13
  -2  -5   4   14.19   33.37
  -2  -5   4    6.69   30.09
   2   5  -4    9.56   33.66
  -2   5   5   25.74   32.66
  -2   5   5   43.91   60.98
  -2  -5   5    9.52   42.79
  -2  -5   5   29.37   33.69
   2   5  -5   17.80   42.33
   2   5  -5   10.77   38.61
  -2   5   6   17.29   40.18
  -2   5   6    0.56   66.53
  -2  -5   6   26.26   45.06
  -2  -5   6   23.18   34.11
   2   5  -6   30.14   47.08
   2   5  -6   18.52   43.45
  -2  -5   7   35.94   52.09
  -2  -5   7   22.74   38.23
   2   5  -7   19.77   52.96
   2   5  -7  -24.22   41.93
   2  -6   0 2470.08  166.96
   2  -6   0 2309.19  160.75
  -2   6   0 2191.54  159.83
  -2   6   0 2266.38  180.59
   2  -6  -1    2.29   17.18
   2  -6  -1    0.01   44.49
  -2   6   1    2.42   22.59
  -2   6   1   11.00   43.72
   2  -6   1  -11.10   25.88
  -2  -6   1    8.46   27.97
   2   6  -1    8.65   28.06
   2  -6  -2 1306.44  123.83
  -2   6   2 1323.62   94.22
  -2   6   2 1156.31  112.66
  -2  -6   2 1108.17  102.13
   2   6  -2 1291.06  105.77
   2  -6  -3   27.99   61.39
  -2   6   3   35.25   27.74
  -2   6   3    0.00   56.57
  -2  -6   3   31.22   31.46
  -2  -6   3   23.58   34.33
   2   6  -3   47.71   33.63
   2  -6  -4   96.46   77.27
  -2   6   4   31.83   31.46
  -2   6   4   32.52   61.31
  -2  -6   4   60.12   35.63
  -2  -6   4   34.55   34.21
   2   6  -4   74.17   39.57
  -2   6   5   35.37   34.91
  -2   6   5   15.84   63.98
  -2  -6   5    2.55   47.05
  -2  -6   5    0.00   36.45
   2   6  -5   15.63   51.84
   2   6  -5  -37.09   47.05
  -2  -6   6  576.77   61.38
   2   6  -6  562.10   70.55
  -2  -6   7   31.12   50.68
   2   6  -7   25.71   55.29
   2   6  -7   -0.56   51.82
  -2  -6   8  652.25   68.72
   2   6  -8  542.07   85.69
   2  -7  -1  410.42   74.04
  -2   7   1  558.07   48.29
  -2   7  -1  450.22   45.46
   2  -7   1  470.11   49.92
   2   7  -1  548.88   70.70
   2  -7  -2   31.55   57.92
  -2   7   2   74.23   27.71
  -2   7   2   52.73   60.64
  -2  -7   2   60.72   35.15
   2   7  -2   35.50   33.34
   2  -7  -3    8.14   73.05
  -2   7   3  -31.82   32.99
  -2   7   3   22.00   61.66
   2  -7   3    4.12   40.93
  -2  -7   3   32.15   33.79
  -2  -7   3   15.13   37.36
   2   7  -3   20.23   35.21
  -2   7   5   28.56   39.72
  -2  -7   5    3.20   41.97
  -2  -7   5   16.78   37.68
   2   7  -5    6.71   48.08
   2   7  -5   25.55   43.31
  -2  -7   6    0.00   48.31
  -2  -7   6    2.86   37.94
   2   7  -6    6.55   50.03
   2   7  -6   16.16   52.62
   2  -8   0 2684.16  182.27
   2  -8   0 2344.65  220.13
  -2   8   0 2543.78  177.55
  -2   8   0 2603.75  206.95
   2  -8  -1   43.69   23.31
  -2   8   1   74.87   30.83
  -2   8   1   61.94   58.03
  -2   8  -1   30.72   25.81
  -2   8  -1   42.28   53.64
   2  -8   1   39.44   31.30
   2  -8   1   40.80   22.89
  -2  -8   1   38.53   35.86
   2   8  -1   51.12   37.94
  -2   8   2  894.93  101.33
  -2  -8   2  995.39   90.18
  -2   8   3    0.00   35.33
  -2   8   3   75.51   74.46
   2  -8   3    2.42   40.10
  -2  -8   3    1.51   35.44
  -2  -8   3    4.89   40.03
   2   8  -3    1.24   39.55
  -2   8   4  367.07   50.17
   2  -8   4  278.87   57.01
  -2  -8   4  499.37   61.59
  -2  -8   4  437.91   52.44
   2   8  -4  417.37   60.51
  -2  -8   5  -65.72   46.00
  -2  -8   5   18.12   39.90
   2   8  -5    9.72   55.36
   2   8  -5  -99.41   50.74
   2   8  -7  -24.05   65.94
   2  -9   0   17.80   25.52
  -2   9   0   31.27   29.59
  -2   9   0    4.20   61.83
   2  -9  -1   10.54   25.38
  -2   9   1   32.75   30.83
  -2   9   1   30.85   64.46
  -2   9  -1   41.76   30.50
  -2   9  -1  -17.39   58.26
   2  -9   1   15.99   24.91
  -2  -9   1   19.56   38.88
  -2   9   2    0.00   29.86
  -2   9   2  -57.23   67.92
   2  -9   2   22.25   36.27
  -2  -9   2  -19.61   43.61
   2   9  -2  -38.03   40.71
  -2   9   3    7.32   34.67
   2  -9   3  -65.02   43.44
  -2  -9   3   10.79   41.98
   2   9  -3    2.70   46.49
   2  -9   4   11.75   49.16
  -2  -9   4   39.49   42.25
  -2  -9   4    6.31   43.36
   2   9  -4  -45.38   47.27
   2  -9   5   63.35   51.74
  -2  -9   5   60.92   45.95
  -2  -9   5   73.73   44.78
   2   9  -5  104.51   57.79
   2   9  -5   91.99   51.10
  -2 -10   2  268.78   52.36
   2  10  -2  211.96   54.67
  -2 -10   3   78.00   45.35
   2  10  -3   42.96   50.66
   2 -11  -1   27.16   31.76
  -2 -11   1   26.89   48.07
  -2 -11   3  179.76   51.43
   2  11  -4  -14.44   55.87
   2 -12  -1   36.02   32.98
   2 -12  -2  654.38   68.40
   3   0  -2    4.21   11.97
   3   0  -2    3.22   19.44
  -3   0   2   -0.02   20.82
   3   0  -3 5063.11  388.22
  -3   0   3 5523.21  377.26
   3   0  -4   -1.33   16.00
   3   0  -4    1.78   23.03
  -3   0   4  -19.04   20.77
  -3   0   4    9.25   25.08
   3   0  -5  377.29   38.54
   3   0  -5  384.54   46.41
   3   0  -5  383.28   48.45
   3   0  -5  410.60   63.11
  -3   0   5  362.99   43.13
  -3   0   5  320.42   36.91
  -3   0   5  359.21   58.58
  -3   0   5  352.35   38.52
   3   0  -7   -7.44   48.92
   3   0  -7   22.58   36.89
  -3   0   7   28.20   40.14
  -3   0   7   15.09   36.14
  -3   0   7   14.01   30.81
   3   0  -8   11.68   50.47
   3   0  -8    3.97   33.64
  -3   0   8  -33.27   48.13
  -3   0   8  -44.57   33.62
   3   0  -9  995.20  116.57
   3  -1  -3   22.67   22.01
  -3   1   3   14.55   21.33
  -3  -1   3   27.59   15.22
  -3  -1   3   42.48   31.44
  -3  -1   3   11.91   24.45
   3   1  -3   12.98   13.14
   3  -1  -4   -4.09   16.60
   3  -1  -4   15.74   43.64
  -3   1   4    1.53   20.90
  -3   1   4  -21.19   45.76
  -3  -1   4    2.01   21.94
  -3  -1   4    3.02   19.01
  -3  -1   4    1.28   26.17
   3   1  -4  -29.35   25.51
   3   1  -4   -5.69   38.79
   3  -1  -5    5.89   29.07
   3  -1  -5    2.93   28.83
   3  -1  -5    7.20   58.58
  -3   1   5    6.91   26.55
  -3   1   5    8.87   25.91
  -3   1   5  -55.43   55.03
  -3   1   5    0.79   22.86
  -3  -1   5    1.35   28.04
  -3  -1   5    6.97   47.14
  -3  -1   5    1.85   27.61
   3   1  -5    5.61   18.04
   3   1  -5  -10.65   31.76
   3   1  -5   14.52   29.01
   3  -1  -7   90.27   45.21
   3  -1  -7  104.78   37.96
  -3   1   7   98.36   43.74
  -3   1   7  145.37   40.15
  -3   1   7   97.45   30.97
  -3  -1   7  125.84   44.60
  -3  -1   7  145.31   35.69
   3   1  -7  128.39   53.86
   3   1  -7  150.66   41.60
   3  -1  -8   30.43   53.85
  -3   1   8   33.44   44.32
  -3   1   8   28.16   31.29
  -3  -1   8   23.29   47.80
  -3  -1   8   49.27   34.68
   3   1  -8   59.10   51.02
   3   1  -8   10.63   39.21
   3  -2  -3 4001.49  263.47
   3  -2  -3 3896.92  271.69
  -3   2   3 3579.32  251.02
  -3   2   3 3517.24  272.84
  -3   2   3 3729.69  256.05
  -3  -2   3 3634.66  396.19
  -3  -2   3 4034.80  325.83
  -3  -2   3 3322.92  268.63
   3   2  -3 3462.66  272.99
   3  -2  -4   39.48   19.57
   3  -2  -4   42.64   24.12
   3  -2  -4   38.63   24.71
   3  -2  -4   54.91   49.23
  -3   2   4   25.16   20.71
  -3   2   4   56.28   22.20
  -3   2   4    6.70   46.62
  -3   2   4   43.28   21.49
  -3  -2   4   40.61   26.60
  -3  -2   4   46.74   17.12
  -3  -2   4   45.40   34.90
  -3  -2   4   70.16   29.42
   3   2  -4   35.10   15.42
   3   2  -4   39.73   29.95
   3  -2  -5 2097.85  155.49
   3  -2  -5 2116.36  178.80
  -3   2   5 2043.32  145.12
  -3   2   5 2007.51  171.51
  -3   2   5 2025.56  140.32
  -3  -2   5 2046.47  165.40
  -3  -2   5 1973.37  139.88
  -3  -2   5 2167.07  146.94
   3   2  -5 2025.25  168.52
   3   2  -5 1969.23  163.23
   3  -2  -7  442.56   66.46
  -3  -2   8   33.74   37.94
   3   2  -8   34.49   58.45
   3  -3  -2  602.21   50.83
  -3   3   2  641.31   54.44
  -3   3   2  743.76   73.64
  -3   3   2  562.54   86.65
  -3  -3   2  652.51   91.36
   3   3  -2  603.86   61.27
   3  -3  -3   30.77   17.43
   3  -3  -3   34.16   20.85
  -3   3   3   16.90   21.96
  -3   3   3   79.34   49.68
  -3   3   3   16.14   16.23
  -3  -3   3   16.89   28.41
   3   3  -3   33.10   25.83
   3  -3  -5 -137.57   69.78
  -3   3   5   12.02   29.76
  -3   3   5  -28.05   61.82
  -3  -3   5   19.42   32.96
  -3  -3   5    7.35   32.93
   3   3  -5    2.76   18.45
   3   3  -5    2.74   34.45
   3   3  -5    6.51   51.13
   3  -3  -6  139.66   44.45
   3  -3  -6  257.03   41.71
  -3   3   6  173.57   35.72
  -3   3   6  166.64   69.67
  -3  -3   6  202.09   48.47
  -3  -3   6  167.92   38.76
   3   3  -6  264.07   48.15
   3   3  -6  140.90   49.72
   3  -4  -1  696.46   54.34
  -3   4   1  649.03   61.70
  -3   4   1  668.94   73.92
   3  -4  -2   -2.41   17.31
  -3   4   2    7.72   20.47
  -3   4   2   15.47   48.41
  -3   4   2    0.30   11.12
  -3  -4   2   15.29   28.19
   3   4  -2   11.05   28.03
   3  -4  -3 2085.00  163.64
   3  -4  -3 2479.99  160.03
   3  -4  -3 1897.22  187.06
  -3   4   3 1970.26  146.32
  -3   4   3 2187.68  180.38
  -3   4   3 2120.83  138.12
  -3  -4   3 1888.07  160.63
   3   4  -3 2021.09  163.66
   3  -4  -4   92.70   29.82
   3  -4  -4   91.14   24.76
   3  -4  -4   88.64   62.33
  -3   4   4   30.72   18.78
  -3   4   4  104.84   30.04
  -3   4   4  119.07   61.16
  -3   4   4  113.87   17.26
  -3  -4   4  121.50   34.08
  -3  -4   4  194.41   38.25
   3   4  -4  110.72   35.35
  -3   4   5 1189.97   95.26
  -3   4   5 1284.26  123.42
  -3  -4   5 1040.46  106.04
  -3  -4   5 1193.19   97.26
   3   4  -5 1186.65  108.17
  -3   4   6   85.45   33.69
  -3  -4   6   60.37   41.32
  -3  -4   6   80.47   36.97
   3   4  -6   76.97   48.72
   3   4  -6   77.40   43.53
  -3  -4   7  159.30   52.46
  -3  -4   7  167.79   41.23
   3   4  -7  219.85   55.30
   3   4  -7  157.12   54.75
   3  -5   0    2.57   17.53
  -3   5   0    0.00   18.55
  -3   5   0    9.65   36.44
   3  -5  -1   56.52   19.76
  -3   5   1   45.93   23.74
  -3   5   1   20.24   46.08
   3  -5  -2  278.49   25.00
   3  -5  -2  354.24   34.74
  -3   5   2  296.91   35.55
  -3   5   2  444.17   63.47
  -3   5   2  309.99   25.80
  -3  -5   2  365.15   51.14
   3   5  -2  408.33   48.87
   3  -5  -3   57.14   59.14
  -3   5   3   12.09   27.74
  -3   5   3   51.22   58.68
   3   5  -3   21.41   37.08
   3  -5  -4  102.23   67.59
  -3   5   4  162.62   35.97
  -3   5   4  154.59   71.69
  -3  -5   4  210.90   40.99
  -3  -5   4  289.10   44.99
   3   5  -4  148.57   42.80
  -3   5   5   11.09   36.06
  -3   5   5    7.44   72.07
  -3  -5   5  -89.69   41.37
   3   5  -5  -61.44   43.87
  -3   5   6    2.91   36.57
  -3  -5   6   23.09   42.73
  -3  -5   6  -14.97   39.43
   3   5  -6   11.50   48.36
   3   5  -6   13.17   46.45
  -3  -5   7    4.89   50.34
  -3  -5   7   41.14   40.07
   3   5  -7   38.85   51.56
   3   5  -7   55.04   53.57
  -3  -5   8  271.89   48.28
   3   5  -8  234.23   67.93
   3  -6  -2   44.47   22.55
   3  -6  -2   66.13   58.95
  -3   6   2   33.68   27.36
  -3   6   2   42.66   60.45
  -3  -6   2   42.30   34.50
   3   6  -2   32.25   37.52
   3  -6  -3   25.81   23.72
   3  -6  -3   35.97   69.49
  -3   6   3   28.18   29.54
  -3   6   3   71.55   66.27
  -3  -6   3   79.55   39.12
   3   6  -3   35.24   39.09
  -3   6   5  682.19   66.82
  -3  -6   5  677.45   78.69
  -3  -6   5  609.32   66.58
   3   6  -5  658.60   75.20
  -3  -6   6   17.69   45.85
  -3  -6   6   14.21   42.78
   3   6  -6   23.95   52.22
   3   6  -6   37.15   48.55
   3  -7   0    7.96   23.01
  -3   7   0   13.57   28.04
  -3   7   0    4.01   56.68
   3  -7  -1   28.37   24.41
  -3   7   1   -4.62   27.53
  -3   7   1  -50.08   58.80
  -3   7  -1    3.34   26.54
   3  -7  -2   38.64   25.31
  -3   7   2   51.48   30.98
  -3   7   2   63.83   65.49
  -3  -7   2   58.72   38.68
   3   7  -2   80.66   42.61
  -3   7   4   -9.01   37.04
  -3   7   4    0.00   74.02
  -3  -7   4    6.53   37.01
  -3  -7   4 -104.03   44.99
   3   7  -4   13.83   43.89
  -3  -7   6  116.75   50.25
   3   7  -6   69.64   58.74
   3   7  -6   71.22   52.56
  -3  -7   7   -0.10   44.93
   3   7  -7  -33.32   59.55
   3  -8  -2   -6.37   27.22
  -3   8   2  -13.20   32.98
  -3   8   2    0.00   70.20
  -3   8  -2    0.00   29.79
  -3  -8   2    1.96   41.88
   3   8  -2   -0.06   45.39
   3  -8  -3  156.81   33.33
  -3   8   3  150.92   39.84
  -3  -8   3  197.84   49.76
   3   8  -3  135.77   50.16
  -3  -8   5  315.63   59.09
  -3  -8   5  437.93   58.04
   3   8  -5  429.06   65.65
   3  -9   0  -19.99   28.20
  -3   9   0   21.46   32.07
   3  -9  -1    4.39   29.07
  -3   9   1    0.01   34.44
  -3   9  -1   14.54   33.26
   3  -9   1    9.22   26.85
   3  -9  -2    5.57   28.79
  -3  -9   2   41.16   45.56
   3  -9  -3   20.57   30.27
   3   9  -3   59.12   47.63
  -3  -9   4    0.00   47.20
   3   9  -4   13.76   50.83
  -3  -9   5  -50.88   48.97
   3 -10   0  -46.94   31.47
   3 -10  -1  632.27   59.65
   3 -10   1  562.39   59.16
   3 -10  -2   62.87   31.67
  -3 -10   2    6.54   50.76
   3 -10  -3  338.43   45.88
  -3 -10   3  211.48   59.67
   3 -11  -2  429.95   49.41
  -3 -11   2  290.58   61.53
  -3 -11   3    7.14   53.11
   3 -12  -1  366.80   49.99
   3 -12  -3  419.45   54.33
   3 -13  -3   16.42   41.69
   3 -13  -4   32.22   41.91
   4   0  -3   12.14   16.88
   4   0  -3  -21.58   32.89
  -4   0   3   -8.25   19.31
  -4   0   3    9.39   26.15
   4   0  -4 1441.56  100.71
   4   0  -4 1285.12  110.98
  -4   0   4 1350.34  100.54
  -4   0   4 1348.84  125.85
  -4   0   4 1271.24  106.58
   4   0  -5   -2.42   22.05
   4   0  -5    3.24   34.98
  -4   0   5    0.00   28.68
  -4   0   5    3.42   25.86
  -4   0   5   46.27   60.51
  -4   0   5  -35.83   30.91
   4   0  -6  481.00   46.06
   4   0  -6  454.27   56.29
   4   0  -6  497.31   56.70
  -4   0   6  465.30   55.75
  -4   0   6  407.81   47.81
  -4   0   6  524.97   75.89
  -4   0   6  398.60   47.40
   4   0  -7  -29.24   28.87
   4   0  -7  -59.98   52.23
   4   0  -7 -111.25   44.74
  -4   0   7  -76.52   41.29
  -4   0   7   -0.01   32.66
  -4   0   8 1199.50  110.95
   4  -1  -3   46.96   20.30
  -4   1   3   28.35   21.78
  -4   1   3   46.02   48.14
  -4  -1   3   31.38   28.56
   4   1  -3   50.51   31.76
   4  -1  -4  -16.52   21.20
   4  -1  -4    0.72   31.74
  -4   1   4    0.00   24.17
  -4   1   4   19.74   53.52
  -4   1   4  -42.73   28.74
  -4  -1   4    3.18   21.58
  -4  -1   4    0.00   43.07
  -4  -1   4   20.26   31.86
   4   1  -4   -4.91   19.36
   4   1  -4    2.45   33.74
   4  -1  -5   24.99   24.52
   4  -1  -5    6.61   35.37
  -4   1   5   13.86   29.09
  -4   1   5   14.79   27.63
  -4   1   5   26.32   57.97
  -4   1   5   27.46   29.25
  -4  -1   5   27.26   30.97
  -4  -1   5   31.70   25.40
  -4  -1   5   31.18   55.01
  -4  -1   5   41.42   34.57
   4   1  -5   27.49   22.29
   4   1  -5   21.85   39.46
   4  -1  -6   23.48   26.45
   4  -1  -6   11.47   39.03
   4  -1  -6   17.06   33.61
  -4   1   6    9.41   31.50
  -4   1   6   16.91   32.44
  -4   1   6   14.28   67.43
  -4   1   6    0.12   29.19
  -4  -1   6  -25.76   33.49
  -4  -1   6   16.30   31.27
  -4  -1   6   30.63   60.41
  -4  -1   6    6.56   34.67
   4   1  -6   15.67   25.38
   4   1  -6    4.65   39.38
   4   1  -6    7.76   38.52
   4  -1  -7   30.51   28.21
   4  -1  -7   18.96   46.73
   4  -1  -7   14.75   43.83
  -4   1   7   16.67   37.96
  -4   1   7    7.90   33.93
  -4  -1   7   25.68   39.27
  -4  -1   7  -47.37   34.92
   4   1  -7   -3.51   46.10
   4   1  -7  -46.75   49.10
   4  -1  -8   43.57   59.68
  -4   1   8   86.92   46.11
  -4  -1   8   58.80   45.10
  -4  -1   8   56.71   40.57
   4   1  -8   72.44   58.74
   4  -2  -2  952.79   77.65
  -4   2   2  906.91  108.68
  -4   2   2  968.37  109.67
   4  -2  -3   42.12   20.72
  -4   2   3   36.15   24.61
  -4   2   3   12.90   52.59
  -4   2   3   26.52   23.33
  -4  -2   3   20.99   28.88
   4   2  -3   48.01   31.30
   4  -2  -4 2291.78  153.52
  -4   2   4 2007.93  151.11
  -4   2   4 2075.20  175.68
  -4  -2   4 2009.15  160.57
   4   2  -4 2177.45  169.24
   4  -2  -5   25.51   24.10
   4  -2  -5   18.42   31.07
  -4   2   5  -36.99   62.86
  -4  -2   5   -8.08   49.51
   4   2  -5   -7.69   21.49
   4  -2  -6  134.75   30.90
   4  -2  -6  121.62   42.74
   4  -2  -6  107.00   35.48
  -4   2   6   86.56   33.02
  -4   2   6   93.25   36.51
  -4   2   6  103.47   28.66
  -4  -2   6   87.53   37.44
  -4  -2   6  129.54   39.05
   4   2  -6  144.94   42.57
  -4  -2   7   50.53   42.30
  -4  -2   7   17.99   37.45
   4   2  -7   11.19   47.14
   4   2  -7   19.41   44.48
  -4  -2   8  482.38   56.10
   4   2  -8  545.78   74.83
   4  -3  -2   32.09   21.89
  -4   3   2   20.71   22.93
  -4   3   2   64.58   47.22
   4  -3  -4   33.35   24.07
   4  -3  -4   29.61   31.22
   4  -3  -4   56.51   65.42
  -4   3   4   29.47   28.20
  -4   3   4   35.06   63.82
  -4   3   4   11.80   23.79
  -4  -3   4   31.46   20.60
  -4  -3   4   41.41   36.51
   4   3  -4   33.56   39.94
   4  -3  -6    5.46   29.10
  -4   3   6  -34.29   37.68
  -4  -3   6   19.88   36.38
  -4  -3   6   16.79   39.29
   4   3  -6    0.00   38.40
  -4  -3   7   41.34   41.67
  -4  -3   7   31.11   39.31
   4   3  -7  -62.81   51.45
   4   3  -7   30.64   47.53
   4  -4  -1   97.19   23.08
  -4   4   1  106.77   25.52
   4  -4  -3   88.36   27.06
  -4   4   3  121.91   31.12
  -4   4   3  109.33   63.51
  -4  -4   3   83.33   37.62
   4   4  -3  152.82   42.46
   4  -4  -4 2119.52  149.40
  -4   4   4 1901.91  144.24
  -4   4   4 1954.46  175.09
  -4  -4   4 1803.46  154.18
   4   4  -4 2221.12  167.82
   4  -4  -5   15.71   26.74
  -4   4   5   10.98   30.46
  -4   4   5  -33.16   69.09
  -4  -4   5    0.00   36.27
  -4  -4   5   -0.01   41.56
   4   4  -5    9.78   42.49
  -4  -4   7   46.22   42.61
   4   4  -7   20.02   54.60
   4   4  -8  436.06   73.00
  -4   5   1   63.56   27.96
   4  -5  -2    7.32   24.12
  -4   5   2   10.33   29.26
  -4   5   2   11.58   61.74
   4  -5  -3  -15.25   25.01
  -4   5   3  -13.87   30.03
  -4   5   3   -6.29   63.43
  -4  -5   3  -19.45   38.39
   4   5  -3   12.90   39.43
   4  -5  -5   18.82   28.24
  -4   5   5    2.83   33.81
  -4  -5   5    9.41   37.12
  -4  -5   5    6.63   45.58
   4   5  -5    4.08   43.81
  -4  -5   6   24.52   42.92
  -4  -5   6  -39.61   43.39
   4   5  -6    8.87   51.16
  -4   6   0 1202.90  128.25
   4  -6  -1   34.81   25.94
  -4   6   1   40.95   30.66
  -4   6   1   89.35   62.80
   4  -6  -2  294.03   36.07
  -4   6   2  229.85   38.45
  -4   6   2  224.17   72.24
   4  -6  -4  261.45   39.32
  -4   6   4  361.78   45.74
  -4   6   4  325.07   89.40
  -4  -6   4  413.81   55.67
   4   6  -4  285.32   57.80
  -4  -6   6  309.91   61.19
   4   6  -6  341.18   63.55
  -4  -6   7    0.00   46.42
   4   6  -7  -31.88   58.28
   4  -7  -2  -31.39   29.65
  -4   7   2    8.40   34.02
  -4   7   2   30.59   71.22
   4  -7  -3    6.48   28.62
  -4   7   3   -0.02   34.76
  -4  -7   3   24.41   45.31
   4   7  -3   33.22   49.87
   4  -7  -5  225.39   37.96
  -4  -7   5  258.28   54.93
   4   7  -5  157.01   58.27
   4  -8   0 2070.23  163.64
  -4   8   0 2083.45  159.96
  -4   8   0 2118.88  231.91
   4  -8  -1   12.57   30.43
  -4   8   1   37.73   35.35
  -4   8  -1    0.02   32.95
   4  -8  -2  824.91   71.81
  -4   8   2  755.72   73.23
   4  -8  -4  441.26   51.73
  -4  -8   4  450.00   63.30
   4   8  -4  407.47   67.13
   4  -9  -1    9.81   32.59
   4  -9  -2  -17.49   33.84
   4  -9  -3   70.68   35.80
  -4  -9   3  120.85   53.57
   4   9  -3  102.89   57.61
   4  -9  -5    6.58   36.54
  -4  -9   5    0.00   49.96
   4 -10   0   53.71   34.06
   4 -10  -1    3.23   35.99
   4 -10  -4  601.80   64.52
   4 -10  -5    0.00   38.28
   4 -11   0  -40.27   36.65
   4 -11  -1   92.63   39.76
   4 -11  -3   22.06   40.39
   4 -11  -4    8.35   38.49
   4 -11  -6   10.23   40.93
   4 -12  -2  563.42   63.67
   4 -12  -4  190.14   46.39
   4 -13  -2   20.36   46.74
   5   0  -4   13.96   43.42
  -5   0   4   12.03   27.56
  -5   0   4    9.00   36.43
   5   0  -5   25.99   27.43
   5   0  -5   20.39   40.82
  -5   0   5   25.48   30.58
  -5   0   5  -71.82   65.42
  -5   0   5   46.82   38.52
  -5   1   3   50.92   25.32
   5  -1  -4  107.07   28.22
  -5   1   4  102.50   60.99
  -5   1   4   70.31   34.74
  -5  -1   4  115.75   28.66
  -5  -1   4   68.91   40.53
   5  -1  -5    7.51   26.55
   5  -1  -5  -56.26   40.10
  -5   1   5    4.57   30.93
  -5   1   5   29.91   70.63
  -5   1   5  -16.40   36.45
  -5  -1   5   12.91   28.59
  -5  -1   5  -91.75   54.87
  -5  -1   5  -31.10   41.02
   5   1  -5    3.93   25.08
   5   1  -5  -29.87   45.69
   5  -1  -6   36.15   50.54
   5  -2  -3  599.36   54.18
  -5   2   3  594.58   58.43
  -5   2   3  376.69   70.42
  -5   2   3  317.54   65.00
   5  -2  -5 1104.14   85.51
   5  -2  -5 1021.25   98.15
  -5   2   5  936.91   83.77
  -5   2   5  979.26   83.47
  -5  -2   5  906.92   90.61
   5   2  -5 1014.51   97.31
   5  -2  -6    9.14   32.44
  -5  -2   6   10.27   42.15
   5   2  -6    8.66   51.12
   5  -2  -8   41.09   36.36
  -5   3   2  360.93   51.02
   5  -3  -3  -20.63   27.43
  -5   3   3   11.51   30.84
  -5   3   3   35.82   63.20
  -5   3   4    4.36   32.63
  -5   3   4   12.55   68.45
  -5  -3   4   17.66   42.82
   5   3  -4  -85.43   52.99
   5  -3  -5   18.61   31.46
  -5   3   5   -5.18   35.44
  -5  -3   5   22.41   44.71
   5   3  -5   23.06   47.59
   5  -3  -6   33.77   33.12
  -5  -3   6   -6.85   44.82
   5   3  -6   23.14   49.79
   5  -3  -7   14.62   34.10
  -5  -3   7   16.95   46.30
  -5  -3   7  -36.73   46.83
   5  -3  -9   17.29   37.38
   5  -4  -2   28.70   26.92
  -5   4   2    7.55   30.35
  -5   4   2   39.41   57.44
   5  -4  -4    2.85   30.27
  -5   4   4    6.10   32.74
  -5   4   4   13.00   75.43
  -5  -4   4  -46.96   44.59
   5   4  -4    3.73   48.23
   5  -4  -6    6.16   32.90
  -5  -4   6  -30.86   48.17
   5   4  -6    0.01   50.01
   5  -4  -8    1.17   35.15
   5  -4  -9   95.19   38.61
   5  -5  -3    0.99   29.55
  -5   5   3    0.69   33.22
  -5   5   3   13.46   75.55
   5  -5  -4    7.18   31.40
  -5   5   4   40.24   35.51
  -5  -5   4   28.02   47.25
   5   5  -4   13.91   51.28
   5  -5  -5   21.33   33.57
  -5  -5   5   49.75   49.53
   5   5  -5   10.50   57.15
   5  -5  -7   27.23   37.08
   5  -5  -8   -5.25   36.36
   5  -5  -9  -29.26   40.50
  -5   6   1 1319.09  123.54
   5  -6  -2    7.30   31.26
  -5   6   2    0.00   68.38
   5  -6  -3  627.26   61.47
  -5   6   3  654.50   65.51
   5   6  -4    0.43   54.91
   5  -6  -5  384.95   48.25
  -5  -6   5  263.76   59.33
   5   6  -5  274.74   64.79
  -5  -6   6  -71.42   49.53
   5  -6  -7  213.11   44.64
   5  -7  -1   22.41   30.90
  -5   7   1   43.96   38.01
   5  -7  -2    0.00   33.43
  -5   7   2    0.00   35.28
   5  -7  -3  -41.45   34.82
   5  -7  -4    0.00   33.87
  -5  -7   4    1.93   52.68
   5   7  -4   42.08   61.03
   5  -7  -6    0.00   38.81
   5  -7  -7   20.36   38.13
   5  -7  -8   58.87   40.81
   5  -8  -1  230.22   45.27
   5  -8  -2   -7.97   36.30
   5  -8  -3  816.43   75.85
   5  -8  -5  498.50   58.57
   5  -8  -6   12.59   40.65
   5  -8  -7  101.93   44.66
   5  -9  -1   13.02   36.91
   5  -9  -4    5.91   39.39
   5  -9  -5    4.32   41.26
   5  -9  -7  -48.31   43.32
   5 -10  -3  610.01   66.62
   5 -10  -4   31.01   43.29
   5 -10  -6  -11.77   43.80
   5 -11  -2    0.00   39.25
   5 -11  -3    9.70   43.31
   5 -11  -5  -63.66   47.39
   5 -12  -2    0.62   42.72
   5 -12  -3  201.42   50.91
  -6   0   4   24.70   31.10
  -6   0   4   20.32   40.59
   6   0  -5   39.37   53.94
  -6   0   5   12.19   43.59
   6   0  -6 1673.39  135.12
  -6   1   4  -54.33   32.81
  -6   1   4    2.69   38.34
   6  -1  -5   28.29   34.74
  -6   1   5  107.92   50.32
  -6  -1   5   13.19   45.22
   6   1  -5   16.21   53.75
   6  -1  -7   22.28   36.18
   6  -2  -4  320.01   40.25
  -6   2   4  206.07   43.24
   6  -2  -5   12.36   32.66
  -6  -2   5   22.99   46.76
   6   2  -5   48.08   57.76
   6  -2  -7    0.00   34.89
  -6   3   3   24.56   34.59
   6  -3  -5   52.97   35.54
  -6  -3   5   25.13   48.72
   6   3  -5   18.35   60.05
   6  -4  -3   15.29   30.89
  -6   4   3    0.37   35.86
   6  -4  -4  633.62   63.75
   6  -4  -5   17.50   34.99
  -6  -4   5    5.41   50.84
   6   4  -5    9.24   64.30
   6  -4  -7   16.34   40.98
   6  -4  -8   12.18   43.24
   6  -5  -4  -50.93   37.98
   6  -5  -6   37.13   38.61
   6  -5  -7    0.00   41.62
   6  -5  -8    6.20   42.86
   6  -6  -3    9.80   36.83
   6  -6  -5   -8.95   38.58
  -6  -6   5   26.06   54.63
   6  -6  -6  133.19   45.33
   6  -7  -2   17.30   35.80
   6  -7  -4    6.16   38.38
   6  -7  -5   13.37   40.34
   6  -7  -6   38.44   44.21
   6  -7  -7   14.60   44.83
   6  -8  -3   -0.10   36.96
   6  -8  -4  578.34   64.62
   6  -8  -5   37.84   41.92
   6  -8  -6   73.32   45.87
   6  -9  -2  -24.88   39.66
   6  -9  -3  -30.93   41.22
   6  -9  -4  -12.32   42.59
   6  -9  -6   20.24   47.72
   6 -10  -2  184.57   46.19
   6 -10  -3  -74.94   43.91
   6 -10  -4  531.96   65.40
   6 -10  -5   17.76   47.71
   6 -11  -2   26.59   44.38
   6 -11  -3  -55.84   47.13
   7  -2  -7  105.10   42.13
   7  -3  -6   15.18   38.57
   7  -4  -5  276.56   48.37
   7  -4  -6   24.64   40.21
   7  -4  -7   19.00   41.55
   7  -5  -4    5.54   36.99
   7  -5  -5   22.62   41.56
   7  -5  -6    2.28   40.55
   7  -5  -7    8.04   42.42
   7  -6  -4   30.70   39.78
   7  -6  -5  127.45   44.40
   7  -7  -4   -0.84   42.02
   7  -7  -6   18.39   46.36
   7  -8  -3  547.34   64.68
   7  -8  -5  132.58   48.62
   7  -9  -4  -39.89   45.94
   7 -10  -3  287.01   54.07
   8  -5  -6    5.13   45.23
   8  -6  -5   15.57   41.18
   0   0   0    0.00    0.00

_computing_structure_solution     'SHELXT 2014/5 (Sheldrick, 2014)'
;
_shelx_hkl_checksum   95220

 
data_022_CoGF_0-88GPa
 
_audit_creation_method
;
CrysAlisPro 1.171.38.46 (Rigaku OD, 2015)
SHELXL-2017/1
;
_audit_creation_date              2018-08-01

_publ_contact_author_address     
;
School of Physics and Astronomy
Queen Mary University of London
Mile End Rd, London E1 4NS
U.K.
;
_publ_contact_author_email       a.e.phillips@qmul.ac.uk
_publ_contact_author_name        'Anthony E. Phillips'
_publ_contact_author_phone       '+44 2078 823 429'

_chemical_name_systematic        'guanidinium cobalt(II) formate'
_chemical_name_common            'guanidinium cobalt(II) formate'
_chemical_formula_moiety         'C3 H3 Co O6, C H6 N3'
_chemical_formula_sum            'C4 H9 Co N3 O6'
_chemical_formula_weight          254.07

loop_
 _atom_type_symbol
 _atom_type_description
 _atom_type_scat_dispersion_real
 _atom_type_scat_dispersion_imag
 _atom_type_scat_source
 'C'  'C'   0.0010   0.0010
 'International Tables Vol C Tables 4.2.6.8 and 6.1.1.4'
 'H'  'H'   0.0000   0.0000
 'International Tables Vol C Tables 4.2.6.8 and 6.1.1.4'
 'Co'  'Co'   0.2660   0.4750
 'International Tables Vol C Tables 4.2.6.8 and 6.1.1.4'
 'N'  'N'   0.0020   0.0010
 'International Tables Vol C Tables 4.2.6.8 and 6.1.1.4'
 'O'  'O'   0.0040   0.0030
 'International Tables Vol C Tables 4.2.6.8 and 6.1.1.4'
 
_space_group_crystal_system       orthorhombic
_space_group_IT_number            52
_space_group_name_H-M_alt         'P n n a'
_space_group_name_Hall            '-P 2a 2bc'
 
_shelx_space_group_comment
;
The symmetry employed for this shelxl refinement is uniquely defined
by the following loop, which should always be used as a source of
symmetry information in preference to the above space-group names.
They are only intended as comments.
;
 
loop_
 _space_group_symop_operation_xyz
 'x, y, z'
 '-x+1/2, -y, z'
 '-x+1/2, y+1/2, -z+1/2'
 'x, -y+1/2, -z+1/2'
 '-x, -y, -z'
 'x-1/2, y, -z'
 'x-1/2, -y-1/2, z-1/2'
 '-x, y-1/2, z-1/2'
 
_cell_length_a                    8.220(4)
_cell_length_b                    11.644(2)
_cell_length_c                    8.922(3)
_cell_angle_alpha                 90
_cell_angle_beta                  90
_cell_angle_gamma                 90
_cell_volume                      854.0(5)
_cell_formula_units_Z             4
_cell_measurement_temperature     293(2)
_cell_measurement_reflns_used   596
_cell_measurement_theta_min     1.9710
_cell_measurement_theta_max     20.8530
 
_exptl_crystal_description       block
_exptl_crystal_colour            'intense pink'
_exptl_crystal_density_diffrn     1.976          
_exptl_crystal_F_000              516
_exptl_crystal_size_max          0.08
_exptl_crystal_size_mid          0.02
_exptl_crystal_size_min          0.02
_exptl_absorpt_coefficient_mu     0.701
_exptl_absorpt_correction_T_min                   0.62695
_exptl_absorpt_correction_T_max                   1.00000
_exptl_absorpt_correction_type            multi-scan
_exptl_absorpt_process_details
;
CrysAlisPro 1.171.38.46 (Rigaku Oxford Diffraction, 2015)
Empirical absorption correction using spherical harmonics,
 implemented in SCALE3 ABSPACK scaling algorithm.
;
_diffrn_ambient_temperature       293(2)
_diffrn_ambient_pressure	  880000
_diffrn_radiation_wavelength      0.4859
_diffrn_radiation_type                    'Synchrotron' 
_diffrn_radiation_source                  'Diamond Light Source Beamline I19'
_diffrn_radiation_monochromator           'double crystal Silicon 111'
_diffrn_measurement_specimen_support      'diamond anvil cell'
_diffrn_measurement_device                'Newport IS4CCD (4 circle)'
_diffrn_measurement_device_type   	  'Pilatus 300K'
_diffrn_measurement_method        		
;
\w scans with 0.2 degree frames
;
_diffrn_reflns_number             2952
_diffrn_reflns_av_unetI/netI      0.1281
_diffrn_reflns_av_R_equivalents   0.1570
_diffrn_reflns_limit_h_min        -8
_diffrn_reflns_limit_h_max        8
_diffrn_reflns_limit_k_min        -14
_diffrn_reflns_limit_k_max        14
_diffrn_reflns_limit_l_min        -10
_diffrn_reflns_limit_l_max        9
_diffrn_reflns_theta_min          1.966
_diffrn_reflns_theta_max          17.668
_diffrn_reflns_theta_full         16.950
_diffrn_measured_fraction_theta_max   0.697
_diffrn_measured_fraction_theta_full  0.709
_diffrn_reflns_Laue_measured_fraction_max    0.697
_diffrn_reflns_Laue_measured_fraction_full   0.709
_diffrn_reflns_point_group_measured_fraction_max   0.697
_diffrn_reflns_point_group_measured_fraction_full  0.709
_reflns_number_total              613
_reflns_number_gt                 315
_reflns_threshold_expression      'I > 2\s(I)'
_reflns_Friedel_coverage          0.000
_reflns_Friedel_fraction_max      .
_reflns_Friedel_fraction_full     .
 
_reflns_special_details
;
 Reflections were merged by SHELXL according to the crystal
 class for the calculation of statistics and refinement.
 
 _reflns_Friedel_fraction is defined as the number of unique
 Friedel pairs measured divided by the number that would be
 possible theoretically, ignoring centric projections and
 systematic absences.
;
 
_computing_data_collection     'CrysAlisPro 1.171.38.46 (Rigaku OD, 2015)'
_computing_cell_refinement     'CrysAlisPro 1.171.38.46 (Rigaku OD, 2015)'
_computing_data_reduction      'CrysAlisPro 1.171.38.46 (Rigaku OD, 2015)'
_computing_structure_solution     'SHELXT 2014/5 (Sheldrick, 2014)'
_computing_structure_refinement 'SHELXL-2017/1 (Sheldrick, 2017)'
_refine_ls_structure_factor_coef  Fsqd
_refine_ls_matrix_type            full
_refine_ls_weighting_scheme       calc
_refine_ls_weighting_details
'w=1/[\s^2^(Fo^2^)+(0.0626P)^2^+20.9934P] where P=(Fo^2^+2Fc^2^)/3'
_atom_sites_solution_primary      ?
_atom_sites_solution_secondary    ?
_atom_sites_solution_hydrogens    geom
_refine_ls_hydrogen_treatment     constr
_refine_ls_extinction_method      none
_refine_ls_extinction_coef        .
_refine_ls_number_reflns          613
_refine_ls_number_parameters      66
_refine_ls_number_restraints      36
_refine_ls_R_factor_all           0.1691
_refine_ls_R_factor_gt            0.0868
_refine_ls_wR_factor_ref          0.2476
_refine_ls_wR_factor_gt           0.1980
_refine_ls_goodness_of_fit_ref    1.066
_refine_ls_restrained_S_all       1.036
_refine_ls_shift/su_max           0.000
_refine_ls_shift/su_mean          0.000
 
loop_
 _atom_site_label
 _atom_site_type_symbol
 _atom_site_fract_x
 _atom_site_fract_y
 _atom_site_fract_z
 _atom_site_U_iso_or_equiv
 _atom_site_adp_type
 _atom_site_occupancy
 _atom_site_site_symmetry_order  
 _atom_site_calc_flag
 _atom_site_refinement_flags_posn
 _atom_site_refinement_flags_adp
 _atom_site_refinement_flags_occupancy
 _atom_site_disorder_assembly
 _atom_site_disorder_group
Co01 Co 0.2597(4) 0.750000 0.250000 0.0208(8) Uani 1 2 d S T P . .
O002 O 0.2613(15) 0.5950(6) 0.1313(11) 0.033(3) Uani 1 1 d . . . . .
O003 O 0.4162(14) 0.6799(7) 0.4115(12) 0.033(3) Uani 1 1 d . . . . .
O004 O 0.5701(14) 0.6904(8) 0.6104(11) 0.035(3) Uani 1 1 d . . . . .
N005 N 0.250000 0.500000 0.5930(19) 0.030(4) Uani 1 2 d S T P . .
H00A H 0.311064 0.547254 0.544761 0.036 Uiso 0.5 1 calc R U P . .
H00B H 0.188936 0.452746 0.544760 0.036 Uiso 0.5 1 calc R U P . .
N006 N 0.344(2) 0.5730(10) 0.8160(15) 0.043(4) Uani 1 1 d . . . . .
H00C H 0.405724 0.620506 0.768487 0.051 Uiso 1 1 calc R U . . .
H00D H 0.343766 0.572560 0.912355 0.051 Uiso 1 1 calc R U . . .
C007 C 0.250000 0.500000 0.740(2) 0.025(4) Uani 1 2 d S T P . .
C008 C 0.250000 0.500000 0.195(2) 0.037(6) Uani 1 2 d S T P . .
H008 H 0.249997 0.500001 0.299204 0.044 Uiso 1 2 calc R U P . .
C009 C 0.532(2) 0.7200(10) 0.4810(16) 0.028(4) Uani 1 1 d . . . . .
H009 H 0.595011 0.775810 0.434191 0.034 Uiso 1 1 calc R U . . .
 
loop_
 _atom_site_aniso_label
 _atom_site_aniso_U_11
 _atom_site_aniso_U_22
 _atom_site_aniso_U_33
 _atom_site_aniso_U_23
 _atom_site_aniso_U_13
 _atom_site_aniso_U_12
Co01 0.038(2) 0.0173(10) 0.0072(16) 0.0002(9) 0.000 0.000
O002 0.067(10) 0.020(3) 0.011(6) -0.002(3) 0.003(5) -0.002(5)
O003 0.046(9) 0.025(5) 0.027(6) 0.006(4) -0.012(4) -0.003(5)
O004 0.050(10) 0.040(6) 0.014(6) 0.002(4) -0.008(4) -0.007(5)
N005 0.049(15) 0.025(6) 0.017(7) 0.000 0.000 -0.001(9)
N006 0.069(13) 0.045(6) 0.014(8) -0.003(5) 0.001(6) -0.018(7)
C007 0.025(13) 0.032(7) 0.019(8) 0.000 0.000 -0.003(8)
C008 0.07(2) 0.020(5) 0.016(12) 0.000 0.000 -0.005(9)
C009 0.040(11) 0.029(6) 0.015(7) 0.006(5) -0.002(5) -0.005(6)
 
_geom_special_details
;
 All esds (except the esd in the dihedral angle between two l.s. planes)
 are estimated using the full covariance matrix.  The cell esds are taken
 into account individually in the estimation of esds in distances, angles
 and torsion angles; correlations between esds in cell parameters are only
 used when they are defined by crystal symmetry.  An approximate (isotropic)
 treatment of cell esds is used for estimating esds involving l.s. planes.
;
 
loop_
 _geom_bond_atom_site_label_1
 _geom_bond_atom_site_label_2
 _geom_bond_distance
 _geom_bond_site_symmetry_2
 _geom_bond_publ_flag
Co01 O002 2.093(8) 4_565 ?
Co01 O002 2.093(8) . ?
Co01 O003 2.097(10) . ?
Co01 O003 2.097(10) 4_565 ?
Co01 O004 2.112(11) 7_575 ?
Co01 O004 2.112(11) 6_556 ?
O002 C008 1.247(13) . ?
O003 C009 1.229(18) . ?
O004 C009 1.244(16) . ?
N005 C007 1.31(3) . ?
N005 H00A 0.8600 . ?
N005 H00B 0.8600 . ?
N006 C007 1.336(17) . ?
N006 H00C 0.8600 . ?
N006 H00D 0.8600 . ?
C008 H008 0.9300 . ?
C009 H009 0.9300 . ?
 
loop_
 _geom_angle_atom_site_label_1
 _geom_angle_atom_site_label_2
 _geom_angle_atom_site_label_3
 _geom_angle
 _geom_angle_site_symmetry_1
 _geom_angle_site_symmetry_3
 _geom_angle_publ_flag
O002 Co01 O002 179.3(7) 4_565 . ?
O002 Co01 O003 89.1(4) 4_565 . ?
O002 Co01 O003 90.5(4) . . ?
O002 Co01 O003 90.5(4) 4_565 4_565 ?
O002 Co01 O003 89.1(4) . 4_565 ?
O003 Co01 O003 104.3(7) . 4_565 ?
O002 Co01 O004 91.1(4) 4_565 7_575 ?
O002 Co01 O004 89.4(4) . 7_575 ?
O003 Co01 O004 170.3(4) . 7_575 ?
O003 Co01 O004 85.4(5) 4_565 7_575 ?
O002 Co01 O004 89.4(4) 4_565 6_556 ?
O002 Co01 O004 91.1(4) . 6_556 ?
O003 Co01 O004 85.4(5) . 6_556 ?
O003 Co01 O004 170.3(4) 4_565 6_556 ?
O004 Co01 O004 84.9(6) 7_575 6_556 ?
C008 O002 Co01 122.3(11) . . ?
C009 O003 Co01 132.4(9) . . ?
C009 O004 Co01 129.9(10) . 6_656 ?
C007 N005 H00A 120.0 . . ?
C007 N005 H00B 120.0 . . ?
H00A N005 H00B 120.0 . . ?
C007 N006 H00C 120.0 . . ?
C007 N006 H00D 120.0 . . ?
H00C N006 H00D 120.0 . . ?
N005 C007 N006 120.5(11) . . ?
N005 C007 N006 120.5(11) . 2_565 ?
N006 C007 N006 119(2) . 2_565 ?
O002 C008 O002 125.8(19) . 2_565 ?
O002 C008 H008 117.1 . . ?
O002 C008 H008 117.1 2_565 . ?
O003 C009 O004 123.9(14) . . ?
O003 C009 H009 118.0 . . ?
O004 C009 H009 118.0 . . ?
 
_refine_diff_density_max    0.789
_refine_diff_density_min   -0.806
_refine_diff_density_rms    0.185

_shelx_res_file
;
TITL CoGF 0.88GPa in Pnna
    022_CoGF_0-88GPa.res
    created by SHELXL-2017/1 at 14:19:33 on 01-Aug-2018
CELL 0.48590   8.220404  11.643740   8.922303  90.0000  90.0000  90.0000
ZERR    4.00   0.004261   0.002021   0.003024   0.0000   0.0000   0.0000
LATT  1
SYMM -x+1/2,-y, z
SYMM -x+1/2, y+1/2,-z+1/2
SYMM  x,-y+1/2,-z+1/2
SFAC C H Co N O
DISP C 0.001 0.001 6.068
DISP Co 0.266 0.475 1359.652
DISP H -0 0 0.607
DISP N 0.002 0.001 8.983
DISP O 0.004 0.003 13.336
UNIT 16 36 4 12 24
RIGU

L.S. 10
PLAN  15
BOND $H
LIST 4
FMAP 2
ACTA

SHEL 999 0.8
OMIT      5   1   7
OMIT      3   1   6

WGHT    0.062600   20.993402
FVAR       2.64384
CO01  3    0.259699    0.750000    0.250000    10.50000    0.03803    0.01726 =
         0.00721    0.00021    0.00000    0.00000
O002  5    0.261279    0.595001    0.131307    11.00000    0.06744    0.02028 =
         0.01150   -0.00229    0.00270   -0.00190
O003  5    0.416190    0.679860    0.411535    11.00000    0.04565    0.02535 =
         0.02670    0.00610   -0.01250   -0.00273
O004  5    0.570108    0.690445    0.610382    11.00000    0.05042    0.04038 =
         0.01392    0.00202   -0.00809   -0.00714
N005  4    0.250000    0.500000    0.592954    10.50000    0.04860    0.02504 =
         0.01668    0.00000    0.00000   -0.00086
AFIX  93
H00A  2    0.311064    0.547254    0.544761    10.50000   -1.20000
H00B  2    0.188936    0.452746    0.544760    10.50000   -1.20000
AFIX   0
N006  4    0.344364    0.573023    0.815971    11.00000    0.06879    0.04478 =
         0.01406   -0.00313    0.00112   -0.01841
AFIX  93
H00C  2    0.405724    0.620506    0.768487    11.00000   -1.20000
H00D  2    0.343766    0.572560    0.912355    11.00000   -1.20000
AFIX   0
C007  1    0.250000    0.500000    0.740029    10.50000    0.02474    0.03212 =
         0.01865    0.00000    0.00000   -0.00259
C008  1    0.250000    0.500000    0.194971    10.50000    0.07440    0.01971 =
         0.01615    0.00000    0.00000   -0.00489
AFIX  43
H008  2    0.249997    0.500001    0.299204    10.50000   -1.20000
AFIX   0
C009  1    0.532041    0.720008    0.481047    11.00000    0.03994    0.02921 =
         0.01526    0.00561   -0.00232   -0.00473
AFIX  43
H009  2    0.595011    0.775810    0.434191    11.00000   -1.20000
AFIX   0
HKLF 4


REM  CoGF 0.88GPa in Pnna
REM R1 =  0.0868 for     315 Fo > 4sig(Fo)  and  0.1691 for all     613 data
REM     66 parameters refined using     36 restraints

END

WGHT      0.0577     21.1497

REM Highest difference peak  0.789,  deepest hole -0.806,  1-sigma level  0.185
Q1    1   0.5054  0.8015  0.5012  11.00000  0.05    0.79
Q2    1   0.2427  0.4123  0.3826  11.00000  0.05    0.68
Q3    1   0.7514  0.7166  0.3259  11.00000  0.05    0.61
Q4    1   0.2500  0.5000  0.9118  10.50000  0.05    0.59
Q5    1   0.3112  0.7561  0.4881  11.00000  0.05    0.57
Q6    1   0.4942  0.5044  0.7991  11.00000  0.05    0.57
Q7    1   0.5804  0.7168  0.2991  11.00000  0.05    0.56
Q8    1   0.6987  0.6423  0.6915  11.00000  0.05    0.53
Q9    1   0.6628  0.6906  0.6268  11.00000  0.05    0.53
Q10   1   0.5826  0.9036  0.5082  11.00000  0.05    0.52
Q11   1   0.0634  0.4963  0.2553  11.00000  0.05    0.52
Q12   1   0.0797  0.4958  0.4984  11.00000  0.05    0.52
Q13   1   0.4949  0.7046  0.2363  11.00000  0.05    0.48
Q14   1   0.0764  0.5874  0.8016  11.00000  0.05    0.47
Q15   1   0.4733  0.7484  0.6398  11.00000  0.05    0.47
;
_shelx_res_checksum   23968

_shelx_hkl_file
;
   0   2   0 55878.7 6245.58   5
   0   2   0 64556.7 6242.62   1
   0   2   0 65379.4 6230.55   2
   0  -2   0 63851.5 6229.52   3
   0   3   0 75.7102 164.630   5
   0  -3   0 80.2915 167.982   6
   0  -3   0-17.0600 85.9057   3
   0   3   0 19.2844 95.9638   1
   0   3   0-11.7262 88.0223   2
   0  -4   0 80305.4 7853.07   6
   0   4   0 74056.1 7776.44   5
   0   4   0 77796.2 7760.05   1
   0  -4   0 78348.3 7739.06   3
   0   4   0 79780.9 7735.76   2
   0  -5   0-1151.59 461.510   6
   0   5   0-217.407 235.368   1
   0  -6   0 24959.9 2274.27   3
   0   6   0 22911.5 2248.71   2
   0   6   0 20669.5 2284.55   1
   0   6   0 21968.0 2331.75   5
   0  -6   0 16436.5 2387.25   6
   0   7   0 40.8311 701.223   8
   0  -7   0-460.004 527.723   6
   0   7   0-46.5082 274.014   1
   0   7   0-8.86461 258.117   2
   0   8   0 6941.31 991.446   5
   0  -8   0 7492.89 856.947   3
   0  -8   0 4564.45 1057.46   6
   0   8   0 7419.72 1226.56   8
   0   8   0 6184.16 838.497   1
   0   9   0 4344.37 920.252   5
   0  -9   0 15799.4 1076.90   7
   0  -9   0 1842.61 597.739   3
   0   9   0 11647.3 1730.91   8
   0   9   0 963.791 581.922   1
   0  10   0-58.0794 992.979   8
   0 -10   0 284.316 815.283   6
   0  10   0 142.492 448.492   1
   0  11   0 381.620 1133.71   8
   0 -11   0-319.645 925.599   6
   0  11   0-311.262 519.366   1
   0 -12   0 25282.4 3269.06   6
   0  12   0 28379.2 2982.99   1
   0  13   0-73.7451 1368.37   8
   0  14   0 1021.69 1638.47   8
   0 -14   0 2669.30 1463.55   6
   0  14   0 2685.21 969.758   1
   0 -15   0 87.9241 1309.47   6
   0  15   0-1029.24 979.224   1
   0 -15   0-408.156 628.903   4
   0  15   0 82.8275 1549.45   8
   0 -16   0 4538.51 1631.00   6
   0  16   0 6423.43 1308.30   1
   0 -16   0 5020.46 929.460   4
   0 -17   0 308.169 682.117   4
   0 -17   0-96.4196 1469.45   6
   0  -1  -1 759.951 98.1799   4
   0   1   1 681.526 142.621   8
   0  -2   1 14.5687 109.071   3
   0   2  -1-10.6266 154.306   5
   0  -2  -1 26.1744 62.2664   4
   0   2   1-12.5010 81.6955   1
   0   2   1-271.123 176.481   8
   0   3   1 40339.8 3878.55   2
   0   3   1 32152.7 3976.73   8
   0   3   1 38341.6 3918.77   1
   0   3  -1 43781.1 3967.31   5
   0  -3   1 40522.6 3926.23   3
   0  -3   1 35059.3 3970.93   6
   0  -3  -1 38366.2 3914.43   4
   0  -4  -1-151.407 281.158   6
   0  -4   1 168.157 216.892   3
   0   4  -1 124.563 210.168   1
   0   4   1 102.801 192.714   5
   0   4  -1-15.9877 316.169   5
   0  -4  -1 8.44081 172.570   7
   0   4  -1 36.3902 189.518   2
   0   4   1 100.302 98.7317   2
   0  -4   1 110.772 264.771   6
   0   4   1-72.1383 161.551   1
   0   4   1-256.307 376.881   8
   0   5  -1 105319. 12024.9   2
   0  -5  -1 133835. 11996.5   3
   0  -5   1 118289. 12042.0   3
   0   5  -1 98742.1 12043.1   1
   0   5  -1 114038. 12092.6   5
   0   5   1 118565. 11996.6   2
   0  -5   1 105378. 12142.2   6
   0   6   1-74.7206 671.385   8
   0   6   1-116.337 346.998   5
   0   6   1 37.9966 208.846   2
   0  -6  -1-533.773 482.901   6
   0  -6  -1 152.757 326.803   7
   0  -6  -1-5.73558 157.073   3
   0   6   1 129.561 256.551   1
   0   7   1-49.1940 313.174   1
   0   7   1-722.387 531.167   5
   0   7  -1 306.176 398.339   1
   0  -7  -1-1121.08 490.232   7
   0  -7  -1-40.6833 532.495   6
   0   7  -1-357.091 307.704   2
   0   7  -1-398.143 663.653   5
   0  -7   1-33.0395 403.602   3
   0  -7   1-318.236 544.488   6
   0   7   1-489.757 278.242   2
   0  -7  -1-219.216 264.700   3
   0   7   1-604.121 869.614   8
   0   8   1-244.397 938.169   8
   0  -8  -1-196.355 514.437   7
   0  -8   1-37.2379 451.884   3
   0   8   1-107.804 292.748   2
   0   8  -1-132.335 447.358   1
   0   8  -1-27.6704 680.466   5
   0  -8  -1-136.837 584.533   6
   0  -8  -1 93.5923 298.469   3
   0   8  -1-276.316 331.140   2
   0  -8   1-236.311 703.563   6
   0   8   1-786.931 541.710   5
   0   8   1-91.3162 343.068   1
   0   9   1-245.172 471.446   1
   0  -9   1-267.118 1245.04   6
   0  -9   1 168.919 580.300   3
   0   9  -1-95.6585 382.148   2
   0   9  -1 869.715 712.500   1
   0  10  -1 88.4965 392.716   2
   0 -10  -1-1241.05 847.203   6
   0  10   1-112.113 441.944   1
   0  10   1-179.585 1041.91   8
   0  10  -1-272.245 631.951   1
   0 -10   1-164.019 619.072   3
   0 -10   1 1426.65 900.627   6
   0  11  -1 265.847 691.948   1
   0 -11  -1 918.280 922.789   6
   0  11   1 912.294 1166.75   8
   0 -11   1 391.694 966.454   6
   0 -11  -1 369.950 462.608   4
   0  11   1 272.420 481.809   1
   0  11  -1-62.0441 1180.45   8
   0 -12  -1 67.3714 956.383   6
   0  12   1 82.6483 522.024   1
   0  12  -1-144.442 743.917   1
   0 -12   1 356.533 1035.44   6
   0  12  -1 472.792 1248.40   8
   0  13   1 461.826 619.800   1
   0 -13  -1 663.453 1091.52   6
   0 -13  -1 565.675 570.608   4
   0  13   1-374.273 1351.51   8
   0 -14  -1 179.988 547.029   4
   0  14  -1-838.116 1016.14   1
   0  14   1-684.134 633.104   1
   0 -14   1-1555.63 1438.01   6
   0  14  -1-77.7300 1494.93   8
   0  14   1-467.282 1535.18   8
   0 -14  -1-321.291 1159.54   6
   0  15   1-1805.16 1522.51   8
   0  15  -1-546.116 989.162   1
   0 -15   1 1968.11 1424.50   6
   0 -15  -1-168.781 1201.92   6
   0 -15  -1 403.095 599.406   4
   0  15   1-37.3542 855.464   1
   0  16   1-84.4694 1564.39   8
   0 -16  -1-324.396 676.831   4
   0  16   1-305.301 918.186   1
   0 -16  -1 906.580 1320.67   6
   0  17   1 175.754 1727.36   8
   0 -17  -1 673.795 703.419   4
   0 -17  -1 96.9646 1466.66   6
   0  17   1 1312.82 977.004   1
   0 -18  -1 243.742 690.887   4
   0 -18  -1-799.897 1562.52   6
   0  18   1-203.600 1124.90   1
   0  18   1 361.563 1741.01   8
   0   2   2-34.7091 242.246   8
   0  -2  -2 26.9934 86.8307   4
   0  -3  -2-77.0343 118.678   4
   0   3   2 130.690 317.289   8
   0   3   2 51.6642 159.717   1
   0   5   2-98.8751 509.419   8
   0   5   2-14.3404 241.844   1
   0  -5   2 202.200 324.600   3
   0  -5  -2 88.9250 208.655   4
   0   6   2 36556.7 4216.17   8
   0  -6  -2 46031.0 4059.85   4
   0   6   2 36017.0 4017.90   5
   0   6   2 37865.8 4051.94   1
   0  -6   2 44241.3 4102.98   3
   0  -7  -2-1606.60 1029.33   6
   0  -7  -2-507.719 363.918   4
   0  -7  -2-301.139 163.551   3
   0   7   2-609.640 429.521   1
   0  -7   2-269.789 455.493   3
   0   7   2-449.501 248.579   2
   0   7  -2-548.498 437.277   2
   0  -8  -2 30814.7 3468.69   6
   0   8  -2 36294.0 3246.96   2
   0  -8  -2 34049.7 3248.15   4
   0   8   2 33189.6 3537.10   8
   0  -8   2 25981.7 3253.55   3
   0  -8   2 25348.6 3378.24   6
   0   8   2 31036.3 3245.87   1
   0   9   2 221.511 1015.61   8
   0  -9   2 49.8429 427.214   3
   0  -9  -2-534.901 754.373   6
   0  -9   2 162.247 579.524   6
   0  -9  -2-235.275 397.088   4
   0   9  -2-265.252 419.785   2
   0   9   2-21.7961 433.391   1
   0  10   2 6697.70 1238.82   1
   0 -10  -2 12183.8 2147.07   6
   0 -10   2 11029.8 1543.86   6
   0  10  -2 12286.5 1185.44   2
   0 -10  -2 9037.61 1271.76   4
   0  11   2-524.234 1125.35   8
   0  11  -2-55.1323 477.077   2
   0 -11   2-66.9734 746.104   6
   0  11   2 300.175 475.704   1
   0 -11  -2-49.6335 444.129   4
   0 -11  -2-687.208 951.973   6
   0 -12   2 14925.1 2087.68   6
   0 -13  -2-71.9089 1003.73   6
   0  13   2-220.628 1288.42   8
   0  13   2-29.0842 545.918   1
   0 -13  -2-28.3101 527.349   4
   0  14   2 1865.22 1516.62   8
   0 -14  -2 2248.93 1239.44   6
   0 -14  -2 3403.66 733.922   4
   0  14   2 3519.20 795.120   1
   0 -15  -2-83.3052 1240.08   6
   0 -15  -2-93.9792 570.318   4
   0  15   2-571.189 1577.46   8
   0  15   2-365.202 665.760   1
   0 -16  -2 3033.23 1505.10   6
   0  16   2 4959.57 987.155   1
   0 -16  -2 5323.80 925.000   4
   0  16   2 3130.74 1813.19   8
   0 -17  -2-92.2900 1434.64   6
   0  17   2 1579.37 1847.10   8
   0  17   2-490.387 912.224   1
   0 -17  -2-474.930 702.757   4
   0 -18  -2 97.6054 1511.57   6
   0  18   2 541.188 1822.23   8
   0  18   2 1362.73 983.284   1
   0   4   3-371.397 516.877   8
   0  -4  -3 48.6326 195.129   4
   0   4   3-43.1933 259.277   1
   0   5   3 11847.6 1326.96   1
   0  -5  -3 11711.7 1292.24   4
   0   5   3 13681.6 1543.87   8
   0  -6  -3 95.9279 286.741   4
   0   6   3-215.759 345.704   1
   0   6   3 40.8352 760.641   8
   0   7   3 5804.54 1145.13   8
   0   7  -3 6267.37 897.239   2
   0  -7  -3 6572.52 796.991   4
   0   7   3 6015.91 820.399   1
   0  -8  -3-2906.06 1366.96   6
   0  -8  -3-738.328 546.927   4
   0   8   3-668.890 521.260   1
   0   8   3-2876.96 1530.08   8
   0  -9  -3 919.651 842.600   6
   0   9  -3 1915.95 592.683   2
   0  -9  -3 2430.90 529.551   4
   0   9   3 2217.61 543.058   1
   0   9   3 2707.32 1147.97   8
   0  10  -3-21.2813 545.853   2
   0  10   3-612.655 1075.66   8
   0 -10  -3 1099.16 908.862   6
   0  10   3 74.1057 473.207   1
   0 -10  -3-142.676 435.201   4
   0  11  -3 2432.42 769.065   2
   0  11   3 1468.11 714.303   1
   0  12  -3-43.9612 575.006   2
   0  12   3-330.255 538.143   1
   0 -12  -3 54.5962 520.583   4
   0  12   3-1759.55 1355.81   8
   0 -12  -3-618.627 1035.55   6
   0 -13  -3 896.130 624.875   4
   0  13   3 785.083 630.273   1
   0  14   3-736.901 632.073   1
   0 -14  -3 334.383 653.739   4
   0  14   3-156.444 1440.37   8
   0 -14  -3-302.586 1063.43   6
   0 -15  -3-1933.25 1603.78   6
   0 -15  -3 31.7832 707.506   4
   0  15   3-130.346 646.893   1
   0 -16  -3-265.207 769.687   4
   0 -16  -3 2734.83 1807.38   6
   0  16   3-978.711 840.084   1
   0  16   3-935.178 2113.55   8
   0 -17  -3 180.782 1300.05   6
   0  17   3 188.752 742.718   1
   0  17   3-87.8553 1630.20   8
   0 -17  -3 68.5025 701.216   4
   0  -4  -4 87295.1 8529.14   4
   0   4   4 81311.4 8673.31   8
   0   5   4-350.395 372.812   1
   0   5   4-1005.31 903.024   8
   0  -5  -4-438.003 331.187   4
   0   6   4 28885.3 3143.00   1
   0  -6  -4 31843.1 3135.50   4
   0   7   4-292.976 877.636   8
   0   7   4-197.139 447.955   1
   0  -7  -4-117.336 363.921   4
   0  -8  -4 43305.8 4255.75   4
   0   8   4 36421.7 4508.16   8
   0  -9  -4 1150.67 515.021   4
   0  -9  -4 6055.25 1282.92   6
   0   9   4 692.223 539.800   1
   0   9   4 4025.27 1360.75   8
   0  10   4 22354.8 2714.37   8
   0  10   4 23256.5 2324.48   1
   0 -10  -4 21204.0 2296.74   4
   0 -10  -4 14668.2 2534.34   6
   0 -11  -4-237.964 507.072   4
   0  11   4-269.634 1176.05   8
   0 -12  -4 2779.70 660.859   4
   0 -12  -4 1721.06 1116.33   6
   0  12   4 1718.13 1357.96   8
   0  12   4 3191.17 704.371   1
   0 -13  -4-88.7967 605.424   4
   0  13   4-422.454 630.826   1
   0  13   4-453.088 1446.82   8
   0 -13  -4-74.8708 1114.62   6
   0  14   4 746.349 613.992   1
   0  14   4-316.591 1455.23   8
   0 -14  -4 311.613 608.884   4
   0 -14  -4 1164.85 1121.67   6
   0 -15  -4-720.827 1141.56   6
   0  15   4-1978.21 1579.63   8
   0  15   4-390.159 644.461   1
   0 -15  -4-194.665 649.618   4
   0  16   4 1776.94 724.006   1
   0 -16  -4 2216.37 763.287   4
   0  16   4 2220.25 1666.59   8
   0 -16  -4 675.625 1180.84   6
   0  17   4 88.3861 1400.08   8
   0  17   4-72.6239 735.194   1
   0 -17  -4-888.183 1322.06   6
   0  -5  -5 11709.3 1310.84   4
   0   5   5 11655.8 1340.40   1
   0  -7  -5 524.544 403.906   4
   0   7   5 237.847 421.285   1
   0   7   5 536.345 881.488   8
   0   8   5 1054.54 1110.01   8
   0   8   5 124.807 467.663   1
   0  -8  -5-136.684 452.793   4
   0  -9  -5 3375.84 596.939   4
   0   9   5 1367.89 1142.37   8
   0   9   5 1620.91 593.343   1
   0  10   5-600.322 1235.89   8
   0 -10  -5-366.541 507.605   4
   0 -11  -5 4820.68 828.153   4
   0  11   5 4545.02 1607.12   8
   0 -11  -5 3651.69 1339.46   6
   0  11   5 5061.59 860.491   1
   0  12   5-1057.74 764.594   1
   0 -12  -5-1030.39 790.376   4
   0 -13  -5 77.1997 1070.24   6
   0 -13  -5 401.777 610.217   4
   0  13   5-927.768 1456.70   8
   0  13   5 62.4529 571.642   1
   0  14   5-64.2693 632.742   1
   0 -14  -5-387.023 657.597   4
   0 -14  -5-637.952 1357.28   6
   0  15   5-512.342 1715.24   8
   0 -15  -5 334.478 692.636   4
   0 -15  -5 573.258 1329.14   6
   0  15   5 1049.15 696.752   1
   0 -16  -5 103.508 727.496   4
   0 -16  -5 1422.17 1366.79   6
   0  16   5-101.851 696.250   1
   0  16   5 440.770 1888.82   8
   0   6   6-24.2002 449.913   1
   0  -7  -6-136.429 433.562   4
   0   7   6-233.056 533.729   1
   0   8   6 9821.10 1256.07   1
   0   8   6 9245.02 1644.88   8
   0  -8  -6 10225.1 1235.39   4
   0   9   6-872.645 1226.63   8
   0 -10  -6 4639.03 821.990   4
   0  10   6 4099.19 853.868   1
   0 -11  -6-1412.92 1117.45   6
   0  11   6-303.513 572.120   1
   0 -11  -6 261.537 594.264   4
   0  12   6 7946.37 1141.77   1
   0 -12  -6 8313.09 1144.94   4
   0  12   6 8917.66 1822.47   8
   0 -12  -6 5975.02 1529.04   6
   0 -13  -6 1772.95 1206.66   6
   0  13   6-485.706 655.419   1
   0 -13  -6-95.2938 629.195   4
   0  13   6 245.473 1398.82   8
   0 -14  -6 1719.18 1372.77   6
   0  14   6 4603.99 870.432   1
   0 -14  -6 5216.13 892.232   4
   0  14   6 2040.98 1843.62   8
   0 -15  -6 83.7184 1166.19   6
   0  15   6 351.760 1632.90   8
   0  15   6 1349.85 689.145   1
   0 -15  -6 102.340 686.475   4
   0  -9  -7 411.728 534.275   4
   0   9   7 180.280 594.905   1
   0 -10  -7 58.1850 552.494   4
   0  10   7-466.695 644.175   1
   0  11   7 1109.61 669.946   1
   0  11   7 78.9361 1530.85   8
   0 -11  -7 2251.97 688.116   4
   0 -12  -7 191.140 651.080   4
   0  12   7 224.540 642.894   1
   0 -12  -7-1358.51 1138.13   6
   0  12   7 81.4374 1534.33   8
   0 -13  -7-265.268 683.454   4
   0 -13  -7 577.770 1221.26   6
   0  13   7-84.7922 1659.56   8
   0  13   7-397.945 631.058   1
   0 -14  -7 417.452 1238.90   6
   0 -14  -7 34.3138 663.304   4
   0  14   7 87.8125 1648.21   8
   0  14   7-34.1820 678.223   1
   0 -15  -7 85.0165 1254.56   6
   0  15   7 519.378 743.048   1
   0  12   8 3467.63 784.369   1
   0 -12  -8 330.105 1192.45   6
   0 -12  -8 1472.26 591.982   4
   0  13   8-238.199 682.031   1
   0 -13  -8-847.860 1269.52   6
   0 -13  -8 237.377 618.193   4
   0 -14  -8 2936.31 812.352   4
   0  14   8 4528.04 895.372   1
  -1  -1   0 24.5041 82.2580   7
   1   1   0-6.80677 44.3067   2
   1  -2   0-16.4038 131.286   6
   1   2   0 18.5792 123.759   8
  -1  -2   0-7.26230 50.8577   4
   1   2   0-8.57612 72.8017   2
  -1  -2   0 82.5628 129.506   7
   1   3   0 28.1318 114.822   2
   1   3   0-170.413 233.167   8
  -1  -3   0-50.6710 188.552   7
  -1   3   0 77.2817 149.290   1
   1  -3   0 65.0082 218.236   6
  -1  -3   0 49.6469 84.0814   4
   1   3   0-12.9325 103.792   1
   1  -4   0-167.014 299.927   6
   1   4   0 383.679 336.434   8
  -1  -4   0-45.9588 138.784   4
  -1  -4   0 580.994 281.487   7
  -1   4   0-64.7565 190.425   1
   1   4   0-6.98878 150.823   2
   1   4   0-67.1549 146.744   1
  -1  -5   0 185090. 18361.9   7
  -1  -6   0-20.9729 406.895   7
   1  -6   0 78.3403 436.404   6
  -1   6   0-18.8011 296.262   1
   1   6   0-713.864 646.014   8
  -1  -6   0-24.6782 243.224   4
   1   6   0-67.0594 245.539   2
   1   7   0-1061.40 613.204   5
  -1   7   0 51.3659 317.915   2
  -1  -7   0-36.1667 535.647   6
  -1  -7   0-335.837 304.224   4
  -1  -7   0-375.586 234.345   3
   1   7   0-204.346 355.010   1
  -1   7   0 151.781 379.079   1
   1  -7   0-45.1606 583.827   6
  -1  -8   0-151.664 343.598   4
   1   8   0-753.880 857.327   8
   1   8   0 506.034 583.533   5
  -1  -8   0-371.638 616.604   6
  -1   8   0-294.134 453.268   1
   1   8   0-579.442 346.131   1
  -1  -8   0-161.033 555.667   7
  -1  -8   0 43.0810 263.436   3
   1   8   0-36.8127 330.322   2
   1  -8   0 357.287 677.574   6
   1   9   0-939.652 528.593   2
   1   9   0-1968.02 902.495   5
  -1  -9   0-722.199 420.361   3
  -1   9   0 81.8131 710.033   1
  -1  -9   0-1202.03 515.185   4
  -1  -9   0-1994.27 941.994   7
   1   9   0-902.307 556.566   1
  -1 -10   0 30.8757 426.549   3
   1  10   0 14.9600 411.900   2
  -1  10   0-658.861 603.222   1
  -1 -10   0-523.978 746.159   7
  -1 -10   0 104.973 802.100   6
   1  10   0-574.293 795.474   5
   1  10   0 106.260 432.279   1
  -1 -10   0 170.138 423.423   4
   1 -10   0 62.3333 855.049   6
   1  10   0 336.097 1120.81   8
   1  11   0-233.279 494.984   1
  -1  11   0-425.487 724.189   1
   1  11   0-555.128 1217.99   8
  -1 -11   0 471.606 885.858   6
   1 -11   0-69.7754 947.411   6
  -1 -11   0-512.667 467.335   4
   1  12   0 921.937 1277.55   8
   1  12   0 104.778 551.535   1
  -1 -12   0-959.689 988.926   6
  -1  12   0 38.1414 684.151   1
  -1 -12   0 279.088 481.804   4
   1 -12   0 675.300 1061.68   6
  -1  13   0 40.6847 793.003   1
  -1  13   0-75.0767 1374.59   8
   1 -13   0 2252.90 1360.27   6
  -1 -14   0-1628.64 1273.67   6
  -1  14   0-1783.62 976.227   1
   1  14   0-304.071 1456.56   8
  -1  14   0 79.5920 1574.12   8
  -1 -14   0 602.812 617.558   4
   1 -14   0-340.541 1348.81   6
   1  14   0-34.3784 746.765   1
   1 -15   0 1252.56 1299.22   6
  -1 -15   0-164.159 1313.91   6
  -1  15   0-251.233 1523.55   8
   1  15   0 654.892 779.674   1
  -1  15   0-503.028 965.564   1
  -1 -15   0 60.9218 583.729   4
   1 -16   0 481.926 1430.27   6
  -1  16   0 87.7102 1695.48   8
  -1  16   0-48.9992 1107.81   1
   1 -17   0-240.558 701.216   4
  -1  17   0 508.344 1074.81   1
   1 -17   0 200.063 1443.29   6
  -1  17   0-91.0737 1791.62   8
   1 -18   0 212.316 1456.50   6
   1 -18   0 248.767 719.950   4
  -1  18   0 844.999 1888.18   8
  -1   0   1 90677.3 9132.20   7
   1   0  -1 93029.1 9106.69   2
  -1   1   1 457.398 90.3219   1
   1  -1  -1 541.030 143.226   6
  -1  -1   1 450.336 133.422   7
   1   1  -1 561.089 99.7217   2
  -1   2   1 115154. 11356.9   1
  -1  -2   1 118806. 11398.4   7
   1   2  -1 114900. 11350.4   2
   1   2  -1 107675. 11400.2   5
   1  -2  -1 118509. 11421.7   6
   1   3  -1 3379.47 387.960   1
  -1   3   1 4173.29 431.563   1
  -1  -3  -1 3681.06 410.283   4
   1   3  -1 4023.93 420.354   2
   1   3  -1 2764.92 465.434   5
   1   3   1 3249.20 514.237   8
  -1  -3   1 3115.75 441.956   6
   1  -3  -1 3171.73 525.479   6
  -1  -4   1 16528.6 1909.73   3
  -1   4   1 21154.7 1957.41   1
   1   4  -1 19441.5 2011.43   8
   1   4  -1 21445.8 1935.49   2
   1   4  -1 14045.7 1965.07   5
   1   4  -1 20178.6 1921.34   1
   1   4   1 23187.9 2076.23   8
   1   4   1 19294.7 1917.22   2
  -1  -4   1 15669.7 1972.97   6
   1  -4  -1 17186.0 2053.00   6
   1   4   1 19681.3 1954.81   1
  -1  -4  -1 18501.8 1976.39   7
  -1  -4  -1 20846.3 1941.23   4
   1   5  -1-354.292 323.943   1
   1   5   1 276.921 206.046   2
  -1   5   1-185.758 226.356   2
   1   6  -1 26694.6 2796.61   1
  -1   6   1 27671.7 2826.12   1
   1   6  -1 24664.1 2882.40   5
  -1  -6   1 24884.4 2792.59   3
   1   6   1 29317.2 2774.76   2
  -1  -6   1 24706.3 2909.74   6
   1  -6  -1 25488.8 2989.19   6
   1   6   1 28912.6 2826.59   1
  -1   6   1 28995.5 2750.24   2
   1   6   1 27277.7 2985.65   8
   1   7   1-131.235 356.946   1
  -1  -7  -1-882.812 827.240   6
  -1   7   1 17.9159 217.840   2
   1  -7  -1-1102.66 842.451   6
  -1  -7   1-360.068 370.056   3
   1   7  -1-1348.72 816.343   5
   1   7  -1-1067.27 396.051   2
  -1  -7  -1-1415.32 606.598   7
   1   7   1-1781.07 984.322   8
  -1   7   1-226.255 359.925   1
   1   7   1 143.054 281.232   2
  -1  -7  -1-152.344 310.975   4
   1  -7   1 187.384 631.892   6
   1   7  -1-2287.67 1192.06   8
   1   8  -1 16062.9 2021.30   5
  -1  -8   1 16377.2 1879.30   3
  -1  -8   1 15355.0 1993.67   7
   1   8   1 15856.9 1963.12   5
   1  -8   1 18042.4 2198.24   6
  -1   8   1 15634.8 2210.17   8
   1   8  -1 17017.3 1894.32   1
   1  -8  -1 17302.2 2163.95   6
   1   8  -1 18806.4 1879.29   2
  -1   8  -1 22320.7 2034.82   1
  -1   8   1 20205.5 1941.73   1
  -1  -8   1 16614.8 2089.18   6
   1   8   1 18596.6 2202.46   8
  -1  -8  -1 19158.5 1914.78   4
   1   8   1 17955.4 1913.41   1
   1   9  -1-30.7814 781.528   5
   1   9  -1 703.987 404.411   2
   1   9   1 473.694 382.057   2
   1   9   1 201.466 477.041   1
  -1   9   1 245.333 517.290   1
   1   9  -1-1600.25 1242.57   8
  -1  -9  -1 468.133 401.913   4
  -1  -9  -1 347.207 276.217   3
  -1  -9   1-703.396 973.602   6
  -1  -9   1-570.844 795.970   7
   1  -9  -1-1065.02 876.001   6
  -1  -9  -1-1541.91 1026.27   6
  -1   9  -1-886.001 605.362   2
  -1  -9   1 887.416 460.317   3
  -1   9   1-845.616 1120.46   8
   1   9  -1 137.264 468.171   1
   1  -9   1-2786.28 1382.42   6
   1   9   1-1721.44 1266.67   8
   1 -10  -1 4221.44 1243.16   6
   1  10   1 4705.20 1452.88   8
   1  10  -1 6440.56 890.870   1
  -1 -10   1 6005.28 1243.22   6
   1  10  -1 4242.41 1367.45   8
   1  10  -1 6012.08 836.531   2
  -1 -10   1 5328.66 1140.67   7
  -1  10   1 4999.64 1478.68   8
  -1 -10  -1 5989.71 1238.15   6
   1  10   1 6657.55 889.950   1
  -1 -10  -1 5651.13 858.699   4
  -1  10   1 8319.09 962.546   1
   1  10  -1 5534.11 1125.76   5
  -1  10  -1 9048.66 1096.19   1
   1 -10   1 7690.54 1374.37   6
  -1 -10   1 5879.33 884.025   3
   1  11   1-61.2587 1154.17   8
  -1 -11   1 418.576 900.674   6
   1 -11   1 349.687 972.879   6
   1  11  -1-617.122 941.462   5
   1  11  -1 144.790 501.829   2
   1  11   1 165.399 441.025   1
  -1 -11  -1 235.408 442.743   4
   1  11  -1 602.769 1158.92   8
  -1  11   1-267.221 1102.27   8
  -1 -11  -1 589.370 817.031   6
  -1 -11   1 22.7713 580.548   3
  -1  11   1-27.5677 514.535   1
   1  11  -1 26.5141 573.873   1
  -1 -11   1 605.594 847.859   7
   1 -11  -1-884.681 913.433   6
  -1  11  -1-319.708 679.302   1
   1 -12   1 9821.29 1679.34   6
  -1 -12  -1 8398.24 1567.91   6
   1  12  -1 11070.8 1373.95   1
  -1  12  -1 14701.5 1490.34   1
   1  12   1 9240.31 1225.50   1
  -1 -12  -1 9020.08 1216.79   4
   1  12   1 6501.00 1892.02   8
   1  12  -1 6588.67 1853.06   8
  -1 -12   1 10347.9 1685.60   6
  -1 -13   1 134.846 557.254   4
  -1 -13   1 217.949 1055.34   6
   1  13  -1-71.4364 1361.33   8
   1 -13  -1 1671.85 1206.51   6
  -1  13   1-76.2501 1428.79   8
  -1  13   1 726.657 779.712   1
   1  13  -1-35.0084 746.309   1
   1 -14  -1 9651.57 1811.44   6
   1  14   1 8442.37 1203.55   1
  -1 -14  -1 7593.19 1147.40   4
  -1  14   1 11376.0 1409.40   1
   1 -14   1 10874.3 1780.01   6
  -1 -14  -1 8173.93 1690.48   6
   1  14   1 5880.87 1891.84   8
  -1  14  -1 8648.46 1903.90   8
  -1  14   1 4586.23 1935.47   8
   1 -15   1 1212.22 951.350   6
  -1  15   1-46.0599 902.970   1
   1  15   1 33.9148 687.575   1
   1 -15  -1-31.9432 608.581   4
  -1 -15  -1-462.326 643.852   4
  -1 -15  -1 2109.57 1298.75   6
  -1  15  -1 83.1590 1512.83   8
  -1  15   1 168.980 1570.76   8
   1  15   1-637.620 1470.27   8
   1 -15  -1-1177.54 1438.52   6
  -1 -16  -1 1358.90 1312.90   6
   1 -16  -1 2132.75 692.325   4
  -1  16   1 2013.56 999.172   1
   1  16   1 2259.52 1759.16   8
  -1  16   1 351.547 1740.61   8
  -1 -16  -1 808.696 656.085   4
   1  16   1 994.623 765.309   1
   1 -16  -1 1413.74 1463.48   6
  -1  16  -1 2007.76 1693.29   8
  -1  17   1 250.594 1077.18   1
  -1 -17  -1 202.360 671.819   4
   1 -17  -1 447.116 695.380   4
  -1  17   1 91.1841 1930.95   8
   1 -17  -1-784.385 1523.98   6
  -1  18   1-92.1915 1866.76   8
  -1  18   1 3042.01 1279.63   1
   1 -18  -1 2162.83 770.325   4
   1 -18  -1 2923.09 1685.56   6
  -1   0   2-5.04209 83.5998   3
   1   0  -2 10.0884 111.782   2
   1   0  -2 8.86538 50.8659   4
  -1   0   2-69.1954 126.231   8
   1   0  -2-58.9758 177.003   5
  -1   0   2-11.2995 72.9380   1
   1  -1  -2 6975.94 732.063   4
  -1  -1   2 5670.80 739.782   3
   1   1  -2 6534.84 749.810   2
   1   1  -2 6782.98 801.570   5
  -1   1   2 8102.41 749.123   1
   1  -1  -2 7526.23 757.119   5
   1  -1  -2 7443.40 727.111   2
  -1   1   2 7317.86 729.197   3
  -1   2   2 1284.73 356.905   8
  -1  -2   2 976.717 200.759   3
  -1   2   2 1409.08 219.846   1
   1  -2  -2 1339.44 199.002   4
   1   2  -2 1256.51 220.938   2
   1   2  -2 1296.88 331.775   5
   1   3  -2 16810.5 1758.81   2
  -1   3   2 18552.3 1767.23   1
   1   3  -2 15150.7 1820.74   5
   1  -3  -2 17925.6 1876.87   6
  -1   3   2 18738.3 1897.09   8
  -1  -3   2 16401.4 1751.41   3
  -1  -5   2 6097.42 789.329   6
  -1   5   2 6963.29 717.148   1
   1   5   2 6024.29 710.687   1
  -1  -5   2 4767.22 691.183   3
  -1   5   2 6798.57 1001.75   8
   1   5   2 5660.56 895.837   8
   1   5  -2 6334.00 699.396   1
   1  -5  -2 5065.86 891.759   6
   1   5  -2 5888.79 864.164   5
   1   5  -2 5089.73 682.664   2
   1   6  -2 12.8853 307.584   2
   1   6  -2-133.123 330.006   1
   1   6  -2-26.3569 560.593   5
  -1  -6  -2-86.3471 230.359   4
   1  -6  -2-44.8912 158.028   7
  -1   6   2 16.1969 277.524   1
   1  -6  -2-80.4856 462.552   6
   1   6   2 330.039 588.512   8
  -1  -6   2-234.148 319.419   3
   1   6   2 181.367 279.281   1
  -1   6   2 42.0502 703.935   8
  -1  -6   2 28.8549 422.948   6
  -1   6   2 58.2538 87.9722   2
   1   7  -2 1587.10 722.656   5
   1   7   2 2004.28 421.464   1
  -1   7   2 2811.64 928.972   8
   1   7   2 1254.34 802.980   8
  -1  -7   2 1940.26 455.487   3
   1  -7  -2 1219.60 337.725   7
  -1   7   2 1678.07 411.702   1
   1  -7  -2 1398.85 689.129   6
  -1  -7  -2 1378.05 366.964   4
   1   7  -2 1972.88 434.747   2
   1   8   2-47.2647 806.425   8
   1   8  -2 21.4435 478.869   1
  -1   8   2 797.112 980.505   8
   1  -8  -2 150.461 668.487   6
  -1   8   2 240.716 383.445   1
   1   8  -2 448.585 734.078   5
  -1  -8  -2 147.817 325.781   4
  -1  -8   2 418.500 652.540   6
   1   8   2 617.746 368.907   1
  -1  -8   2-99.3308 472.456   3
   1   8  -2 45.7762 376.157   2
   1   9  -2 7525.88 1261.28   5
  -1  -9  -2 6828.07 1224.17   6
   1   9   2 7658.38 979.982   1
  -1   9   2 8127.83 996.961   1
  -1  -9  -2 7469.10 962.443   4
  -1  -9   2 6567.91 1273.67   6
   1   9   2 7771.71 1425.87   8
   1  -9  -2 6936.42 1245.36   6
   1   9  -2 9947.66 1082.61   1
  -1   9   2 9649.11 1540.50   8
  -1  -9   2 8040.19 1043.85   3
   1   9  -2 6883.67 946.497   2
  -1 -10   2 1210.75 687.329   3
  -1  10   2-1651.12 2077.65   8
   1  10  -2-226.748 972.156   5
  -1  10   2 1442.48 790.641   1
  -1 -10   2 3826.08 1189.56   6
   1  10  -2 915.580 534.061   2
   1  10  -2 2100.14 745.878   1
   1  10  -2 3169.12 1350.24   8
   1  10   2 3116.35 728.580   1
  -1 -10   2 1351.90 899.746   7
   1  11  -2-76.8169 530.429   2
   1 -11  -2 66.5683 987.955   6
   1  11   2 626.643 492.586   1
  -1 -11  -2-185.715 943.485   6
  -1  11   2 735.720 526.056   1
  -1 -11  -2 413.934 476.867   4
   1  11  -2-160.234 1012.95   5
   1  11   2-438.363 1302.28   8
   1  11  -2 62.4036 653.042   1
  -1 -11   2-730.752 1047.77   7
  -1 -11   2-60.8931 922.723   6
  -1  11   2-615.978 1242.72   8
  -1 -11   2 371.390 638.674   3
   1  11  -2-1531.63 1354.32   8
  -1  12   2 28.9732 593.296   1
  -1 -12   2 87.6662 898.833   7
  -1  12   2 73.1552 1330.93   8
   1 -12  -2-354.583 1083.84   6
   1  12  -2 649.990 519.652   2
  -1 -12   2 457.351 745.145   3
   1 -12  -2-55.3988 543.259   4
   1  12  -2-383.365 1029.94   5
  -1  13   2-32.1212 618.151   1
  -1 -13  -2 421.252 533.749   4
   1 -13  -2 76.9771 1067.42   6
  -1  13   2 541.157 1412.30   8
  -1 -13  -2 418.416 1050.70   6
   1  13   2 279.522 530.278   1
   1  13   2 71.9972 1328.40   8
   1 -13  -2 352.399 573.332   4
   1 -14  -2-83.2417 1246.43   6
  -1  14   2-325.661 1447.93   8
   1 -14  -2 307.821 587.652   4
  -1 -14  -2 292.673 1062.51   6
  -1  14   2 236.150 646.371   1
   1  14   2 534.254 1501.47   8
   1  14   2-118.940 582.036   1
  -1 -14  -2 89.2694 576.340   4
   1  15   2 562.459 1634.30   8
  -1 -15  -2 78.4699 1150.21   6
   1 -15  -2 608.021 1288.91   6
  -1  15   2 334.061 1564.59   8
  -1 -15  -2 31.3036 580.878   4
  -1  15   2-883.853 855.078   1
   1 -15  -2 643.952 659.119   4
   1  15   2-31.7637 622.738   1
   1 -16  -2-1205.31 1541.96   6
   1 -16  -2-328.533 691.633   4
  -1 -16  -2-3014.97 1524.56   6
  -1 -16  -2-229.113 685.944   4
  -1  16   2-178.247 855.434   1
   1  16   2 34.2859 700.648   1
   1 -17  -2 916.783 698.635   4
  -1 -17  -2 512.752 698.871   4
  -1 -17  -2 89.1347 1339.29   6
  -1  17   2-505.522 941.746   1
   1  17   2 1393.57 1842.07   8
  -1  17   2 441.722 1917.93   8
   1  17   2 186.347 788.038   1
   1 -17  -2 1433.87 1589.35   6
  -1 -18  -2 189.244 1416.77   6
   1  18   2-845.501 825.817   1
  -1 -18  -2 741.438 693.361   4
   1  18   2-360.142 1699.51   8
  -1   0   3 4532.47 627.892   3
   1   0  -3 7725.77 722.885   5
   1  -1  -3 1233.17 198.554   4
  -1  -1   3 1331.45 276.884   3
   1   1  -3 1411.43 301.930   2
  -1   1   3 959.586 338.967   8
   1   1  -3 1510.38 374.194   5
  -1   1   3 1556.31 240.149   1
   1  -2  -3 25658.9 2665.22   4
  -1   2   3 26137.2 2683.75   1
   1   2  -3 28484.5 2709.30   2
   1   3  -3-180.918 601.831   5
  -1  -3   3-14.2432 289.600   3
  -1   3   3 790.300 416.051   1
  -1  -4   3 69221.6 7978.60   3
   1  -4  -3 80058.6 7957.29   4
  -1   4   3 84182.0 7974.08   1
  -1   4   3 84134.0 8116.54   8
   1   4  -3 84411.2 7979.58   2
   1   5   3 211.220 282.282   1
  -1   5   3 399.847 297.493   1
  -1   5   3 305.109 626.788   8
  -1  -5   3 300.267 351.547   3
   1   5  -3 28.0614 555.572   5
   1   5   3 257.439 604.455   8
   1   5  -3 344.470 344.787   2
   1  -5  -3 352.985 507.311   6
  -1  -5  -3 302.116 227.138   4
   1  -5  -3 231.771 236.507   4
   1  -6  -3 16265.0 2393.13   6
   1   6   3 22528.8 2433.43   8
   1   6  -3 21267.3 2156.58   2
  -1  -6   3 20413.0 2178.31   3
   1  -6  -3 17604.6 2133.92   4
  -1  -6  -3 20240.3 2132.43   4
   1   6   3 20506.2 2155.69   1
   1   6  -3 21164.1 2347.46   5
   1   7   3-228.829 815.741   8
   1   7  -3-337.890 714.565   5
   1  -7  -3-49.5358 677.232   6
   1   7  -3 254.468 416.438   2
  -1  -7  -3 289.994 334.662   4
   1  -7  -3 113.696 332.301   4
  -1   7   3 178.994 372.164   1
  -1  -7   3 21.6861 444.860   3
   1   7   3 383.523 385.552   1
  -1   7   3-391.848 808.289   8
   1   8  -3 45095.9 4491.24   5
  -1  -8   3 43385.4 4317.42   3
   1   8   3 50085.1 4735.98   8
   1   8  -3 36710.1 4244.86   2
  -1   8   3 41239.1 4281.77   1
  -1   8   3 57177.2 4892.33   8
  -1  -8  -3 40707.4 4270.22   4
   1  -8  -3 65726.5 4832.32   6
   1   8   3 34937.7 4267.25   1
  -1   9   3-1027.78 1119.73   8
   1  -9  -3-405.521 800.424   6
   1   9  -3 388.584 892.286   5
  -1  -9  -3 409.952 421.810   4
   1  -9  -3-22.9149 411.241   4
  -1   9   3-69.9709 467.712   1
   1   9   3-55.0204 966.141   8
  -1  -9   3-25.7651 602.136   3
   1   9  -3 418.396 466.824   2
   1   9   3 509.382 445.435   1
   1 -10  -3 15466.0 2016.22   4
   1  10   3 20620.0 2458.16   8
   1  10  -3 23055.5 2353.07   5
  -1  10   3 20169.8 2057.30   1
  -1  10   3 18790.3 2474.61   8
   1  10  -3 18881.8 2024.65   2
   1  10   3 16425.6 2027.12   1
   1 -10  -3 17055.9 2330.00   6
  -1 -10  -3 20111.5 2036.09   4
  -1 -10   3 21256.2 2137.65   3
  -1 -10  -3 14271.7 2297.81   6
  -1 -11   3-724.286 968.074   3
  -1 -11  -3-2871.49 1222.48   6
   1  11  -3-1762.68 737.584   2
   1  11   3-289.405 545.355   1
   1  12   3 6545.64 1764.80   8
  -1 -12  -3 4529.34 820.750   4
  -1 -12  -3 5195.53 1379.70   6
   1 -12  -3 4824.35 847.706   4
   1  12   3 4787.52 849.658   1
  -1  12   3 6146.81 1611.09   8
  -1  12   3 4176.28 860.582   1
   1 -12  -3 5702.95 1407.38   6
  -1 -12   3 5649.42 1049.45   3
   1  12  -3 5941.97 855.557   2
  -1  13   3-2859.58 1972.24   8
   1  13   3-1392.15 696.469   1
   1 -13  -3-790.413 684.638   4
   1  13   3-3001.63 2339.48   8
   1 -13  -3-2026.61 1577.77   6
  -1 -13  -3-3953.98 1602.40   6
  -1  13   3-576.376 673.075   1
  -1 -14  -3 1877.87 1188.31   6
  -1 -14  -3 1275.85 655.147   4
   1  14   3 1956.65 663.294   1
   1  14   3-853.905 1506.91   8
   1 -14  -3 1285.94 1260.16   6
  -1  14   3 1740.32 728.956   1
  -1  14   3-239.112 1535.88   8
   1 -14  -3 1258.77 657.062   4
  -1  15   3-787.377 800.884   1
   1  15   3-475.188 686.895   1
  -1 -15  -3-350.116 698.893   4
   1 -15  -3 447.264 758.406   4
  -1 -16  -3 2730.51 1636.18   6
  -1  16   3 6066.78 1161.83   1
   1  16   3 4181.23 979.777   1
   1  16   3 2883.30 2111.84   8
   1 -16  -3 5661.16 1084.93   4
  -1 -16  -3 4607.07 980.198   4
  -1  16   3 5082.67 2369.50   8
  -1 -17  -3-209.948 676.704   4
   1  17   3 34.6158 697.522   1
   1 -17  -3-281.431 1379.47   6
   1  17   3-702.764 1713.28   8
  -1  17   3-1037.95 862.217   1
  -1 -17  -3 87.5220 1234.31   6
  -1  17   3-264.908 1679.37   8
   1 -17  -3 170.525 681.571   4
  -1   2   4 109.902 243.221   1
  -1  -2   4 17.4127 314.937   3
   1   3  -4 3364.34 569.876   2
   1   3  -4 3443.11 717.384   5
   1  -3  -4 3084.29 441.478   4
  -1   3   4 3525.18 714.848   8
  -1  -3   4 4036.50 586.921   3
  -1   3   4 3356.87 498.055   1
  -1   4   4 5566.93 668.575   1
   1   4  -4 3819.59 728.223   2
  -1  -4   4 4907.56 725.586   3
   1  -4  -4 5134.40 624.424   4
   1   4  -4 4575.35 891.863   5
  -1   4   4 5713.37 938.962   8
  -1  -5   4 4179.85 837.006   3
   1   5  -4 3503.75 827.351   2
   1  -5  -4 6080.04 763.471   4
  -1   5   4 8052.48 859.798   1
   1   5  -4 9792.17 1244.85   5
  -1   6   4 354.741 397.623   1
  -1  -6   4 24.1310 461.452   3
  -1   6   4-225.549 783.405   8
   1  -6  -4-246.475 320.309   4
   1   6   4-122.634 358.885   1
  -1  -6  -4-71.7361 314.908   4
   1   6  -4 263.920 483.501   2
   1   6  -4-458.266 719.307   5
  -1  -7  -4-594.957 516.079   4
  -1   7   4-762.376 530.235   1
   1  -7  -4 19.5971 452.532   4
  -1   8   4 369.454 461.424   1
   1   8   4-23.7437 456.683   1
   1   8   4 273.980 966.317   8
  -1   8   4-387.565 970.069   8
   1   8  -4-690.803 967.814   5
   1  -8  -4 429.512 413.095   4
   1   8  -4 218.304 534.521   2
  -1  -8  -4 64.2214 370.339   4
  -1  -8   4-27.7973 613.619   3
   1  -8  -4 57.5212 783.516   6
  -1   9   4 419.216 552.705   1
  -1  -9   4 59.3334 657.424   3
   1   9  -4-43.2128 1045.29   5
   1   9  -4-219.956 537.098   2
  -1  -9  -4 116.064 441.132   4
   1  -9  -4 23.3298 455.466   4
  -1   9   4-2587.10 1556.05   8
   1   9   4-2092.60 1463.91   8
  -1  10   4-132.162 521.018   1
   1  10   4-507.217 1214.63   8
  -1 -10  -4-125.456 488.613   4
  -1 -10   4-189.891 706.194   3
   1  10  -4 68.1833 623.635   2
   1 -10  -4-1493.43 1020.30   6
   1  10   4 235.681 497.215   1
   1 -11  -4 267.758 513.980   4
  -1  11   4-55.5936 508.843   1
   1  11  -4-47.1416 580.272   2
   1  11   4-136.002 1237.12   8
   1 -11  -4 69.0304 979.961   6
  -1  11   4 69.1056 1244.48   8
  -1 -11  -4 295.907 509.789   4
   1 -12  -4 289.352 1009.71   6
   1 -12  -4 340.205 546.055   4
  -1  12   4 86.7926 549.158   1
   1  12   4-664.299 590.286   1
  -1  12   4-439.169 1331.56   8
  -1 -12  -4 28.3568 550.092   4
   1  12   4 434.288 1335.21   8
  -1 -12  -4 431.001 1052.92   6
   1  13  -4-427.670 724.256   2
  -1 -13  -4-222.344 1055.59   6
   1  13   4 153.069 1383.89   8
   1 -13  -4-1279.46 1078.97   6
  -1 -13  -4 299.633 616.337   4
   1  13   4-455.723 649.109   1
  -1  13   4 91.5737 606.731   1
  -1  13   4 538.918 1339.99   8
   1 -13  -4 149.416 572.533   4
  -1 -14  -4-31.4598 589.492   4
   1 -14  -4-961.123 1144.51   6
  -1 -14  -4 1926.80 1147.17   6
  -1  14   4-194.185 614.445   1
  -1  14   4 160.979 1410.17   8
   1  14   4-241.138 1423.46   8
   1  14   4-188.587 595.633   1
   1 -14  -4-374.652 644.276   4
   1  15   4-923.087 1595.85   8
   1  15   4 420.830 642.333   1
   1 -15  -4-680.962 657.451   4
  -1 -15  -4 298.233 653.048   4
  -1  15   4 450.975 705.620   1
  -1  15   4-167.259 1616.58   8
   1 -15  -4-509.550 1275.38   6
  -1 -15  -4 1513.82 1221.07   6
  -1  16   4 107.238 709.271   1
  -1 -16  -4-1146.24 1247.62   6
   1  16   4-264.381 628.496   1
   1  16   4-1132.21 1634.72   8
   1 -16  -4 787.447 1233.76   6
   1 -16  -4 33.4770 651.751   4
  -1 -16  -4 240.686 646.623   4
  -1  16   4-861.290 1616.62   8
   1  17   4-273.969 698.004   1
   1  17   4-719.216 1712.94   8
  -1 -17  -4-1095.59 1327.92   6
  -1 -17  -4 106.368 689.371   4
   1  -3  -5 2300.00 445.250   4
  -1   3   5 3781.82 564.719   1
   1  -4  -5 27604.6 2718.66   4
  -1   4   5 24603.7 2729.60   1
  -1   4   5 27406.6 2942.50   8
  -1   5   5 87.2609 814.659   8
   1   5  -5 169.030 559.170   2
  -1   5   5 122.104 364.330   1
   1  -5  -5 433.026 337.568   4
  -1   6   5 24362.9 1920.91   1
   1   6  -5 54696.6 2410.76   2
   1  -6  -5 18681.2 1852.00   4
  -1  -6   5 2023.69 1722.45   3
  -1  -7  -5-21.2283 311.160   4
  -1  -7   5 89.4555 319.441   3
  -1   7   5-105.718 907.757   8
  -1   7   5-23.1832 467.712   1
   1  -7  -5-41.5668 378.092   4
   1   7   5-191.357 421.780   1
   1   7  -5 373.831 605.955   2
   1  -8  -5 10372.1 1582.27   6
  -1  -8  -5 7824.60 1032.23   4
  -1   8   5 8036.88 1074.94   1
   1   8   5 6925.98 1058.53   1
   1  -8  -5 9658.86 1082.63   4
  -1   8   5 10732.4 1662.82   8
   1   8  -5 7329.74 1112.63   2
   1   9   5-127.211 1095.20   8
  -1  -9  -5 422.807 473.096   4
  -1   9   5 26.1953 493.568   1
   1   9  -5 622.967 657.664   2
   1  -9  -5 456.994 840.366   6
  -1   9   5 310.019 1089.06   8
   1  -9  -5 389.844 467.770   4
   1   9   5 266.416 487.585   1
   1  10   5 18576.9 2488.48   8
  -1  10   5 18188.0 2461.84   8
   1 -10  -5 17057.2 1956.04   4
  -1  11   5-1762.76 1365.66   8
   1 -11  -5-934.901 1121.07   6
   1  11  -5-631.698 705.756   2
  -1  11   5-116.244 581.112   1
  -1 -11  -5 473.871 546.168   4
   1 -11  -5-138.449 538.768   4
   1  11   5-202.783 602.956   1
   1  11   5-2911.73 1478.41   8
  -1 -12  -5 16535.0 2334.16   6
   1 -12  -5 14695.2 2107.29   6
   1 -12  -5 5721.56 965.377   4
  -1 -12  -5 3067.52 1056.13   4
  -1  12   5 4527.95 949.604   1
   1  12   5-302.976 1006.69   1
   1  12  -5 3837.58 926.278   2
   1 -13  -5-466.143 1091.83   6
  -1  13   5-701.344 1457.12   8
  -1 -13  -5 850.335 1100.97   6
  -1  13   5 124.297 610.262   1
  -1 -13  -5-310.215 592.121   4
   1 -13  -5 30.5720 593.081   4
   1  13   5 238.595 1501.24   8
   1  13   5-31.1565 607.626   1
  -1 -14  -5 3015.44 816.794   4
   1 -14  -5 2080.63 1555.46   6
   1  14   5 3435.74 790.365   1
  -1  14   5 1866.30 2102.01   8
  -1  14   5 2466.13 764.955   1
   1  14   5 1080.95 1883.36   8
   1 -14  -5 3182.32 783.857   4
  -1 -14  -5 2055.80 1398.25   6
  -1 -15  -5 1058.08 1367.23   6
   1 -15  -5 84.3184 1459.20   6
  -1 -15  -5-235.878 690.516   4
  -1  15   5-885.635 759.568   1
   1 -15  -5-1086.91 802.444   4
   1  15   5 1210.26 1916.75   8
   1  15   5-1161.57 720.062   1
  -1  15   5 84.0126 1847.61   8
   1 -16  -5 3236.95 843.214   4
  -1 -16  -5 166.630 1365.10   6
  -1 -16  -5 3064.34 857.443   4
   1 -16  -5 779.041 1492.29   6
  -1  16   5 86.5225 1866.49   8
   1  16   5 1895.30 807.355   1
  -1  16   5 3462.62 846.599   1
   1  16   5-625.726 1935.62   8
  -1   3   6 37.3387 386.416   1
  -1   4   6 560.141 628.744   1
  -1   5   6 9543.27 1203.83   1
  -1   5   6 10484.3 1524.82   8
   1  -5  -6 10042.6 1160.96   4
  -1   6   6 805.587 985.462   8
   1  -6  -6 2496.47 513.367   4
  -1   6   6 2643.77 623.026   1
  -1   7   6 1242.49 506.114   1
  -1   7   6 345.974 1141.08   8
   1  -7  -6 561.298 442.143   4
  -1   8   6 636.003 504.036   1
   1  -8  -6 1021.62 484.442   4
  -1   8   6-61.2830 1076.29   8
  -1  10   6 29.0283 575.216   1
   1 -10  -6-247.971 542.270   4
  -1 -10  -6 361.607 526.298   4
   1  10   6 534.421 589.316   1
   1 -10  -6 506.473 1093.10   6
  -1  10   6 68.7476 1331.37   8
   1  11   6 61.6188 651.041   1
  -1 -11  -6-147.327 594.219   4
   1 -11  -6-29.1216 599.721   4
  -1  11   6-1674.65 716.236   1
   1 -12  -6 77.7490 1118.20   6
  -1 -12  -6 184.827 594.412   4
  -1  12   6-534.481 1323.07   8
   1 -12  -6-152.865 604.563   4
   1  12   6 125.830 558.280   1
  -1  12   6-345.552 596.311   1
   1  12   6-80.0304 1426.26   8
   1  13   6-335.200 1564.18   8
  -1 -13  -6 1983.34 1212.67   6
  -1  13   6 239.045 1545.99   8
   1 -13  -6 191.370 637.719   4
   1 -13  -6 1122.50 1218.57   6
  -1 -13  -6 32.2453 654.322   4
  -1  13   6 419.587 623.407   1
   1  13   6 31.8797 602.409   1
   1 -14  -6-396.962 670.704   4
  -1 -14  -6 246.276 1180.68   6
   1  14   6 87.2336 1561.17   8
  -1  14   6-330.681 1557.58   8
  -1  14   6 131.568 653.770   1
  -1 -14  -6 436.203 681.415   4
   1 -14  -6 575.734 1190.52   6
   1  14   6 132.012 620.684   1
   1  15   6-571.980 694.294   1
  -1  15   6-85.3017 1651.87   8
   1  15   6 178.056 1683.67   8
  -1 -15  -6 625.134 725.580   4
  -1  15   6 476.175 723.519   1
  -1 -15  -6-748.305 1211.18   6
   1 -15  -6 272.978 667.882   4
   1 -15  -6 335.571 1237.35   6
  -1   5   7-73.8428 503.907   1
  -1   6   7 31245.0 3043.88   1
   1  -6  -7 26658.7 2976.56   4
   1  -7  -7 48.3089 659.733   4
  -1   9   7 212.373 1332.58   8
  -1   9   7-1064.99 628.346   1
   1  -9  -7-380.593 516.623   4
   1 -10  -7-527.433 1786.33   6
   1 -10  -7 6826.16 936.307   4
  -1  10   7-1103.64 2660.15   8
  -1  10   7 4993.30 910.187   1
   1 -11  -7 78.5374 1090.41   6
  -1  11   7-77.4364 1490.05   8
   1 -11  -7 1060.57 655.830   4
  -1  11   7 410.598 663.583   1
  -1  12   7 2522.08 776.159   1
   1 -12  -7 3401.77 795.173   4
  -1  12   7 729.053 1724.59   8
   1 -12  -7 1305.71 1308.09   6
   1  13   7 499.067 652.461   1
  -1  13   7 168.420 1595.57   8
  -1  13   7 267.534 654.666   1
   1 -13  -7 165.556 1213.45   6
  -1 -13  -7-81.4760 1175.68   6
   1 -13  -7 425.532 676.621   4
  -1 -13  -7-231.162 497.661   4
  -1 -14  -7 670.692 1229.90   6
   1 -14  -7 1182.95 1404.33   6
  -1  14   7 4829.48 912.173   1
  -1 -14  -7 5613.66 888.260   4
  -1  14   7 348.232 1798.87   8
   1  14   7 3806.54 868.566   1
   1 -14  -7 5310.96 942.121   4
   1  15   7-207.256 683.568   1
  -1 -15  -7-515.592 1145.13   6
  -1   8   8 394.590 569.961   1
   1  -9  -8 1010.27 584.317   4
  -1   9   8 31.0086 693.361   1
   1 -10  -8-1653.57 1240.91   6
   1 -10  -8-456.416 616.619   4
  -1  10   8 192.533 612.104   1
  -1  11   8 326.868 645.234   1
   1 -11  -8-163.050 1198.68   6
  -1  11   8-81.9951 1518.48   8
   1 -11  -8-253.248 647.999   4
   1 -12  -8-84.0425 1258.63   6
   1 -12  -8 32.9535 642.051   4
  -1  12   8-84.1614 1579.89   8
  -1  12   8 674.334 678.482   1
   1 -13  -8-84.8267 1277.88   6
  -1  13   8-171.264 662.555   1
  -1  13   8-87.1574 1690.94   8
   1 -13  -8-375.276 688.705   4
   1 -14  -8-86.2365 1260.11   6
   1 -14  -8-70.2648 649.371   4
  -1  14   8-34.6956 671.881   1
  -1  14   8 89.7826 1531.36   8
  -1  10   9 1955.87 760.798   1
   1 -11  -9 508.128 1153.42   6
  -1  11   9-69.0174 656.261   1
  -1  12   9 2296.34 745.705   1
   1 -12  -9 781.095 1333.09   6
   1 -12  -9 810.539 577.234   4
  -1  13   9-35.5310 661.833   1
   1 -13  -9 243.825 645.062   4
   1 -13  -9-1062.89 1302.32   6
  -2  -2   0 22838.1 2369.57   7
   2   3   0 18222.2 1774.71   2
  -2  -3   0 15445.0 1838.66   7
   2   4   0 31246.9 3026.97   1
  -2  -4   0 28837.2 3107.32   7
   2   4   0 28381.3 3100.50   8
   2   4   0 31086.3 3021.75   2
  -2  -4   0 29219.5 3011.04   4
  -2  -5   0 1253.10 256.310   4
   2  -5   0 1033.88 476.423   6
   2   5   0 1031.73 525.928   8
   2   5   0 1190.02 283.068   1
   2  -6   0 52731.1 5750.01   6
   2   6   0 50764.1 5515.67   2
  -2  -6   0 52806.6 5623.28   7
  -2  -7   0-27.1299 286.580   4
  -2   7   0-155.794 508.102   1
   2  -7   0-358.742 673.039   6
   2   7   0-1806.04 815.888   8
   2   7   0-98.1999 335.027   2
  -2  -7   0-1362.08 658.383   7
   2   7   0-234.578 329.700   1
  -2  -7   0-788.131 635.070   6
  -2   8   0 72820.0 5701.93   1
   2  -8   0 50550.2 5829.72   6
  -2  -8   0 54033.9 5657.10   7
  -2  -8   0 47501.7 5687.10   6
   2   8   0 53764.0 5683.55   5
   2   8   0 51465.6 5528.83   1
   2   8   0 55106.6 5515.46   2
  -2  -8   0 55973.0 5527.60   4
  -2   9   0-96.3454 612.980   1
   2   9   0 18.5952 373.921   1
   2   9   0 293.663 392.331   2
   2  -9   0-570.087 913.935   6
  -2  -9   0 35.8958 336.879   4
   2   9   0 28.6246 671.186   5
  -2  -9   0-412.647 714.541   6
   2   9   0-46.1699 934.506   8
  -2  -9   0-138.186 711.658   7
   2  10   0 9463.28 2050.54   8
  -2  10   0 4871.09 1052.49   1
  -2 -10   0 9911.04 1849.03   6
   2 -10   0 8430.73 1565.92   6
   2  10   0 8510.62 1207.18   5
   2  10   0 3572.82 963.755   1
  -2 -10   0 4853.17 940.911   4
  -2 -11   0 389.211 998.990   6
   2 -11   0 2760.63 1159.75   6
  -2 -11   0 2033.67 508.090   3
   2  11   0 1266.94 1237.74   8
  -2 -11   0 2785.66 559.221   4
  -2  11   0 3860.10 871.646   1
   2  11   0 1807.86 549.769   1
  -2 -11   0 807.293 918.113   7
  -2 -12   0 19309.7 2717.35   6
   2  12   0 21342.1 2421.27   1
  -2 -12   0 24675.8 2441.29   4
  -2  13   0 860.412 832.469   1
   2 -13   0 1102.15 1237.54   6
   2  13   0 833.290 623.857   1
  -2 -13   0 464.148 984.180   6
   2 -14   0 3860.53 1446.78   6
  -2  14   0 885.147 1458.16   8
   2 -15   0-673.553 1182.32   6
  -2  15   0-84.4038 1554.49   8
   2 -16   0 2002.49 1159.09   6
  -2  16   0-880.205 1736.18   8
  -2  17   0 820.067 1827.96   8
  -2   0   1 49.1786 150.982   7
   2   0  -1 5.08845 94.4257   2
  -2  -1   1 11007.2 1181.59   7
   2   1  -1 10818.1 1113.75   2
  -2   2   1 973.852 225.372   1
   2   2  -1 786.923 175.583   2
   2  -2  -1 846.162 284.288   6
  -2  -2   1 698.905 270.191   7
  -2  -3   1 25272.0 3024.18   7
   2   3  -1 26935.7 2916.45   1
   2   3  -1 30505.2 2952.42   2
  -2   3   1 37103.6 3009.37   1
   2  -3  -1 34096.1 3104.01   6
  -2  -4   1-122.289 263.074   4
   2   4  -1 622.598 216.550   1
   2  -5  -1-77.4107 460.552   6
   2   5  -1 106.196 505.074   5
   2   5  -1 160.785 275.786   2
  -2  -5   1 181.184 166.651   4
   2   5  -1-141.772 425.246   8
  -2  -5   1 125.818 437.222   7
  -2  -5  -1 372.739 310.675   7
   2   5  -1 25.7213 194.085   1
  -2  -5   1 42.5356 332.650   6
  -2   5   1 463.425 327.167   1
  -2  -6   1 896.315 471.755   6
   2   6   1 551.416 293.901   1
  -2  -6   1 336.945 511.325   7
  -2  -6  -1 496.100 271.967   4
   2  -6  -1 670.435 602.973   6
  -2  -6   1 779.543 245.859   4
   2   6   1 740.107 621.112   8
  -2   6   1 1049.44 409.550   1
   2   6  -1 1140.22 603.433   5
   2   6  -1 438.624 252.101   1
   2   6  -1 576.878 315.818   2
   2   6  -1-104.723 566.642   8
  -2  -7   1 5271.53 1113.92   7
  -2   7   1 10008.6 1085.49   1
   2   7   1 8310.68 992.081   1
   2   7  -1 8270.56 982.184   2
   2   7   1 7900.26 939.063   2
  -2  -7  -1 9467.08 974.417   4
   2   7  -1 7005.20 1210.22   8
   2   7  -1 6272.06 1117.80   5
   2  -7  -1 9705.85 1297.50   6
  -2  -7  -1 9606.51 1112.19   7
   2   7   1 9516.41 1276.84   8
  -2  -8  -1 1780.49 411.355   4
   2   8   1 2119.97 889.951   8
  -2  -8   1 1998.43 645.716   6
   2   8   1 1875.65 401.024   2
   2  -8  -1 2418.62 877.898   6
  -2  -8   1 1730.11 797.372   7
   2   8  -1 1569.01 838.952   8
   2   8  -1 1484.37 668.399   5
   2   8  -1 1620.01 397.051   1
  -2  -8   1 1590.30 381.716   4
  -2  -8  -1 1081.18 623.494   7
  -2  -8   1 1171.68 351.946   3
   2   8  -1 1674.19 470.130   2
   2   8   1 1917.46 451.533   1
  -2   8   1 2751.23 615.719   1
  -2  -9  -1-32.7781 646.655   7
  -2  -9  -1 305.472 378.762   4
  -2  -9  -1 248.162 712.167   6
   2   9   1 291.093 928.211   8
   2   9   1 203.118 407.563   1
   2  -9  -1 61.7509 823.235   6
  -2  -9   1 303.362 359.609   3
   2   9   1 212.539 347.897   2
  -2  -9   1-253.044 643.378   6
   2   9  -1 394.949 401.851   1
   2   9  -1-92.6064 712.062   5
  -2  -9   1-220.899 742.171   7
   2   9   1 388.133 787.904   5
  -2  -9   1 561.632 362.216   4
   2   9  -1 405.061 895.019   8
   2   9  -1 454.513 424.484   2
  -2   9   1 858.980 569.278   1
  -2 -10  -1-1309.68 943.573   7
  -2  10   1 385.974 707.495   1
  -2 -10  -1 3331.99 1403.97   6
  -2 -10   1 1735.66 616.529   3
   2 -10  -1-737.319 1359.66   6
   2  10   1 4927.43 742.482   1
   2  10  -1-391.864 1017.28   5
   2  10  -1 4609.08 740.865   1
  -2 -10  -1 2884.90 668.961   4
   2  10   1 6146.48 1664.78   8
  -2 -10   1 2179.81 648.835   4
   2  10  -1 8026.96 1721.81   8
  -2 -10   1-874.729 1116.17   7
  -2 -10   1 9030.82 1601.01   6
   2  11  -1 362.138 510.857   1
   2  11   1 166.374 500.038   1
  -2 -11  -1-527.626 1038.43   6
  -2 -11   1-1435.28 1099.23   6
  -2  11   1 226.213 763.450   1
  -2 -11   1-2767.29 1239.52   7
  -2 -11   1 43.0487 460.390   4
   2 -11  -1-3341.97 1372.85   6
  -2 -11  -1 488.906 512.202   4
   2  11   1-1658.31 1557.30   8
   2  11  -1-1151.35 631.206   2
  -2 -11   1 116.259 497.514   3
   2  12   1 515.020 1208.42   8
  -2 -12  -1-315.183 935.482   6
  -2 -12   1-332.428 558.721   3
  -2  12   1-146.218 1308.44   8
   2 -12  -1 1424.87 1178.26   6
   2  12   1 50.9300 519.789   1
  -2  12   1 643.009 774.179   1
  -2 -12  -1 303.647 485.814   4
   2 -13  -1 1172.27 1238.87   6
  -2  13   1-425.223 846.755   1
  -2 -13  -1-326.956 588.303   4
  -2  13   1-154.965 1412.52   8
  -2  14   1-180.532 898.522   1
   2  14   1 74.0962 1494.86   8
   2 -14  -1-707.464 1255.33   6
  -2 -14  -1-407.408 609.764   4
  -2  14   1-81.5341 1492.21   8
  -2 -14  -1 710.041 1133.59   6
   2  14   1 375.517 603.424   1
  -2 -15  -1 61.6983 638.498   4
   2 -15  -1-1107.54 1348.64   6
  -2  15   1 340.716 1577.44   8
  -2  15   1 282.654 887.572   1
  -2 -15  -1 229.929 1191.16   6
  -2  16   1-150.407 1033.17   1
   2 -16  -1 98.7555 1526.56   6
  -2  16   1-1152.19 1964.27   8
   2 -17  -1 2037.37 1705.79   6
  -2  17   1 827.699 1105.69   1
  -2  17   1 1829.52 1963.88   8
   2   0  -2 182973. 18072.5   6
   2   0  -2 187332. 18041.9   2
  -2   0   2 179474. 18032.2   1
  -2   0   2 182343. 18094.1   7
  -2   1   2 5844.99 591.141   7
  -2  -1   2 4094.59 632.345   7
   2  -1  -2 4998.73 609.920   6
   2   1  -2 4611.13 547.358   2
   2  -1  -2 5400.27 525.500   2
  -2   1   2 4206.00 527.872   1
  -2  -2   2 62528.7 5679.68   7
   2   2  -2 52273.3 5599.76   2
   2  -2  -2 55588.4 5556.79   2
   2  -2  -2 63045.4 5693.43   6
  -2   2   2 58247.0 5592.37   7
   2   2  -2 43157.2 5655.18   5
  -2   2   2 60207.6 5593.62   1
   2  -3  -2 238.480 344.958   6
  -2   3   2-42.6592 197.889   1
  -2  -4   2 52858.3 5428.37   6
  -2  -4   2 54228.9 5524.22   7
   2   4  -2 54006.4 5505.35   5
   2   4  -2 57834.4 5435.28   2
   2   4  -2 55531.9 5432.86   8
   2   4  -2 56107.0 5380.65   1
  -2  -4   2 51733.8 5372.83   4
   2  -5  -2 5586.63 818.187   6
  -2  -5   2 3308.53 528.817   3
  -2  -5   2 5263.55 525.729   4
   2   5  -2 4879.29 607.585   2
  -2   5   2 5712.12 619.086   1
   2   5  -2 3617.53 703.714   5
   2   5  -2 4485.20 532.888   1
   2   5  -2 5303.08 708.874   8
  -2  -5   2 3360.75 753.672   7
   2  -6  -2 21877.0 2247.33   6
  -2  -6   2 17172.2 2107.05   7
  -2  -6  -2 19617.8 1961.64   4
   2   6   2 21613.7 2001.19   1
   2   6  -2 15246.9 2084.14   5
   2   6  -2 18961.7 1970.47   2
  -2   6   2 23155.2 2012.66   1
   2   6  -2 17802.2 1921.22   1
   2   6  -2 16183.7 2101.90   8
  -2  -6   2 17732.2 2039.11   6
  -2  -6   2 17032.5 1928.10   3
  -2   7   2 2124.35 461.142   1
   2  -7  -2 1818.79 766.642   6
  -2  -7   2 1475.32 691.728   7
  -2  -7   2 1623.36 377.349   3
   2   7  -2 756.935 694.604   5
   2   7   2 1589.84 409.457   1
   2   7  -2 2025.55 458.036   2
   2   7   2 563.928 802.747   8
  -2  -7  -2 1610.61 380.481   4
  -2  -8   2 12831.4 1902.35   7
   2   8   2 18343.4 1766.96   1
   2   8  -2 13016.5 2036.72   8
   2   8  -2 13661.6 1937.21   5
  -2   8   2 11565.5 2238.46   8
   2   8  -2 20512.3 1749.17   2
  -2  -8   2 10780.5 1893.30   6
  -2   8   2 17162.8 1768.59   1
   2   8  -2 16132.8 1721.61   1
  -2  -8  -2 14441.0 1732.21   4
   2   8   2 4126.15 2223.06   8
   2  -8  -2 16941.6 2121.32   6
  -2  -8   2 16524.2 1707.05   3
   2   9  -2 526.765 898.577   8
   2  -9  -2-364.858 810.129   6
  -2  -9   2 184.274 421.471   3
  -2   9   2-50.6617 464.526   1
   2   9   2-88.6289 432.872   1
  -2  -9   2-86.4212 693.467   6
   2   9  -2-36.5077 828.579   5
   2   9  -2-345.538 413.095   1
  -2  -9   2 156.475 742.547   7
  -2   9   2 423.385 1050.38   8
   2   9   2 1309.73 1009.06   8
  -2  -9   2 33.1673 339.477   4
   2   9  -2-112.053 455.615   2
  -2  -9  -2-144.974 379.799   4
  -2 -10   2 5999.74 831.801   3
   2 -10  -2 4464.80 1237.23   6
   2  10  -2 6168.98 843.489   2
   2  10   2 4093.87 1346.97   8
   2  10   2 5136.59 816.640   1
   2  10  -2 5426.51 1149.47   5
  -2  10   2 6018.99 885.739   1
  -2 -10  -2 4831.48 768.625   4
  -2  10   2 5305.30 1395.81   8
  -2 -10   2 5767.30 1144.10   7
  -2 -11  -2 2016.23 642.229   4
  -2 -11  -2 7077.11 1395.90   6
   2  11   2 2073.26 1498.84   8
   2  11  -2 6616.45 1555.25   5
   2  11  -2 5524.32 809.321   2
   2  11   2 749.629 619.783   1
  -2 -11   2 3442.51 872.722   3
   2 -12  -2 7754.45 1755.28   6
   2  12  -2 10473.0 1176.85   2
  -2 -12   2 5866.74 1452.38   7
   2  12  -2 6912.91 1472.23   5
  -2  12   2 8412.23 1282.98   1
  -2  12   2 9639.29 1951.19   8
  -2 -12   2 9240.79 1210.07   3
   2 -13  -2-2247.82 1414.11   6
   2  13   2 169.818 546.883   1
  -2 -13  -2-170.399 567.068   4
  -2  13   2-1039.01 832.091   1
  -2  13   2-2442.43 1767.73   8
   2  14   2 2848.28 704.952   1
  -2  14   2 413.510 1577.40   8
   2  14   2 605.672 1485.01   8
  -2  14   2 1840.20 861.705   1
  -2 -14  -2 1207.10 668.848   4
  -2 -14  -2 1385.98 1172.61   6
   2 -14  -2 2962.36 1358.78   6
  -2  15   2-4649.76 2048.80   8
   2  15   2-4482.91 1962.68   8
   2 -15  -2-3549.05 1852.79   6
  -2  15   2-332.039 982.358   1
   2  15   2-831.401 718.125   1
  -2 -15  -2-1241.51 712.537   4
  -2 -15  -2-2972.26 1480.70   6
   2  16   2 2268.63 841.554   1
   2 -16  -2 6567.47 1911.02   6
   2  16   2 5642.71 2230.96   8
  -2 -16  -2 5533.68 1688.55   6
   2 -16  -2 3107.07 873.221   4
  -2  16   2 4093.10 2102.14   8
  -2  16   2 4121.57 1174.35   1
  -2 -16  -2 4272.02 896.766   4
  -2  17   2-203.930 1084.68   1
   2 -17  -2-99.8400 1568.94   6
  -2  17   2-550.437 1817.31   8
   2 -17  -2-277.214 673.912   4
   2   0  -3 53.3377 93.3367   4
   2   0  -3-146.324 333.401   5
  -2   0   3-269.241 249.975   8
  -2   0   3-94.2506 311.690   7
   2   0  -3-67.0560 242.520   6
  -2   0   3-97.9335 140.017   1
   2   1  -3 13477.7 1237.91   2
   2  -1  -3 12831.8 1270.52   5
   2   1  -3 11954.0 1312.53   5
   2  -1  -3 12136.6 1208.33   2
  -2   1   3 12924.9 1229.36   1
  -2   1   3 7892.50 1344.93   8
   2  -1  -3 14041.6 1210.82   4
  -2   1   3 12627.4 1277.86   7
  -2  -1   3 10040.5 1171.75   1
  -2   1   3 11009.6 1192.07   3
  -2  -1   3 11034.8 1210.13   3
   2  -1  -3 15913.7 1349.60   6
  -2   2   3 12283.8 1642.01   8
   2  -2  -3 8676.02 1177.19   2
  -2   2   3 8810.68 1242.50   1
  -2   3   3 384.797 122.742   3
  -2   3   3 404.966 203.911   7
   2  -3  -3 152.912 214.761   5
   2   3  -3 332.246 466.223   5
   2   3  -3 208.547 251.136   2
  -2  -3   3 210.734 188.231   3
   2  -3  -3 306.874 120.834   2
  -2   4   3 3456.96 782.677   8
  -2  -4   3 1735.65 362.819   3
   2   4  -3 2487.40 421.079   2
   2  -4  -3 3808.46 668.860   6
   2   4  -3 1620.44 593.426   5
  -2   4   3 2469.90 414.500   1
   2   5  -3 4400.96 606.564   2
  -2   5   3 4126.16 597.713   1
   2   5  -3 3539.70 820.114   5
   2  -5  -3 4711.61 846.307   6
  -2   5   3 4215.05 934.404   8
  -2  -5   3 3928.54 553.965   3
  -2   6   3 281.360 835.453   8
  -2  -6   3 568.956 349.871   3
  -2   6   3 576.814 331.728   1
   2   6  -3 160.732 625.618   5
   2   6  -3 529.841 384.735   2
   2  -6  -3 451.491 644.971   6
   2   7   3 82.8602 354.265   1
  -2  -7   3-141.840 395.686   3
   2   7  -3 138.533 777.903   5
  -2  -7  -3 294.557 327.546   4
  -2   7   3 60.4768 366.861   1
   2   7  -3 101.267 393.462   2
  -2   7   3 52.3137 934.312   8
   2   7  -3-88.0117 688.798   8
   2  -7  -3 448.171 683.139   6
  -2   8   3 375.821 450.377   1
   2  -8  -3 163.779 748.868   6
  -2  -8   3-20.3541 422.590   3
   2   8   3-211.306 1004.60   8
   2   8  -3 450.733 817.539   5
   2   8  -3 18.0940 437.459   2
  -2  -8  -3-365.939 405.425   4
   2   8   3 201.331 424.635   1
  -2   8   3 460.529 1090.68   8
  -2  -8   3-115.958 745.831   7
   2  -9  -3-3083.03 1461.68   6
  -2  -9   3-1465.20 946.698   7
  -2  -9   3-709.817 546.431   3
   2   9  -3-593.570 972.137   5
   2   9   3 2274.43 631.688   1
  -2  -9  -3 43.8526 408.292   4
   2   9  -3 59.3146 515.307   2
   2   9   3-1604.53 1100.01   8
  -2   9   3-707.328 561.171   1
  -2  10   3 269.881 1162.74   8
  -2 -10   3 442.222 543.826   3
   2  10  -3 690.830 519.657   2
   2 -10  -3-465.100 929.238   6
  -2 -10  -3 501.965 443.880   4
   2  10   3 306.472 1116.57   8
   2  10  -3 1005.63 1008.89   5
  -2  10   3 392.971 516.859   1
   2  10   3 1343.59 548.592   1
  -2 -10   3 310.107 888.291   7
  -2 -11   3 3743.06 819.058   3
  -2 -11   3 1858.24 1073.35   7
   2  11  -3 3940.46 1119.75   5
   2  11  -3 3240.39 741.911   2
  -2  11   3 3882.93 1408.89   8
   2  11   3 3939.24 703.877   1
  -2 -12  -3 357.941 565.705   4
   2  12   3-142.179 1290.78   8
  -2 -12  -3-2337.72 1129.01   6
  -2  12   3 152.417 1320.65   8
   2 -12  -3 115.559 549.692   4
   2 -12  -3-460.308 1117.65   6
  -2  12   3-319.702 618.252   1
   2  12   3-332.020 584.413   1
  -2 -13   3-3785.61 1444.85   7
   2  13   3-5601.52 2520.18   8
  -2 -13   3-322.761 870.016   3
   2 -13  -3-3623.05 1555.08   6
   2  13  -3 1658.95 1347.49   5
  -2  13   3 1107.20 823.310   1
  -2 -13  -3-58.6223 754.269   4
   2 -13  -3 304.011 641.756   4
   2  13  -3 765.196 760.161   2
  -2 -14  -3-150.723 1118.28   6
   2  14   3-320.092 1593.12   8
   2  14   3-122.154 592.447   1
   2 -14  -3-172.872 1328.43   6
  -2 -14  -3-216.803 642.051   4
   2 -14  -3 253.093 623.465   4
  -2  14   3-38.1908 773.029   1
  -2  14   3-250.781 1661.41   8
  -2 -15  -3-1176.14 1416.60   6
   2  15   3-189.957 685.854   1
  -2  15   3 712.802 874.392   1
  -2  15   3-1912.01 1882.25   8
   2  15   3-2943.34 1849.66   8
   2 -15  -3-1742.62 735.929   4
  -2 -15  -3-260.185 755.612   4
   2 -16  -3-366.769 662.708   4
   2 -16  -3 570.129 1435.42   6
  -2  16   3 136.894 911.514   1
   2  16   3 325.243 636.543   1
  -2 -16  -3-486.279 1307.41   6
  -2 -16  -3 203.674 701.511   4
  -2  16   3 264.237 1643.80   8
   2  16   3 526.893 1794.73   8
  -2 -17  -3 956.706 765.565   4
  -2  17   3 1274.97 1056.10   1
   2 -17  -3 401.666 1557.81   6
  -2 -17  -3 1250.16 1279.11   6
   2  17   3 305.067 696.138   1
   2  17   3-547.083 1788.84   8
   2   0  -4 19786.9 2032.78   2
  -2  -1   4 220.841 285.170   3
  -2   1   4 339.889 270.534   3
   2  -1  -4 151.520 411.937   5
   2   1  -4 469.886 498.578   5
   2  -1  -4 420.674 173.090   4
   2  -1  -4 390.250 261.224   2
  -2  -1   4 445.037 165.018   1
  -2   1   4 339.376 399.161   8
  -2   1   4 338.090 230.150   1
   2  -2  -4 56030.5 5295.69   5
   2   2  -4 52455.2 5376.92   5
   2  -2  -4 52322.7 5230.65   2
  -2   2   4 58753.0 5278.71   1
   2   2  -4 47870.4 5271.51   2
  -2   2   4 51905.4 5250.99   3
  -2  -2   4 50400.6 5282.80   3
  -2   3   4 2133.35 654.194   8
   2   3  -4 1465.39 616.133   5
   2   3  -4 1106.84 370.113   2
  -2   3   4 1118.85 347.380   7
   2  -3  -4 1653.43 264.528   2
  -2  -3   4 1752.93 391.894   3
   2  -3  -4 1766.47 314.230   4
   2  -3  -4 1607.31 588.765   6
   2  -4  -4 42171.2 3857.54   6
   2   4  -4 32717.6 3730.71   5
   2   4  -4 33793.6 3625.96   2
  -2  -4   4 36949.3 3649.35   3
   2  -4  -4 34116.1 3528.80   2
  -2   4   4 37439.3 3634.95   1
  -2   4   4 41513.7 3853.39   8
   2  -4  -4 38544.3 3620.12   4
  -2   5   4 215.224 348.393   1
   2   5  -4 132.338 696.617   5
   2   5  -4 540.773 395.695   2
   2  -5  -4 211.843 309.270   4
  -2   5   4-342.877 818.254   8
  -2  -5   4-95.9114 410.191   3
   2  -5  -4 89.5075 609.790   6
   2  -6  -4 1127.23 698.815   6
  -2   6   4 2075.00 994.834   8
  -2  -6   4 851.894 481.373   3
  -2   6   4 1166.61 434.432   1
   2   6  -4 459.647 750.209   5
   2   6  -4 1867.74 480.783   2
   2  -6  -4 1102.82 384.396   4
   2  -7  -4-1392.47 1027.43   6
  -2  -7   4-780.317 575.686   3
  -2   7   4-559.783 462.007   1
   2   7  -4-1295.72 1024.46   5
   2   7  -4-851.268 524.950   2
   2  -7  -4-931.887 511.937   4
   2  -8  -4 7231.09 1224.80   6
   2   8   4 5149.13 877.834   1
   2   8  -4 6752.05 897.487   2
   2   8  -4 6540.71 1259.25   5
  -2   8   4 6489.72 878.209   1
   2  -8  -4 6137.75 872.090   4
  -2   8   4 9130.01 1468.29   8
  -2  -8   4 6238.07 942.568   3
   2   9   4 25.8408 478.684   1
  -2  -9   4-27.0740 615.370   3
   2  -9  -4-249.204 851.632   6
   2   9  -4-86.1413 1247.90   5
  -2   9   4 373.399 484.745   1
   2   9  -4 366.573 560.993   2
   2  -9  -4 269.519 476.285   4
  -2  -9  -4-165.631 428.862   4
  -2   9   4 516.621 1179.58   8
   2  10  -4 22594.5 2207.07   2
  -2 -10   4 21264.7 2286.39   3
  -2 -11  -4 463.327 537.726   4
   2 -11  -4 500.155 1034.55   6
  -2  11   4 866.171 1326.55   8
   2  11   4 69.8400 1244.93   8
   2  11   4-169.791 563.040   1
   2 -11  -4 586.219 514.614   4
  -2  11   4-28.8329 576.544   1
  -2  12   4 2210.02 1532.82   8
  -2 -12   4 4785.37 1046.36   3
  -2 -12  -4 5662.14 897.065   4
   2 -12  -4 6161.88 1418.88   6
   2 -12  -4 4192.05 871.761   4
   2  12  -4 5494.36 1429.92   5
   2  12  -4 6891.88 982.688   2
   2  12   4 5657.68 902.840   1
  -2 -12   4 5127.32 1353.99   7
  -2  12   4 6036.14 926.387   1
   2  12   4 2009.88 1644.81   8
  -2  13   4-32.8055 630.745   1
   2  13   4-120.215 623.010   1
   2  13   4-315.245 1501.51   8
  -2 -13  -4 746.949 1088.05   6
   2 -13  -4 884.281 1094.87   6
   2 -13  -4-393.896 556.763   4
   2  13  -4-320.443 684.949   2
   2  13  -4 521.211 1198.17   5
  -2 -13  -4-153.670 573.599   4
  -2  13   4-79.9205 1347.42   8
  -2 -13   4 426.654 839.739   3
  -2 -13   4 282.482 1174.76   7
  -2 -14   4 2760.81 1072.42   3
   2  14   4 3557.00 815.556   1
   2  14  -4 4082.80 910.581   2
  -2  14   4 6143.02 937.720   1
   2 -14  -4 4713.07 1442.64   6
   2  14  -4 4630.83 1560.82   5
  -2 -14  -4 3452.94 825.275   4
  -2  14   4 4501.74 1607.01   8
   2 -14  -4 3977.61 828.680   4
   2  14   4 2156.13 1722.84   8
  -2 -14   4 3498.43 1369.22   7
  -2 -14  -4 2658.34 1294.71   6
  -2 -15  -4 1360.48 1254.30   6
   2 -15  -4-354.088 1333.56   6
  -2  15   4-147.614 733.904   1
   2  15   4 260.224 1640.60   8
  -2 -15  -4 496.640 649.603   4
  -2  15   4 84.8136 1543.14   8
   2  15   4 194.598 612.755   1
   2 -15  -4 326.494 624.856   4
   2 -16  -4 6186.97 1083.39   4
  -2  16   4 961.488 2047.09   8
  -2 -16  -4 7664.91 1760.12   6
   2  16   4 7087.03 1068.91   1
  -2  16   4 8565.06 1255.26   1
  -2 -16  -4 6530.74 1115.70   4
   2 -16  -4 1966.51 1734.62   6
   2  16   4 2976.14 2064.58   8
  -2 -17  -4 590.839 1433.67   6
   2  17   4 2612.09 2147.67   8
   2  17   4 135.410 751.432   1
  -2   0   5-16.5733 383.864   3
   2   0  -5-169.013 576.355   5
   2   0  -5 92.2291 365.605   2
  -2   0   5-20.5387 263.136   1
   2   1  -5-103.874 381.586   2
  -2   1   5-173.178 286.769   1
  -2  -1   5-53.4820 416.160   3
  -2  -2   5 1898.76 513.866   3
  -2   2   5 3268.17 742.401   8
   2   2  -5 3090.65 771.409   5
   2   2  -5 1740.98 510.288   2
   2  -2  -5 1979.53 426.021   2
   2  -2  -5 2606.57 395.244   4
   2   3  -5 10297.9 1309.63   5
   2  -3  -5 8876.68 1015.24   2
   2   3  -5 8373.96 1126.01   2
  -2   3   5 10599.7 1105.76   1
   2  -3  -5 9886.19 1058.88   4
  -2   3   5 10330.2 1318.55   8
  -2  -3   5 9449.87 1144.51   3
  -2  -4   5 67.1671 453.790   3
   2   4  -5 731.308 747.590   5
   2   4  -5-74.5407 457.785   2
   2  -4  -5 168.980 297.366   4
  -2   4   5 427.051 745.445   8
  -2   4   5 555.418 385.168   1
  -2  -5   5 841.064 536.733   3
  -2   5   5 556.159 417.801   1
   2  -5  -5 747.604 341.528   4
   2   5  -5 292.609 801.149   5
  -2   5   5 531.621 832.658   8
   2   5  -5 797.449 492.052   2
   2  -5  -5 585.490 746.496   6
  -2  -6   5 128.448 550.460   3
  -2   6   5 236.433 446.985   1
   2  -6  -5 107.302 754.018   6
   2   6  -5-156.471 836.930   5
   2   6  -5-105.833 519.315   2
   2  -6  -5 58.0198 351.188   4
  -2   6   5 148.478 920.146   8
  -2  -7   5 246.220 608.397   3
   2  -7  -5-58.3464 809.185   6
  -2   7   5 140.340 459.990   1
   2   7  -5 250.069 888.108   5
   2   7  -5 398.320 513.122   2
  -2   7   5-382.790 1016.93   8
   2  -7  -5 383.238 378.630   4
  -2   8   5-149.629 476.988   1
  -2  -8   5 381.771 657.910   3
   2   8  -5 663.678 963.078   5
   2  -8  -5 370.777 838.669   6
   2   8  -5-371.404 531.025   2
  -2   8   5 951.945 1123.11   8
   2  -8  -5 254.132 452.259   4
  -2  -9   5 1211.38 745.855   3
   2  -9  -5-1181.39 1371.55   6
  -2   9   5-52.7821 631.084   1
   2   9  -5 1170.54 1120.91   5
   2   9  -5-1499.60 785.719   2
   2  -9  -5 1890.09 545.621   4
  -2 -10   5-1211.87 744.329   3
   2  10  -5 341.026 1063.35   5
  -2  10   5 580.231 562.881   1
  -2  10   5-136.779 1314.88   8
   2 -10  -5-26.5395 491.489   4
   2 -10  -5 1106.72 1038.76   6
  -2 -11   5 1470.08 871.259   3
   2 -11  -5 1020.41 1076.71   6
   2  11  -5-512.288 1162.80   5
  -2  11   5 495.110 574.247   1
   2  11  -5 519.441 674.351   2
  -2 -11  -5 566.570 473.686   4
   2  11   5 536.085 609.828   1
   2 -11  -5 899.052 574.727   4
  -2  11   5-72.4238 1334.79   8
  -2 -12   5-1173.69 916.476   3
   2 -12  -5-1439.12 1214.53   6
   2  12  -5-1284.04 1304.28   5
   2  12  -5-483.524 755.250   2
  -2  12   5-552.282 636.125   1
  -2  12   5-1599.55 1565.79   8
   2 -12  -5-502.042 636.801   4
  -2 -12   5-286.571 1307.82   7
   2 -13  -5 1051.40 666.523   4
   2 -13  -5 161.035 1291.47   6
  -2 -13   5 730.593 865.726   3
   2  13   5 2099.68 668.333   1
  -2  13   5 1039.88 696.240   1
   2  13  -5 2240.12 801.988   2
  -2 -13  -5 1073.80 664.399   4
  -2  13   5 397.954 1501.88   8
  -2 -13   5 299.753 1288.63   7
  -2 -14   5-1081.89 704.441   3
   2  14   5 995.056 709.319   1
   2 -14  -5-3665.93 1974.94   6
   2 -14  -5-449.366 673.505   4
  -2 -14  -5-1835.11 1413.39   6
   2  14  -5-1075.96 954.971   2
  -2 -14  -5 231.370 669.970   4
  -2  14   5-991.691 2162.55   8
  -2  14   5 1176.83 794.934   1
  -2 -14   5-4977.84 1704.19   7
  -2 -15   5-1219.17 1373.70   7
  -2  15   5 4009.49 1057.11   1
  -2 -15  -5-165.253 1219.61   6
   2 -15  -5-2105.16 1699.27   6
   2  15   5 66.5459 651.886   1
   2  15  -5 30.3549 836.427   2
  -2 -15  -5 240.765 727.812   4
  -2  15   5-597.504 1826.84   8
   2 -15  -5 927.974 792.658   4
  -2 -16  -5-1339.86 1315.77   6
   2  16   5-169.658 739.588   1
   2 -16  -5-2119.90 1463.77   6
  -2  16   5 922.021 818.328   1
  -2 -16  -5 391.627 706.401   4
   2   0  -6 20050.4 2145.39   2
   2  -1  -6 1319.75 463.217   2
   2   1  -6 1351.21 516.524   2
  -2  -1   6-222.362 272.408   3
  -2   2   6 15005.1 1617.77   1
   2   2  -6 15817.8 1695.40   2
  -2  -2   6 13981.9 1681.73   3
   2  -3  -6 1396.26 408.355   4
  -2   3   6 2155.52 560.195   1
   2   4  -6 43947.4 4304.29   5
   2   4  -6 34108.3 4073.55   2
  -2   4   6 43287.9 4073.77   1
   2  -4  -6 42742.5 4040.88   4
  -2   4   6 37223.2 4259.16   8
  -2  -4   6 35600.7 4118.64   3
  -2  -5   6 85.0911 623.145   3
  -2   5   6 47.9440 903.708   8
   2   5  -6 744.997 931.200   5
   2   5  -6-191.490 567.336   2
   2  -5  -6 400.228 370.727   4
  -2   5   6 499.934 465.840   1
  -2   6   6 9276.51 1820.48   8
   2  -6  -6 11545.7 1796.93   6
   2   6  -6 12828.7 1501.29   2
  -2   6   6 13253.3 1493.87   1
   2  -6  -6 13557.1 1447.51   4
   2   6  -6 17285.1 1850.13   5
  -2  -6   6 9831.78 1527.06   3
   2  -7  -6-62.1565 858.809   6
  -2   7   6-456.111 1076.33   8
   2   7  -6-252.898 597.543   2
  -2   7   6-174.285 452.359   1
   2  -7  -6-134.668 413.584   4
  -2  -7   6-189.583 690.843   3
   2   7  -6-91.9234 1001.94   5
  -2   8   6 19744.0 1944.56   1
   2  -8  -6 22313.8 1949.56   4
  -2  -9   6 314.569 800.851   3
   2  -9  -6 414.288 487.613   4
   2   9  -6 26.9756 622.221   2
  -2   9   6 65.7918 1296.76   8
  -2 -10   6 4533.23 1064.80   3
   2  10  -6 7219.96 1016.58   2
  -2  10   6 6395.33 959.273   1
   2 -10  -6 6767.06 902.224   4
   2 -10  -6 2029.57 1318.51   6
  -2  10   6 699.373 1620.43   8
  -2 -11   6 228.869 680.630   3
   2 -11  -6 3039.48 1892.17   6
   2 -11  -6 1566.38 741.279   4
  -2  11   6 580.587 706.219   1
   2  11  -6 2368.92 830.021   2
  -2  11   6-147.535 2023.33   8
   2 -12  -6 314.357 1347.76   6
  -2  12   6 4489.93 846.511   1
   2  12  -6 3997.44 865.880   2
  -2  12   6-77.2956 1549.00   8
   2 -12  -6 4434.54 834.559   4
   2 -13  -6-1858.66 1407.34   6
  -2  13   6-720.124 645.783   1
   2 -13  -6-31.6175 644.932   4
  -2  13   6 80.4581 1737.03   8
   2 -14  -6 85.0766 1313.82   6
  -2  14   6-83.2968 1875.10   8
  -2 -14   6 594.366 1267.81   7
  -2  14   6 858.304 733.811   1
   2  14  -6 1035.00 821.336   2
   2 -14  -6 1046.69 670.386   4
   2  15   6 236.363 658.527   1
  -2  15   6 387.208 740.857   1
  -2 -15  -6 335.780 1160.29   6
   2 -15  -6 610.439 1381.83   6
  -2  15   6 171.457 1663.51   8
   2 -15  -6 605.764 731.482   4
   2   0  -7-307.741 631.471   2
   2  -1  -7 1397.63 597.087   2
   2   1  -7 2362.72 685.651   2
  -2   1   7 1875.94 486.201   1
   2  -2  -7 462.877 534.941   2
   2   2  -7 1536.41 719.820   2
  -2   2   7 369.422 416.095   1
   2   3  -7 51.0562 603.022   2
  -2   3   7 149.328 462.478   1
  -2   4   7 2894.17 638.579   1
   2   4  -7 2584.86 755.892   2
   2  -4  -7 1331.25 428.057   4
   2   5  -7 789.821 695.184   2
   2  -5  -7 3439.36 683.632   4
  -2   5   7 267.785 1114.06   8
  -2   5   7 2591.31 729.472   1
  -2   6   7-58.0059 1101.57   8
   2  -6  -7 423.961 477.896   4
  -2   6   7 330.738 535.770   1
   2  -7  -7-795.513 1069.43   6
  -2   7   7 350.888 610.284   1
  -2   7   7-123.675 1199.62   8
   2  -7  -7-265.141 518.023   4
  -2   9   7 1391.92 655.574   1
   2  -9  -7 295.586 1108.02   6
  -2   9   7 208.829 1262.93   8
   2  -9  -7 1095.67 583.247   4
   2 -10  -7-2280.55 1666.34   6
  -2  10   7 828.211 699.259   1
  -2  10   7-589.279 2056.45   8
   2 -10  -7 347.736 651.232   4
   2 -11  -7-78.6700 1188.44   6
  -2  11   7 127.915 624.818   1
  -2  11   7-151.806 1456.72   8
   2 -11  -7-304.395 619.196   4
  -2  12   7 237.651 1514.79   8
   2 -12  -7 81.5411 1228.18   6
  -2  12   7 32.7970 660.625   1
   2 -12  -7 95.2809 616.166   4
   2 -13  -7 83.5110 1231.68   6
  -2  13   7 164.406 1614.34   8
  -2  13   7 100.082 642.593   1
   2 -13  -7 32.9326 618.174   4
   2 -14  -7 510.346 1254.47   6
  -2  14   7-172.246 673.002   1
  -2  14   7 84.7892 1606.46   8
   2 -14  -7 33.9728 689.866   4
  -2   3   8 498.347 513.010   1
  -2   4   8 4691.60 933.418   1
  -2   5   8-827.006 595.969   1
  -2   6   8 15670.7 1678.79   1
   2  -6  -8 12896.8 1583.65   4
   2  -8  -8 3269.50 1632.69   6
  -2   8   8 2740.95 1868.57   8
  -2   8   8 9196.97 1186.03   1
   2  -8  -8 10260.0 1182.05   4
   2  -9  -8 5965.17 1091.83   4
  -2  10   8 4107.11 852.240   1
   2 -10  -8 2581.99 1467.51   6
  -2  10   8 154.162 1685.28   8
   2 -10  -8 3806.98 814.073   4
   2 -11  -8 505.626 642.887   4
   2 -11  -8-1148.96 1462.63   6
  -2  11   8-595.904 690.628   1
  -2  11   8 80.6807 1826.42   8
   2 -12  -8 1176.87 1375.34   6
  -2  12   8 4324.96 865.181   1
   2 -12  -8 4534.45 899.449   4
  -2  12   8 754.904 1707.82   8
   2 -13  -8 86.2619 1299.57   6
  -2  13   8-69.3695 647.926   1
  -2  13   8-86.7462 1741.66   8
   2 -13  -8-607.775 703.745   4
   2 -14  -8-87.4631 1358.28   6
  -2  14   8 2550.27 819.518   1
  -2   5   9 346.386 603.948   1
  -2   7   9 1169.12 729.661   1
  -2   8   9 95.7223 675.705   1
   2  -9  -9-569.480 1214.81   6
  -2   9   9 944.520 679.907   1
   2  -9  -9-60.7199 589.626   4
   2 -10  -9-84.0479 1798.48   6
  -2  10   9 1147.44 797.978   1
   2 -10  -9 1145.70 749.679   4
  -2  11   9 85.2257 1850.73   8
  -2  11   9-902.549 694.863   1
   2 -11  -9-658.819 700.124   4
   2 -11  -9 693.088 1384.46   6
  -2  12   9-949.779 727.533   1
   2 -12  -9 261.631 1356.32   6
   2 -12  -9-307.074 669.622   4
  -2  12   9-88.2939 1755.53   8
   2 -13  -9-88.4520 1375.55   6
  -2  13   9 746.563 718.889   1
  -2  13   9-179.209 1793.52   8
   2  -9 -10-683.696 1311.45   6
  -2   9  10 1147.31 807.040   1
   2 -10 -10 1490.99 1409.42   6
  -2  10  10 2037.20 783.568   1
  -2  11  10 107.791 756.599   1
   2 -11 -10 717.729 1394.49   6
   2 -12 -10 1167.61 1488.65   6
  -2  12  10 2607.25 846.909   1
  -3  -4   0-188.267 364.980   7
   3   4   0 56.0985 241.087   2
  -3  -5   0-203.955 441.537   7
   3   5   0-561.319 278.138   2
   3   6   0 510.165 353.378   2
  -3  -6   0 5678.03 863.613   7
   3   7   0-503.579 353.140   2
   3   7   0 250.158 640.978   8
  -3  -7   0 54.9256 285.295   4
   3   7   0-61.4363 335.888   1
  -3  -7   0 67.8201 573.151   7
   3   8   0 277.648 434.107   2
  -3  -8   0 2751.25 514.807   4
  -3  -8   0 806.927 1024.45   7
   3   9   0-328.745 397.436   2
   3   9   0-94.3469 398.964   1
   3   9   0-185.070 887.940   8
  -3  -9   0 322.489 364.987   4
  -3  -9   0 46.0363 727.236   6
  -3  -9   0 274.883 724.391   7
   3  10   0-20.6672 454.392   1
   3  10   0-116.983 423.118   2
  -3 -10   0 256.303 792.338   6
   3  10   0-920.212 978.456   5
   3  10   0-563.330 997.039   8
  -3 -10   0-80.8122 409.750   4
  -3 -10   0-41.9075 724.645   7
  -3 -11   0-2445.17 1277.80   6
   3  11   0-1218.45 567.067   1
   3  11   0-302.343 512.554   2
   3  11   0-1766.46 1499.73   8
  -3 -11   0-935.565 565.901   4
  -3  -1   1 863.972 309.658   7
   3   3  -1 7150.87 799.332   2
   3   4  -1 12582.7 1327.45   2
  -3  -4   1 12240.7 1483.04   7
   3   5  -1 63.3289 279.536   2
   3  -5  -1 91.6122 567.449   6
   3   5  -1-83.1846 221.667   1
  -3  -5   1 30.4757 463.055   7
  -3  -6   1 60327.5 6956.74   7
   3  -6  -1 69948.5 7114.89   6
   3   6  -1 69047.0 6811.25   1
   3   6  -1 72016.1 6839.84   2
  -3   6   1 80703.4 6950.37   1
  -3  -6   1 65661.3 6796.25   4
   3   6  -1 61974.5 6923.19   8
   3  -7  -1 341.919 699.723   6
   3   7   1 501.369 363.157   1
  -3   7   1 691.850 529.502   1
  -3  -7   1 752.647 664.347   7
  -3  -7   1 612.398 274.662   4
   3   7  -1 1018.88 417.477   2
  -3  -8   1 15037.3 2348.38   6
   3   8  -1 19644.5 2450.59   5
   3   8   1 21085.3 2239.90   1
   3   8  -1 23792.0 2204.68   2
   3   8  -1 22618.1 2185.03   1
  -3  -8  -1 22773.5 2216.75   4
  -3  -8   1 22010.9 2178.40   4
   3   8  -1 18506.5 2444.13   8
  -3  -8  -1 22244.5 2412.19   7
  -3  -8   1 18731.6 2425.21   7
  -3  -9  -1 808.593 717.686   7
  -3  -9   1 1084.24 699.258   6
   3   9  -1 665.414 404.458   1
   3  -9  -1 1167.63 888.372   6
   3   9   1 918.674 447.525   2
   3   9   1 553.828 1014.98   8
   3   9  -1 1066.77 852.767   5
  -3  -9  -1 608.551 411.136   4
   3   9  -1 166.332 886.683   8
  -3  -9   1 861.969 386.035   4
   3   9   1 1077.52 487.045   1
  -3   9   1 1564.76 698.428   1
   3   9  -1 1565.49 460.584   2
  -3  -9   1 911.139 807.325   7
  -3 -10   1 7577.95 1081.58   3
   3  10   1 8900.16 1191.31   1
   3  10  -1 10010.6 1167.63   2
   3  10   1 10590.3 1171.39   2
   3  10  -1 7732.84 1383.58   5
  -3  10   1 15961.7 1491.28   1
  -3 -10  -1 11909.2 1214.56   4
   3  10   1 6394.05 1656.69   8
  -3 -10   1 9592.82 1449.77   7
  -3 -10  -1 9806.63 1437.50   7
   3 -10  -1 13050.4 1759.70   6
  -3 -11  -1-827.707 955.197   6
   3  11  -1-1277.64 614.620   2
  -3 -11   1-263.070 418.646   3
   3  11  -1-1821.38 1043.28   5
   3  11   1 302.928 1195.09   8
  -3 -11  -1 47.1775 522.598   4
  -3 -11   1-657.410 914.094   7
   3  11   1-357.284 565.730   1
  -3 -12   1 8565.07 1424.01   7
   3 -12  -1 6734.80 1727.42   6
   3  12  -1 6954.53 937.501   2
   3  12   1 6760.24 954.408   1
   3  12  -1 4327.14 1337.59   5
  -3  12   1 8362.96 1280.31   1
  -3 -12  -1 6261.44 962.832   4
   3  12   1 5683.04 1687.64   8
  -3 -12   1 5243.11 844.425   3
  -3 -12  -1 5249.56 1393.52   6
   3 -13  -1 15786.8 2682.50   6
  -3  13   1-2922.60 1538.24   1
   3 -14  -1 2005.02 1420.14   6
  -3  14   1 2393.99 1692.70   8
  -3  15   1 344.000 1919.20   8
   3 -15  -1 3574.60 1666.75   6
   3 -16  -1 410.655 1125.23   6
  -3  16   1-89.0820 1590.99   8
  -3  17   1-91.6662 1787.68   8
  -3   0   2-581.834 379.021   7
   3   0  -2-204.128 221.431   2
   3   1  -2 48582.8 4870.97   2
  -3   1   2 50391.4 4924.36   7
  -3  -1   2 46981.1 4961.91   7
   3  -2  -2 961.584 435.980   6
  -3   2   2 1244.73 359.438   1
   3   3  -2 12740.2 1330.94   2
  -3  -3   2 11769.3 1442.72   7
  -3   4   2 219.484 385.962   1
   3   4  -2 342.784 132.573   1
   3   4  -2 40.3381 288.115   2
   3  -4  -2 552.871 530.746   6
  -3  -4   2-117.796 480.667   7
  -3  -5   2 5141.92 880.483   7
  -3  -5   2 5054.24 702.939   6
   3  -5  -2 5860.66 968.838   6
   3   5  -2 4844.73 704.282   2
   3   5  -2 5381.88 597.074   1
  -3   5   2 6392.49 788.484   1
   3   5  -2 4784.91 962.919   5
  -3  -6   2 747.171 421.740   6
   3  -6  -2 503.494 649.772   6
   3   6  -2 528.231 244.450   1
   3   6  -2 841.343 793.399   5
   3   6  -2 20.9354 509.966   8
  -3  -6   2 429.472 220.328   4
   3   6  -2 529.714 385.366   2
  -3  -6   2 563.941 632.923   7
  -3   6   2 1011.74 466.895   1
  -3  -7   2 159.262 476.559   6
   3  -7  -2 112.172 780.829   6
   3   7  -2 609.690 847.076   5
   3   7   2 602.421 377.947   1
   3   7  -2 1286.06 452.471   2
  -3   7   2 966.567 568.887   1
  -3  -7   2 762.908 707.363   7
   3   8   2-189.444 430.193   1
   3  -8  -2 61.6016 853.940   6
  -3  -8   2 80.8262 274.873   3
   3   8  -2 34.8450 674.756   5
   3   8  -2-18.6946 468.186   2
  -3   8   2-177.010 600.042   1
  -3  -8   2 328.140 766.961   7
  -3   9   2-96.1202 674.219   1
   3  -9  -2-869.345 1147.50   6
  -3  -9   2-922.781 460.583   3
   3   9  -2 33.9666 856.531   5
  -3  -9  -2-231.333 428.812   4
   3   9   2-588.227 493.577   1
  -3  -9   2-2981.13 1326.93   7
   3  10   2 384.268 472.194   1
  -3  10   2-37.5487 698.440   1
   3 -10  -2 518.617 1016.53   6
  -3 -10   2 379.255 401.400   3
   3  10  -2 38.6043 814.106   5
  -3 -10   2 46.6082 957.375   7
  -3 -10  -2 231.436 465.165   4
   3  10  -2-106.675 631.175   2
   3  11   2 6916.08 977.443   1
   3  11  -2 8154.05 1022.74   2
   3  11  -2 6579.14 1345.82   5
  -3 -11  -2 6217.76 949.392   4
   3  11   2 6946.84 1591.99   8
  -3 -11   2 6490.58 940.957   3
  -3 -11   2 7593.30 1363.82   7
   3 -12  -2 917.918 1325.31   6
  -3  12   2-1371.56 1422.12   8
  -3  12   2-253.950 815.333   1
  -3 -12   2 260.934 1026.72   7
   3  13  -2-902.508 755.996   2
  -3 -13   2-78.1557 669.564   3
  -3  13   2-1885.53 1413.64   1
   3  13   2 2986.18 1006.21   1
   3  13  -2-289.385 1225.43   5
   3  13   2-2987.17 2117.95   8
  -3 -13  -2-1715.13 819.011   4
  -3  13   2-4411.42 1847.61   8
  -3 -13   2-2189.67 1233.30   7
  -3 -14  -2 955.767 1186.21   6
   3  14   2-417.482 596.110   1
   3 -14  -2-367.403 1375.47   6
  -3  14   2-46.8411 942.179   1
   3  14   2 79.5751 1618.66   8
  -3 -14  -2-455.100 650.464   4
  -3  14   2 83.7994 1533.84   8
   3 -15  -2-4000.25 1838.60   6
  -3  15   2-1797.53 1098.03   1
  -3 -15  -2-224.644 711.179   4
  -3  15   2-2608.07 1844.97   8
  -3  16   2-256.858 1086.40   1
   3 -16  -2-506.468 1503.23   6
  -3  16   2 179.764 1677.59   8
   3 -17  -2 934.648 1570.51   6
  -3  17   2 684.878 1072.36   1
   3   0  -3 115372. 10673.4   6
   3   0  -3 105211. 10619.9   2
  -3   0   3 105466. 10609.3   1
  -3   0   3 106152. 10698.1   7
   3   1  -3-25.4769 510.159   5
   3  -1  -3 312.373 368.702   6
  -3   1   3 403.222 262.544   1
  -3  -1   3 8.37084 202.704   8
  -3   1   3 469.209 340.614   7
   3  -1  -3 171.899 225.562   2
   3  -2  -3 76742.3 7326.25   6
   3   2  -3 67493.3 7319.51   5
   3   2  -3 73154.5 7212.32   2
   3  -2  -3 72173.4 7166.42   2
  -3   2   3 73618.2 7207.92   1
  -3   2   3 72599.7 7230.85   7
  -3  -2   3 68421.2 7323.04   7
   3   3  -3 2508.24 657.079   5
   3   3  -3 2424.77 437.297   2
  -3  -3   3 2299.86 599.460   7
   3  -4  -3 36238.4 3572.14   6
   3   4  -3 34209.6 3511.45   5
   3   4  -3 27873.9 3358.62   2
  -3   4   3 39840.5 3403.69   1
  -3  -4   3 30194.2 3487.12   7
  -3   5   3 654.472 387.771   1
   3  -5  -3 1035.71 640.484   6
  -3  -5   3 547.524 217.006   6
  -3  -5   3 590.755 277.434   3
   3   5  -3 1133.26 434.723   2
   3   5  -3 732.050 625.846   5
  -3  -5   3 241.331 607.557   7
  -3   6   3 483.216 400.858   1
   3  -6  -3 101.124 679.086   6
  -3  -6   3 1274.67 364.147   3
   3   6  -3 231.629 433.438   2
   3   6  -3-30.0352 632.509   5
  -3  -6   3 672.926 700.565   7
  -3   7   3-2855.14 1369.21   8
   3  -7  -3-502.964 1202.58   6
  -3   7   3 1161.69 525.944   1
  -3  -7   3 314.106 398.161   3
   3   7  -3-1135.92 970.754   5
   3   7  -3-95.9061 576.108   2
  -3  -7   3-1488.53 1142.16   7
  -3   8   3 4077.62 1206.90   8
   3  -8  -3 2866.00 1020.83   6
  -3  -8   3 2044.93 508.527   3
  -3   8   3 3271.52 654.150   1
   3   8  -3 1721.10 865.545   5
   3   8  -3 3835.89 650.458   2
  -3  -8   3 4257.85 973.824   7
  -3  -9   3 1079.92 476.290   3
   3  -9  -3 2575.90 1006.41   6
  -3  -9   3 330.470 898.592   7
  -3   9   3 1068.11 551.921   1
   3   9  -3 1213.77 983.423   5
  -3   9   3 1881.37 1171.54   8
   3   9   3 1206.20 493.767   1
   3   9  -3 1109.06 591.360   2
  -3 -10   3 1678.14 853.919   3
   3 -10  -3 1884.67 1569.03   6
   3  10   3 6225.70 839.180   1
   3  10  -3 8201.76 1588.29   5
  -3  10   3 6617.93 998.264   1
   3  10  -3 4414.12 922.794   2
  -3 -10   3 3292.69 1607.95   7
   3 -11  -3 1153.30 1141.24   6
  -3  11   3 169.617 610.252   1
  -3  11   3-147.776 1257.66   8
   3 -12  -3 4915.13 1510.03   6
   3  12   3 7278.57 975.297   1
   3  12  -3 5816.98 1436.13   5
  -3  12   3 7468.40 1181.60   1
  -3 -12  -3 5264.48 933.579   4
   3  12  -3 5766.90 1026.06   2
  -3  12   3 8249.80 1761.95   8
  -3 -12   3 7577.38 1517.66   7
  -3 -12   3 5482.76 995.761   3
  -3 -13   3 58.5842 746.754   3
   3 -13  -3-261.348 1232.54   6
  -3 -13  -3 1089.26 1087.30   6
   3  13  -3 150.101 1125.23   5
  -3 -13  -3 90.0006 597.268   4
  -3  13   3 816.329 1417.67   8
  -3 -13   3-403.702 1171.11   7
  -3  13   3-793.756 835.900   1
   3  13   3 386.484 600.781   1
   3  13  -3-131.985 694.705   2
  -3  14   3 7724.29 1760.72   8
   3  14   3 3811.03 878.570   1
  -3 -14  -3 2974.71 1331.21   6
  -3 -14   3 5626.56 1072.19   3
  -3  14   3 7668.96 1241.68   1
   3 -14  -3 4199.36 1551.79   6
  -3 -14   3 5884.71 1495.53   7
   3  14  -3 2842.53 1470.17   5
   3  14  -3 5782.59 1019.47   2
  -3 -14  -3 4287.29 925.581   4
   3  15   3 477.754 674.463   1
   3 -15  -3 385.825 1435.63   6
  -3  15   3-1174.62 979.289   1
  -3 -15  -3 232.294 655.100   4
  -3  15   3 1583.54 1669.92   8
  -3 -15  -3 1021.43 1244.53   6
   3 -15  -3-299.906 623.120   4
  -3 -16  -3 4393.46 1539.48   6
   3 -16  -3 2690.61 1823.31   6
   3  16   3 4307.55 955.872   1
  -3 -16  -3 5932.43 1045.56   4
  -3  16   3 542.132 1955.36   8
  -3  16   3 8401.46 1383.85   1
   3 -16  -3 5116.65 978.028   4
   3   0  -4-69.7158 311.927   6
  -3   0   4-71.1740 214.130   3
   3   0  -4 76.9462 441.103   5
  -3   0   4 41.9520 188.415   1
  -3   0   4-352.150 368.480   8
   3   0  -4 163.207 149.798   4
   3  -1  -4-540.624 410.903   6
  -3   1   4 20.6843 471.271   7
   3   1  -4-80.0102 218.963   6
  -3  -1   4 49.9082 126.662   1
  -3  -1   4 49.9873 219.128   3
   3  -1  -4-50.5850 181.162   4
  -3   1   4 108.787 474.894   8
   3   1  -4 275.307 507.718   5
  -3   1   4-46.6495 228.887   1
   3   1  -4-84.7767 295.130   2
   3  -1  -4-84.7922 267.478   2
  -3  -1   4 438.029 477.172   7
  -3   2   4 1297.44 242.250   3
  -3  -2   4 1376.34 293.995   3
   3  -2  -4 1119.78 462.170   5
   3   2  -4 1783.77 582.305   5
  -3   2   4 1523.72 345.619   1
   3   2  -4 1265.41 397.548   2
   3  -2  -4 1109.71 307.827   2
  -3  -2   4 1620.17 611.689   7
  -3   2   4 1070.54 469.230   7
   3   3  -4 7511.57 1573.17   5
   3   3  -4 8453.77 1408.95   2
  -3  -3   4 9411.97 1376.99   3
   3  -4  -4 1200.38 647.078   6
  -3  -4   4 1148.84 343.277   3
   3   4  -4 905.628 708.607   5
  -3   4   4 1614.91 409.080   1
   3   4  -4 1376.54 425.626   2
  -3   4   4 1511.10 831.603   8
  -3  -4   4 274.988 630.918   7
   3  -5  -4 3166.18 826.043   6
  -3  -5   4 1203.26 437.323   3
  -3  -5   4 932.131 739.675   7
   3   5  -4 2384.19 789.731   5
   3   5  -4 2741.59 524.772   2
  -3   5   4 3160.45 518.992   1
  -3   5   4 2510.57 983.040   8
  -3  -6   4 2504.16 597.636   3
   3   6  -4 4356.54 1179.31   5
   3   6  -4 1418.23 644.955   2
  -3   6   4 2518.93 647.749   1
  -3   6   4 3480.26 1445.87   8
   3  -7  -4 281.427 774.966   6
  -3  -7   4 20.3667 418.528   3
   3   7  -4 604.155 828.549   5
   3   7  -4 747.354 505.563   2
  -3   7   4 686.440 1079.88   8
  -3  -7   4-612.477 815.048   7
  -3   7   4-158.656 424.901   1
   3  -8  -4-121.962 1258.20   6
  -3  -8   4 1021.56 512.789   3
   3   8  -4-1316.35 1011.28   5
   3   8  -4-437.577 542.718   2
  -3   8   4-2115.87 1480.31   8
  -3   8   4 835.383 571.254   1
  -3  -8   4-1299.47 1065.55   7
  -3  -9   4 1003.14 575.568   3
   3   9  -4 1941.77 1043.65   5
   3  -9  -4 535.781 944.461   6
   3   9  -4 323.236 564.933   2
  -3  -9   4 636.429 967.914   7
  -3   9   4 67.0204 1216.84   8
  -3   9   4 954.865 537.795   1
  -3  10   4-71.3827 1298.61   8
  -3 -11   4-28.5359 632.874   3
  -3 -11   4 274.566 1156.12   7
   3 -11  -4-77.1948 1106.92   6
  -3  11   4 64.2562 617.106   1
  -3  11   4 151.221 1372.96   8
   3  11  -4 1216.80 1149.82   5
   3  11  -4 236.002 638.075   2
   3 -11  -4 488.037 535.342   4
  -3  12   4 1272.35 2160.75   8
  -3 -12   4 1458.83 854.526   3
  -3  12   4 2594.16 872.246   1
   3  12  -4 3995.75 1437.02   5
   3  12  -4 2046.82 848.664   2
   3  12   4 1103.10 767.336   1
   3 -12  -4 1177.21 729.341   4
  -3 -13   4-67.8784 899.649   3
   3 -13  -4-173.625 1425.61   6
   3  13  -4-212.139 1402.72   5
  -3  13   4 996.071 790.966   1
   3  13  -4-28.2305 769.518   2
  -3  13   4 1076.61 1572.25   8
   3  13   4 582.866 578.702   1
   3 -13  -4 126.125 615.601   4
  -3 -13   4-244.810 1490.03   7
  -3 -14   4 177.463 977.714   3
  -3 -14  -4-544.447 1185.64   6
   3 -14  -4 179.787 1652.07   6
  -3 -14   4-190.869 1588.61   7
   3  14  -4 434.168 1470.66   5
  -3  14   4-198.407 839.645   1
   3  14   4 127.753 617.140   1
   3  14  -4-1225.63 884.182   2
  -3  14   4 1032.20 2480.38   8
   3 -14  -4-880.048 697.094   4
   3  15   4 359.150 657.131   1
  -3 -15   4 636.448 1007.95   3
  -3 -15  -4 81.0420 1232.26   6
   3 -15  -4 2381.67 2020.82   6
  -3 -15  -4 169.199 545.101   4
  -3  15   4 784.133 2219.30   8
  -3  15   4 639.673 998.386   1
   3 -15  -4 673.070 707.780   4
  -3 -16  -4-991.090 1297.76   6
  -3  16   4 280.921 1040.46   1
   3  16   4 167.537 718.047   1
   3 -16  -4 195.187 1582.43   6
  -3 -16  -4 422.618 591.126   4
  -3  16   4-89.5142 1794.08   8
   3 -16  -4 33.9164 684.387   4
  -3 -17  -4 1270.86 1280.84   6
   3  17   4-958.540 778.597   1
  -3 -17  -4-510.310 531.682   4
   3   0  -5 7924.17 1052.33   5
   3   0  -5 7284.49 824.873   2
  -3   0   5 8129.57 789.053   1
   3   0  -5 5781.01 735.565   4
  -3   0   5 7617.55 1024.10   7
  -3   0   5 6831.95 829.424   3
  -3   1   5 149.326 286.845   1
   3  -1  -5-172.795 503.498   6
  -3   1   5 196.755 332.404   3
  -3  -1   5-15.4267 349.745   3
   3  -1  -5 203.088 544.973   5
   3   1  -5 56.7326 627.797   5
   3   1  -5 137.114 347.822   2
   3  -1  -5 19.1915 219.033   4
  -3  -1   5-88.1978 670.731   7
  -3  -1   5 76.4733 217.852   1
   3   2  -5 47277.1 4836.57   5
   3   2  -5 47015.8 4699.38   2
   3  -2  -5 46662.5 4659.63   2
   3  -2  -5 47462.4 4669.00   4
  -3  -2   5 44132.1 4706.34   3
   3  -3  -5 354.379 662.289   6
  -3   3   5 47.5068 349.012   1
  -3  -3   5 18.2879 376.139   3
   3  -3  -5 16.5444 472.032   5
   3   3  -5-100.965 697.639   5
   3   3  -5-116.563 446.176   2
  -3   3   5 106.656 666.031   8
   3  -3  -5-103.786 282.006   2
   3  -3  -5 97.0685 267.571   4
   3  -4  -5 26160.0 2767.27   6
   3   4  -5 21785.9 2729.01   5
   3   4  -5 22645.4 2519.98   2
  -3   4   5 23996.5 2517.12   1
  -3   4   5 24569.3 2798.00   8
   3  -4  -5 25773.5 2506.27   4
  -3  -4   5 23333.5 2530.26   3
   3  -5  -5 297.355 775.846   6
  -3  -5   5 380.887 464.811   3
  -3   5   5 536.685 444.094   1
   3   5  -5 190.318 842.478   5
  -3   5   5 234.569 952.230   8
   3   5  -5 778.158 494.013   2
   3  -5  -5 417.858 385.759   4
   3  -6  -5 12841.8 1335.18   4
   3   6  -5 11873.2 1647.22   5
   3   6  -5 13899.6 1371.03   2
  -3   6   5 11669.2 1343.64   1
  -3   6   5 13531.5 1827.26   8
  -3  -6   5 7072.79 1307.51   3
   3  -6  -5 12663.1 1666.54   6
   3  -7  -5-2235.05 1493.33   6
  -3  -7   5 200.549 560.257   3
  -3  -7   5 188.006 978.951   7
   3   7  -5-1124.63 1025.38   5
  -3   7   5 281.422 561.341   1
   3   7  -5 43.9511 540.534   2
  -3   7   5-3023.87 1588.33   8
   3  -7  -5 22.5449 507.255   4
   3  -8  -5 6155.56 1295.54   6
   3   8  -5 8330.06 995.484   2
   3   8  -5 4883.13 1317.21   5
  -3   8   5 6679.38 925.472   1
   3  -8  -5 7177.65 919.153   4
  -3  -8   5 7174.32 1354.50   7
  -3  -8   5 6427.01 997.123   3
   3  -9  -5 669.744 993.694   6
  -3   9   5 1489.87 504.673   1
   3 -10  -5 5789.67 1835.73   6
   3  10  -5 14231.3 1855.30   5
   3  10  -5 12680.9 1416.17   2
  -3  10   5 12189.9 1409.44   1
   3 -10  -5 11157.3 1368.89   4
  -3  10   5 1364.76 1941.87   8
  -3 -10   5 7524.97 1766.60   7
  -3 -10   5 12650.3 1507.77   3
  -3  11   5 443.907 651.585   1
  -3 -11   5-33.3545 759.181   3
   3 -11  -5-778.151 1214.06   6
  -3 -11   5 1514.08 1180.08   7
   3  11  -5 1404.93 1197.54   5
   3 -11  -5 748.959 604.471   4
   3  11  -5 1236.71 736.560   2
  -3  11   5-530.642 1512.79   8
  -3  12   5 926.868 694.128   1
  -3 -12   5 1499.88 872.117   3
  -3  12   5 476.703 1502.01   8
   3 -12  -5 406.095 1305.95   6
   3  12  -5 585.997 1290.95   5
  -3 -12   5 1805.87 1238.42   7
   3  12  -5 1477.88 733.576   2
   3 -12  -5 1569.35 641.553   4
  -3 -13   5 478.330 900.124   3
  -3  13   5-504.074 746.923   1
   3 -13  -5-605.446 1287.64   6
   3  13  -5 166.749 1303.63   5
  -3  13   5 82.7430 1456.18   8
   3  13  -5 969.874 792.766   2
   3 -13  -5 439.906 623.061   4
  -3 -13   5 1395.97 1303.34   7
  -3 -14   5 2678.75 1012.68   3
   3 -14  -5 178.461 1337.84   6
  -3  14   5 2861.03 843.190   1
   3  14  -5 1825.85 1425.06   5
   3  14  -5 1619.02 864.215   2
  -3  14   5-168.479 1568.73   8
   3 -14  -5 2113.99 735.244   4
  -3 -14   5 977.057 1349.14   7
  -3 -15   5-40.3592 983.599   3
   3 -15  -5 377.062 1407.29   6
   3  15  -5 117.949 1450.06   5
  -3  15   5-41.6067 815.782   1
   3 -15  -5 367.693 700.531   4
   3  15  -5-954.057 829.757   2
  -3  15   5 86.7465 1578.15   8
  -3 -15   5-1446.64 1445.68   7
  -3   0   6-1011.01 555.800   3
   3   0  -6-1303.10 961.220   5
   3   0  -6 58.2382 477.967   2
   3   1  -6 11112.8 1463.16   5
   3   1  -6 10675.5 1071.52   2
   3  -1  -6 7288.77 967.056   2
   3  -2  -6-655.051 398.472   4
  -3   2   6-872.056 574.890   3
  -3   2   6-721.181 528.805   1
  -3  -2   6-1173.88 684.206   3
   3  -2  -6-1477.97 848.518   5
   3   2  -6-2618.85 1124.14   5
   3   2  -6-1387.59 637.373   2
   3  -2  -6-290.452 413.552   2
   3  -3  -6 5641.16 1031.44   6
  -3  -3   6 3886.08 803.818   3
   3   3  -6 6789.40 1128.42   5
  -3   3   6 5669.54 750.618   1
   3   3  -6 4010.70 768.926   2
   3  -3  -6 5984.94 689.010   4
  -3   3   6 5522.17 1053.81   8
  -3   4   6 1656.08 508.065   1
   3  -4  -6 2944.11 900.459   6
  -3  -4   6 1761.17 639.066   3
   3   4  -6 1731.33 900.284   5
   3   4  -6 952.322 542.074   2
  -3   4   6 1740.31 924.326   8
   3  -4  -6 1440.65 416.241   4
   3  -5  -6-647.366 1019.01   6
  -3  -5   6 26.3402 592.016   3
  -3   5   6-434.391 508.829   1
   3   5  -6-710.655 976.159   5
   3   5  -6-705.385 552.174   2
  -3   5   6-1119.83 1253.19   8
   3  -5  -6-134.340 415.893   4
  -3  -6   6 55.7457 625.184   3
   3  -6  -6-293.667 930.291   6
  -3   6   6-23.6587 468.622   1
   3   6  -6-398.234 1012.03   5
   3   6  -6-69.7700 562.265   2
  -3   6   6 810.355 1014.01   8
   3  -6  -6 126.816 427.113   4
  -3   7   6 1311.48 542.857   1
   3   7  -6 806.527 605.807   2
  -3   7   6 59.1392 1203.79   8
   3  -7  -6 1821.19 518.407   4
   3  -7  -6 1256.78 929.868   6
  -3  -8   6-662.272 698.258   3
   3  -8  -6-1865.83 1042.21   6
   3   8  -6-883.854 1059.01   5
  -3   8   6-26.5724 490.096   1
   3  -8  -6-348.048 478.997   4
  -3   8   6-63.7871 1186.63   8
  -3  -9   6-363.609 766.573   3
   3  -9  -6 106.219 525.101   4
   3   9  -6-251.917 1184.25   5
   3   9  -6 106.526 634.981   2
  -3   9   6-136.295 1264.49   8
  -3 -10   6-69.9137 812.783   3
   3 -10  -6 294.943 1142.87   6
   3  10  -6 263.433 1173.96   5
   3  10  -6 82.7407 688.645   2
  -3  10   6 387.667 592.830   1
  -3  10   6 72.2100 1295.04   8
   3 -10  -6-56.2407 562.812   4
  -3 -10   6 530.393 1139.25   7
  -3 -11   6 145.750 840.014   3
   3 -11  -6 78.6975 1118.13   6
  -3 -11   6-1731.28 1258.49   7
   3  11  -6 487.825 1237.44   5
   3  11  -6 846.663 754.115   2
  -3  11   6 529.887 585.851   1
   3 -11  -6 916.586 592.503   4
  -3 -12   6 693.418 893.366   3
  -3 -12   6 1016.40 1180.99   7
   3 -12  -6-81.7649 1242.35   6
   3  12  -6 1409.62 1406.08   5
   3  12  -6-150.017 721.222   2
  -3  12   6 158.671 1451.97   8
   3 -12  -6-710.116 652.798   4
  -3  12   6 32.9615 624.508   1
   3 -13  -6-2939.89 1614.42   6
  -3  13   6-823.638 1742.11   8
   3 -13  -6-320.293 657.383   4
  -3  13   6 35.2378 769.534   1
  -3 -14   6-248.731 986.297   3
  -3  14   6 2137.30 926.556   1
   3 -14  -6-2843.53 1827.76   6
  -3  14   6-170.035 1956.95   8
   3 -14  -6 264.411 727.727   4
  -3 -14   6-1695.86 1404.11   7
  -3 -15   6-42.7661 777.998   3
   3 -15  -6 93.2300 1362.29   6
  -3  15   6-116.445 799.586   1
   3  15  -6 135.048 876.454   2
  -3 -15   6 70.6212 1374.83   7
   3  16  -6 444.514 902.525   2
  -3 -16   6-1110.39 1508.09   7
  -3   0   7 305.011 514.519   3
   3   0  -7 1176.80 552.776   2
  -3  -1   7 4182.83 786.331   3
   3   1  -7 4945.79 1057.90   5
   3   1  -7 3253.90 691.620   2
   3  -1  -7 3837.71 635.436   2
   3   2  -7 9303.14 1191.02   2
  -3  -2   7 8347.70 1263.84   3
  -3  -3   7-549.642 685.700   3
   3   3  -7-773.625 1083.09   5
   3   3  -7-354.130 692.598   2
   3  -3  -7-84.9933 372.754   4
  -3   3   7-40.5051 506.091   1
  -3  -4   7 1536.40 887.514   3
   3   4  -7 3093.24 1218.31   5
  -3   4   7 3757.14 1138.74   8
   3  -4  -7 2763.09 586.893   4
  -3   4   7 3793.63 702.108   1
  -3   5   7 2788.27 636.275   1
  -3  -5   7 2408.98 828.344   3
   3  -5  -7 1251.69 968.419   6
   3   5  -7 3797.99 1135.07   5
   3   5  -7 2407.64 690.483   2
  -3   5   7 3143.36 1153.99   8
   3  -5  -7 2272.63 551.734   4
   3  -6  -7 13265.0 3110.23   6
  -3   6   7 27616.3 2712.81   1
   3  -6  -7 32154.9 2712.76   4
  -3   6   7 4493.10 3149.06   8
  -3  -7   7 200.838 745.828   3
   3  -7  -7 67.1949 925.008   6
  -3   7   7 135.314 533.344   1
   3   7  -7 645.895 1155.07   5
   3   7  -7-163.022 644.042   2
   3  -7  -7 48.3444 462.266   4
  -3   7   7-306.673 1174.99   8
   3   8  -7 10687.1 1701.27   5
   3   8  -7 9767.81 1247.63   2
  -3  -8   7 7674.38 1316.50   3
  -3  -9   7-147.969 878.895   3
   3  -9  -7-2679.93 1260.94   6
   3   9  -7 702.631 1245.60   5
  -3   9   7-29.8933 571.622   1
   3  -9  -7 138.088 532.902   4
   3   9  -7 378.126 718.305   2
  -3   9   7 139.510 1601.50   8
   3 -10  -7 3711.84 1719.45   6
   3  10  -7 13206.5 1864.61   5
   3  10  -7 10922.3 1338.36   2
  -3  10   7 8666.11 1227.70   1
   3 -10  -7 9120.71 1236.20   4
  -3  10   7 1914.90 1890.38   8
  -3 -10   7 10952.2 1500.10   3
  -3 -11   7-159.847 924.932   3
   3 -11  -7-1037.38 1333.02   6
  -3 -11   7-986.541 1388.85   7
  -3  11   7 32.2856 674.095   1
   3  11  -7 61.5532 749.772   2
  -3  11   7-231.599 1534.62   8
   3 -11  -7-638.170 645.174   4
  -3 -12   7 4709.53 1132.76   3
   3 -12  -7 412.614 1622.34   6
   3  12  -7 3388.02 1067.63   2
  -3  12   7 2737.48 843.754   1
  -3  12   7-241.164 1885.12   8
   3 -12  -7 2688.56 834.567   4
  -3 -12   7 3075.23 1664.53   7
   3 -13  -7 4075.65 2082.71   6
  -3  13   7-314.536 747.308   1
   3  13  -7 624.658 837.131   2
  -3  13   7 2329.64 2466.00   8
   3 -13  -7 785.370 720.097   4
  -3 -13   7-69.5889 1287.25   7
  -3 -13   7 426.185 689.433   3
   3 -14  -7 908.103 1525.73   6
   3  14  -7 3305.03 999.853   2
  -3  14   7 855.833 2002.42   8
   3 -14  -7 2840.85 816.594   4
  -3  14   7 3478.82 886.844   1
   3   0  -8-303.538 584.703   2
   3   1  -8 680.762 584.004   2
   3   2  -8-1178.73 721.115   2
   3   3  -8 1705.85 748.487   2
  -3  -3   8 666.002 454.940   3
   3   4  -8 556.212 689.073   2
  -3  -5   8 1106.68 800.195   3
   3  -5  -8 2585.93 1173.59   6
   3  -5  -8 5417.49 735.820   4
  -3   5   8 4754.21 813.768   1
  -3  -6   8 180.045 711.123   3
   3  -6  -8 1307.20 1228.87   6
  -3   6   8 605.235 599.151   1
   3   6  -8-86.8403 684.802   2
  -3   6   8 124.905 1260.13   8
   3  -6  -8-24.0539 509.017   4
  -3  -7   8 561.189 734.909   3
   3   7  -8 389.395 708.110   2
  -3  -8   8 814.680 794.302   3
   3  -8  -8 1877.65 1547.92   6
  -3   8   8 514.404 715.408   1
   3   8  -8-1947.39 986.862   2
  -3   8   8-283.001 1740.18   8
   3  -8  -8 1877.19 730.871   4
  -3  -9   8-481.858 612.181   3
   3  -9  -8 311.976 1238.79   6
  -3   9   8-126.619 620.865   1
   3   9  -8 221.812 757.533   2
  -3   9   8 147.092 1297.00   8
   3  -9  -8-438.827 611.426   4
   3 -10  -8-81.1259 1260.82   6
  -3  10   8-32.5675 650.545   1
   3  10  -8 324.371 773.397   2
  -3  10   8-77.3714 1454.98   8
   3 -10  -8-213.347 602.670   4
  -3  11   8-1960.09 762.578   1
  -3  11   8-888.818 1829.88   8
   3 -11  -8-286.338 730.024   4
   3 -12  -8 680.852 1419.44   6
  -3  12   8 894.723 716.392   1
  -3  12   8 83.8700 1950.91   8
   3 -12  -8 528.269 731.664   4
   3 -13  -8-87.1187 1284.92   6
  -3  13   8 176.237 700.628   1
  -3  13   8 259.578 1768.40   8
   3 -13  -8-442.538 696.928   4
   3   1  -9-25.1968 682.626   2
   3   2  -9 14439.4 1746.32   2
  -3   7   9 402.449 642.947   1
  -3   8   9 2034.28 750.959   1
   3  -8  -9 80.7344 1376.16   6
  -3   8   9 302.115 1531.88   8
   3  -8  -9 2222.83 691.108   4
   3  -9  -9-1481.94 1649.60   6
  -3   9   9-1624.41 794.270   1
  -3   9   9-785.841 1969.98   8
   3  -9  -9-185.180 630.721   4
   3 -10  -9 591.391 1334.65   6
  -3  10   9 915.549 744.781   1
  -3  10   9 494.000 1636.68   8
   3 -10  -9 2122.72 723.077   4
   3 -11  -9 461.542 657.450   4
   3 -11  -9 869.122 1372.96   6
  -3  11   9-732.670 719.868   1
  -3  11   9-336.146 1653.19   8
   3 -12  -9 795.046 1522.08   6
  -3  12   9 2854.02 847.764   1
  -3  12   9-173.837 1786.53   8
   3 -12  -9 1738.18 792.631   4
   3 -13  -9 804.515 1600.91   6
  -3  13   9 578.298 810.836   1
   3 -10 -10-1063.45 1358.42   6
  -3  10  10 892.411 782.887   1
   3 -10 -10 133.149 640.580   4
   3 -11 -10-540.239 1391.65   6
  -3  11  10 180.645 704.673   1
   3 -11 -10-276.088 687.144   4
   3 -12 -10 91.0722 1469.57   6
  -3  12  10 544.657 802.191   1
   3 -12 -10 284.474 728.806   4
  -4  -6   0 18575.4 2151.27   7
   4   7   0 5007.13 827.643   1
   4   8   0 41226.9 4128.35   1
   4   8   0 41503.7 4125.90   2
  -4  -8   0 35689.6 4302.92   7
  -4  -9   0-890.173 860.712   7
   4   9   0-91.3653 467.448   2
   4  10   0-404.537 588.428   2
  -4 -11   0-49.3184 833.476   7
   4  11   0 121.607 484.452   2
   4  12   0 7067.27 985.537   2
  -4 -12   0 6937.68 1369.42   7
  -4  -3   1 3541.62 615.777   7
   4   3  -1 2245.11 421.272   2
  -4  -4   1 760.970 535.316   7
   4   4  -1 1598.08 367.105   2
  -4  -5   1 745.342 586.331   7
   4   5  -1 1146.38 371.597   2
  -4  -6   1 37.8077 621.870   7
   4   6  -1 1303.35 398.642   2
   4   6  -1 901.594 326.519   1
   4   7  -1-968.109 470.113   2
   4   8  -1 308.577 456.277   2
  -4  -8   1-43.0626 743.345   7
   4   8   1 320.027 398.435   1
   4   9  -1 807.595 477.528   2
  -4  -9   1-45.6161 816.220   7
   4   9   1-65.3497 462.661   1
   4  10   1 279.161 660.645   1
  -4 -10   1 1879.22 1490.11   7
   4  11  -1 1598.02 588.846   2
   4  11  -1 1305.47 1051.43   5
  -4 -11   1 1674.16 978.618   7
  -4 -13   1 620.671 476.824   3
  -4 -13   1 780.468 1119.05   7
  -4  -1   2 1212.94 445.017   7
   4   1  -2 506.580 270.627   2
   4   2  -2 16524.3 1722.17   2
  -4  -2   2 16128.4 1865.31   7
   4   3  -2-150.901 285.892   2
  -4  -3   2 253.402 527.787   7
   4   4  -2 23626.4 2379.17   2
  -4  -4   2 21071.2 2548.21   7
   4   5  -2 559.967 375.472   2
   4  -5  -2-51.9447 608.064   6
  -4  -5   2 749.176 609.381   7
   4  -6  -2 4790.65 1103.94   6
   4   6  -2 5221.42 721.093   2
  -4  -6   2 4737.96 984.498   7
   4  -7  -2 62.8565 797.703   6
  -4   7   2 825.427 627.446   1
   4   7  -2 578.270 921.192   5
  -4  -7   2 171.131 728.859   7
   4   7  -2 761.916 443.704   2
   4  -8  -2 16408.4 2145.40   6
   4   8  -2 12719.4 2033.77   5
   4   8  -2 14962.3 1721.02   2
  -4   8   2 20332.5 1926.61   1
  -4  -8   2 12743.0 1939.74   7
   4  -9  -2 667.546 962.477   6
   4   9  -2 1334.74 1057.69   5
  -4   9   2-37.5057 684.651   1
  -4  -9   2 482.227 870.927   7
   4   9  -2 286.506 500.593   2
  -4 -10   2 1865.06 484.657   3
   4  10   2 2875.45 650.497   1
   4  10  -2 2398.47 705.293   2
   4 -11  -2 84.2004 1305.01   6
   4  11   2 847.491 561.788   1
  -4  11   2 1747.08 941.640   1
   4 -12  -2 5676.26 1627.42   6
   4  12  -2 3080.81 1278.58   5
  -4 -12   2 5675.24 1476.61   7
  -4 -12   2 5821.18 881.039   3
   4  12  -2 5549.15 962.596   2
  -4 -13   2 306.226 576.961   3
   4 -13  -2 649.322 1269.80   6
   4  13  -2 352.440 1171.12   5
  -4  13   2 892.551 979.284   1
  -4 -13   2 1642.68 1244.23   7
   4  13  -2 1100.43 700.031   2
   4 -14  -2 3670.51 1603.92   6
  -4  14   2 3652.12 1637.32   8
   4 -15  -2 2152.50 1362.40   6
  -4  15   2-3694.20 1611.46   8
   4 -16  -2 1369.23 1296.83   6
  -4  16   2 362.149 1986.67   8
   4   0  -3 81.3354 254.538   2
  -4   0   3 513.235 482.816   7
   4   1  -3 287.584 278.604   2
  -4  -1   3-281.747 471.946   7
  -4  -2   3 1095.67 609.484   7
   4   2  -3 752.758 358.876   2
  -4  -3   3-884.475 716.068   7
  -4   3   3-20.2824 503.655   1
   4  -3  -3-604.749 697.080   6
   4   3  -3 259.041 370.681   2
  -4   4   3 2732.87 614.643   1
   4  -4  -3 2010.94 780.011   6
   4   4  -3 1581.34 452.552   2
  -4  -4   3 1360.46 706.885   7
   4  -5  -3-673.527 735.452   6
   4   5  -3 371.082 833.186   5
  -4   5   3 366.159 534.527   1
   4   5  -3-123.114 420.326   2
  -4  -5   3-118.946 719.831   7
   4   6  -3-888.957 605.611   2
  -4   6   3-1667.29 774.367   1
   4  -7  -3-191.149 845.797   6
  -4   7   3-354.296 600.152   1
   4   7  -3-467.248 904.925   5
   4   7  -3 41.2584 470.876   2
  -4  -7   3-45.1584 773.913   7
   4   8  -3-1117.61 667.368   2
   4  -8  -3 484.640 1036.65   6
  -4  -8   3-816.970 408.438   3
  -4   8   3 490.272 668.308   1
   4   8  -3-1827.35 1016.89   5
  -4  -8   3-2253.47 1169.82   7
   4  -9  -3 967.591 1036.27   6
  -4  -9   3 1239.81 449.891   3
   4   9  -3 1528.98 637.424   2
  -4   9   3 2486.10 774.529   1
   4   9  -3 584.962 816.170   5
  -4  -9   3 354.658 921.476   7
  -4 -11   3-456.168 516.584   3
   4 -11  -3 83.8040 1129.11   6
   4  11  -3-149.819 641.327   2
   4  11  -3-48.6666 1048.89   5
  -4  11   3 381.972 813.206   1
  -4  11   3 75.8222 1396.04   8
  -4 -11   3-336.824 1100.66   7
  -4 -12   3-1484.84 649.059   3
   4  12  -3 457.303 1356.08   5
   4  12   3 2528.06 800.888   1
  -4  12   3-1514.66 2617.91   8
   4  12  -3 1617.12 846.580   2
   4 -13  -3 1567.04 1553.50   6
  -4  13   3 751.127 1093.57   1
  -4  13   3 499.047 1864.94   8
   4  13   3-29.9366 805.852   1
  -4 -14  -3 3904.02 1419.01   6
  -4 -14   3 1988.26 847.584   3
   4 -14  -3-2101.06 2521.21   6
   4  14  -3 2308.05 1502.44   5
  -4  14   3 1021.73 1277.55   1
  -4  14   3 691.131 2890.29   8
   4  14   3 470.545 754.813   1
   4  14  -3 1266.28 831.220   2
  -4  15   3 1028.46 1099.55   1
   4 -15  -3 406.078 1741.10   6
  -4  15   3 356.046 1823.63   8
  -4  16   3-948.816 1107.72   1
   4 -16  -3-1352.48 1570.45   6
   4   0  -4 19330.6 2455.68   6
   4   0  -4 23121.3 2604.48   5
   4   0  -4 25827.4 2427.01   2
  -4   0   4 25093.2 2564.65   7
   4  -1  -4 939.292 319.849   2
   4  -1  -4 599.413 496.333   6
   4   1  -4 987.287 718.516   5
   4  -1  -4 739.055 655.251   5
  -4   1   4 1360.72 646.498   8
   4   1  -4 888.062 373.429   2
  -4  -1   4 1543.88 628.216   7
  -4   1   4 1238.51 529.729   7
  -4   1   4 1337.90 404.935   1
   4   2  -4 33778.3 4050.67   5
   4   2  -4 38737.8 3928.83   2
  -4  -2   4 44003.0 4095.76   7
  -4   3   4 3066.72 886.935   8
   4  -3  -4 3348.10 840.544   6
   4   3  -4 2885.96 899.213   5
  -4   3   4 2913.38 622.059   1
   4   3  -4 3498.37 613.676   2
  -4   3   4 4405.59 594.197   7
  -4  -3   4 3898.35 844.644   7
   4  -4  -4 36421.5 3468.10   6
   4   4  -4 31910.9 3368.39   5
   4   4  -4 25582.9 3181.74   2
  -4   4   4 39141.0 3249.21   1
  -4  -4   4 25181.4 3348.40   7
  -4  -5   4 170.161 331.667   3
  -4   5   4 965.996 518.043   1
   4   5  -4 768.312 909.067   5
   4   5  -4 1035.22 519.837   2
   4  -5  -4 366.424 859.022   6
  -4   5   4 893.231 1022.08   8
   4  -6  -4 3306.94 1085.05   6
   4   6  -4 5359.69 760.725   2
   4   6  -4 2974.51 935.484   5
  -4   6   4 5917.44 809.799   1
  -4   6   4 5386.45 1235.40   8
  -4  -6   4 3254.97 1080.99   7
  -4  -6   4 3530.21 614.647   3
   4  -7  -4 4627.21 1401.58   6
   4   7  -4 1597.84 1161.59   5
  -4   7   4 2454.06 817.718   1
  -4   7   4 2163.14 1425.43   8
  -4  -7   4 3907.34 703.676   3
  -4  -8   4 3813.83 1279.53   7
   4  -8  -4 6434.96 1373.32   6
   4   8  -4 6195.40 939.364   2
   4   8  -4 6727.18 1271.32   5
  -4   8   4 9522.19 1061.94   1
  -4   8   4 1299.11 1608.10   8
  -4  -8   4 5810.89 855.320   3
   4  -9  -4 512.422 1196.80   6
  -4   9   4 3063.28 770.404   1
   4 -10  -4 3834.09 1660.49   6
   4  10  -4 7911.46 1106.41   2
   4  10  -4 6126.60 1451.36   5
  -4  10   4 11354.9 1295.87   1
  -4  10   4 664.479 1894.45   8
  -4 -10   4 8408.91 1574.15   7
  -4 -10   4 7020.24 1015.38   3
  -4 -11   4 706.768 612.444   3
   4 -11  -4 504.398 1261.70   6
   4  11  -4 1945.97 1187.78   5
  -4  11   4 155.394 1471.90   8
  -4  11   4 925.668 830.991   1
  -4 -11   4 1303.92 1177.16   7
   4  11  -4 839.270 684.959   2
  -4  12   4 3029.66 937.485   1
  -4 -12   4 3044.75 768.672   3
   4 -12  -4 175.737 1345.56   6
   4  12  -4 1714.71 1326.74   5
  -4  12   4 244.194 1503.51   8
   4  12  -4 2372.42 781.264   2
  -4 -12   4 3887.11 1317.36   7
  -4 -13   4 127.738 1210.18   7
  -4 -13   4 189.410 732.220   3
   4 -13  -4-1598.66 1391.25   6
  -4  13   4-190.575 894.371   1
   4  13  -4-218.659 1289.60   5
  -4  13   4 254.243 1557.25   8
   4  13  -4 936.149 763.326   2
  -4 -14   4 2398.47 867.883   3
   4 -14  -4 97.1021 1476.07   6
   4  14  -4 392.930 1389.94   5
  -4  14   4 2509.64 1073.18   1
  -4  14   4 700.283 1703.08   8
   4  14  -4 1540.57 849.987   2
  -4 -14   4 1581.79 1342.00   7
  -4 -15   4-144.137 897.057   3
   4 -15  -4-100.260 1496.96   6
   4  15  -4 2070.37 1532.57   5
  -4  15   4 90.1290 1613.18   8
  -4  15   4 357.496 1040.76   1
   4  15  -4 880.113 815.122   2
   4 -15  -4-239.285 661.307   4
  -4 -15   4 749.246 1495.23   7
  -4   0   5-69.3378 275.546   3
   4   0  -5 370.912 615.163   5
   4   0  -5-28.1198 387.437   2
  -4   0   5-216.612 647.409   7
   4  -1  -5 602.590 385.353   2
  -4   1   5 647.705 359.542   1
  -4   1   5 470.740 276.943   3
  -4  -1   5 682.403 312.043   3
   4  -1  -5 527.557 609.691   5
   4   1  -5 724.697 659.627   5
   4   1  -5 765.144 433.081   2
  -4   1   5 417.336 601.530   7
  -4  -1   5 238.466 676.133   7
  -4   2   5-332.664 319.767   3
  -4  -2   5-828.092 433.456   3
   4   2  -5-1234.31 562.601   2
  -4   3   5 2857.09 568.989   1
   4  -3  -5-839.587 1067.95   6
  -4  -3   5 2661.17 485.497   3
   4   3  -5 1898.84 885.586   5
   4   3  -5 3628.24 626.795   2
  -4   3   5-2039.02 1236.81   8
  -4  -3   5-1534.20 1113.03   7
   4  -3  -5 2876.93 502.166   4
  -4   4   5 310.041 453.472   1
   4  -4  -5 525.590 730.309   6
  -4  -4   5 221.967 370.846   3
   4   4  -5 345.920 824.820   5
   4   4  -5-302.724 535.887   2
  -4   4   5 414.569 858.127   8
  -4  -4   5 42.4316 802.557   7
   4  -4  -5 52.6454 350.224   4
  -4   5   5 584.044 486.457   1
   4  -5  -5 799.308 882.416   6
  -4  -5   5 231.444 382.511   3
   4   5  -5 1394.14 904.746   5
   4   5  -5 562.251 526.965   2
  -4   5   5-310.336 1047.79   8
  -4  -5   5-681.620 893.430   7
   4  -5  -5 551.492 421.139   4
  -4   6   5-570.367 602.253   1
   4  -6  -5-2691.67 1382.83   6
   4   6  -5-2700.22 1316.11   5
   4   6  -5-1242.90 693.676   2
  -4   6   5-1199.05 1424.88   8
  -4   7   5 3068.79 685.345   1
   4  -7  -5 2601.04 1065.15   6
  -4  -7   5 2548.82 645.346   3
   4   7  -5 3480.76 1141.19   5
   4   7  -5 3458.42 729.574   2
  -4   7   5 4229.65 1293.09   8
  -4  -7   5 1073.78 1045.79   7
  -4   8   5-1189.64 774.466   1
  -4   8   5-1876.25 2101.15   8
  -4  -9   5-54.3509 627.081   3
   4   9  -5-300.775 1112.40   5
  -4  -9   5-168.948 1049.00   7
   4   9  -5 268.421 623.259   2
  -4   9   5 214.546 1308.85   8
  -4 -10   5 597.926 650.628   3
   4 -10  -5 78.3568 1097.61   6
  -4  10   5-325.733 662.754   1
   4  10  -5 1282.99 1210.75   5
   4  10  -5 362.891 680.479   2
  -4  10   5 151.428 1366.35   8
  -4 -10   5-727.606 1163.79   7
   4 -10  -5 86.3868 525.205   4
  -4 -11   5 62.0478 674.383   3
   4 -11  -5-84.5433 1310.34   6
   4  11  -5 107.257 1173.86   5
  -4  11   5 260.711 723.861   1
   4  11  -5-144.932 704.854   2
  -4  11   5-237.916 1404.44   8
  -4 -11   5-188.801 1229.52   7
   4 -11  -5-453.785 586.962   4
  -4 -12   5-549.477 850.082   3
   4 -12  -5 2287.38 1685.47   6
   4  12  -5-385.993 1441.52   5
  -4  12   5-504.056 827.400   1
   4  12  -5 89.9560 753.657   2
  -4  12   5-82.7964 1792.05   8
  -4 -12   5-2992.92 1520.19   7
   4 -12  -5 189.456 658.955   4
  -4 -13   5 3618.88 1084.73   3
   4 -13  -5 5339.78 2045.82   6
   4  13  -5 3553.54 1690.26   5
  -4  13   5 1390.62 1077.31   1
  -4  13   5 1546.93 2103.13   8
   4  13  -5 2652.42 986.147   2
   4 -13  -5 750.206 820.248   4
  -4 -14   5 1875.92 1019.51   3
   4 -14  -5 5588.68 2279.18   6
   4  14  -5 4279.50 1662.15   5
  -4  14   5 1304.33 2101.18   8
   4  14  -5 570.492 863.838   2
   4 -14  -5 235.598 726.709   4
  -4  14   5-46.1577 1031.88   1
  -4 -14   5 6097.02 1689.22   7
  -4 -15   5 1163.36 970.009   3
  -4  15   5 2111.29 1152.71   1
   4 -15  -5 101.622 1544.63   6
   4  15  -5 415.178 1495.42   5
  -4  15   5 357.107 1786.78   8
   4  15  -5 162.803 893.465   2
   4 -15  -5-345.311 713.686   4
  -4 -15   5 284.202 1422.23   7
  -4 -16   5-1455.56 1043.82   3
   4  16  -5-1931.01 1568.91   5
   4  16  -5 432.162 907.219   2
  -4 -16   5-2029.91 1495.95   7
   4   0  -6 12243.6 1458.57   5
   4   0  -6 11488.6 1229.88   2
  -4   0   6 8579.81 1400.33   7
  -4   0   6 9394.54 1197.74   3
  -4   1   6-237.701 408.940   3
  -4  -1   6 17.6372 409.534   3
   4  -1  -6-341.092 721.643   5
   4   1  -6 411.799 806.607   5
  -4   1   6-156.941 652.679   7
   4   1  -6 53.2450 458.467   2
   4  -1  -6 28.7339 413.598   2
  -4  -1   6 186.934 776.207   7
  -4  -2   6 2236.31 551.376   3
  -4  -2   6 2033.29 915.173   7
   4   2  -6 1992.39 912.678   5
   4   2  -6 3070.77 603.048   2
  -4  -3   6 1336.62 489.273   3
   4   3  -6 1695.93 961.907   5
  -4   3   6 1037.85 481.819   1
   4   3  -6 587.407 586.554   2
  -4  -3   6 86.2052 882.724   7
   4  -4  -6 18590.0 2161.47   6
   4   4  -6 11103.7 1662.95   2
   4   4  -6 10155.5 2097.93   5
  -4   4   6 15260.4 1652.13   1
   4  -4  -6 13851.2 1613.76   4
  -4   4   6 14590.8 2114.89   8
  -4  -4   6 14372.7 1686.45   3
   4  -5  -6 384.641 821.183   6
  -4  -5   6 265.800 532.465   3
   4   5  -6 756.038 986.276   5
   4   5  -6 347.097 553.042   2
  -4   5   6 1107.50 531.350   1
  -4   5   6-621.744 1033.92   8
   4  -5  -6 441.403 434.056   4
  -4  -5   6-1328.42 950.121   7
   4  -6  -6 5860.77 1451.14   6
   4   6  -6 7101.49 1106.91   2
  -4   6   6 8045.57 1102.02   1
   4  -6  -6 9838.26 1062.43   4
  -4   6   6 6674.64 1646.82   8
  -4  -6   6 9410.24 1124.06   3
  -4  -7   6 1555.74 634.725   3
   4  -7  -6 459.759 979.816   6
   4   7  -6-48.2602 1129.23   5
  -4   7   6 61.9602 1250.00   8
  -4   7   6 448.793 560.634   1
   4  -7  -6 1656.60 557.629   4
   4  -8  -6 4759.35 1600.41   6
   4   8  -6 8790.25 1267.53   2
   4   8  -6 7642.54 1626.28   5
  -4  -8   6 6984.47 1640.81   7
  -4   8   6 10948.5 1264.60   1
  -4  -8   6 10944.0 1308.86   3
  -4  -9   6 582.805 700.263   3
   4  -9  -6-75.7199 1076.93   6
   4   9  -6-469.977 1165.39   5
   4   9  -6 561.770 696.854   2
  -4   9   6 144.053 1293.40   8
   4  -9  -6 822.754 581.107   4
  -4  -9   6 3755.49 1284.49   7
  -4   9   6 708.207 679.122   1
  -4  10   6 5463.70 938.754   1
  -4 -10   6 3985.67 977.898   3
   4 -10  -6-953.544 1517.20   6
   4  10  -6 4737.80 1472.11   5
   4  10  -6 6149.23 1017.85   2
  -4  10   6-456.140 1697.88   8
   4 -10  -6 4397.03 824.449   4
  -4 -10   6-3287.88 1576.98   7
  -4 -11   6-35.1162 831.936   3
   4  11  -6-1508.84 1329.31   5
   4  11  -6-280.214 794.769   2
  -4  11   6-391.517 2039.81   8
   4 -11  -6-1303.08 833.199   4
  -4 -11   6 391.777 1303.75   7
  -4 -12   6 1387.70 1535.26   7
  -4 -12   6 4273.11 1070.87   3
   4 -12  -6-88.0852 1466.17   6
  -4  12   6 3625.06 895.156   1
   4  12  -6 753.663 1488.33   5
   4  12  -6 2851.88 945.979   2
  -4  12   6 244.529 1697.63   8
   4 -12  -6 3974.24 771.371   4
  -4 -13   6-1768.24 975.398   3
   4 -13  -6 93.4572 1458.16   6
   4  13  -6-58.6865 1412.44   5
  -4  13   6-205.935 818.813   1
   4  13  -6-753.873 837.662   2
  -4  13   6-253.093 1739.32   8
   4 -13  -6-456.707 706.483   4
  -4 -13   6-2489.38 1485.15   7
  -4 -14   6 1764.61 1037.12   3
   4 -14  -6-478.811 1436.94   6
   4  14  -6 1696.23 1572.34   5
  -4  14   6 759.925 855.539   1
  -4  14   6 694.296 1695.13   8
   4  14  -6 1574.94 910.239   2
   4 -14  -6 603.048 669.142   4
  -4 -14   6 726.696 1454.64   7
  -4 -15   6 839.295 1064.34   3
  -4 -15   6-2830.43 1551.22   7
   4  15  -6-492.148 1558.62   5
   4  15  -6 681.383 919.684   2
  -4   0   7-134.961 557.391   3
   4   0  -7-1151.38 869.190   5
   4   0  -7 195.809 519.499   2
  -4   0   7 341.607 834.303   7
  -4  -1   7 683.088 580.815   3
   4   1  -7 1640.85 964.483   5
   4   1  -7 439.390 551.080   2
  -4  -1   7 203.367 902.425   7
  -4  -2   7 125.238 595.059   3
   4   2  -7 1086.05 912.633   5
   4   2  -7 455.553 525.078   2
  -4  -2   7 308.514 863.468   7
  -4  -3   7-238.749 626.692   3
   4   3  -7-426.151 963.527   5
   4   3  -7-66.7422 591.830   2
  -4  -3   7 236.641 926.329   7
  -4  -4   7 279.880 670.193   3
   4   4  -7 44.9811 1184.07   5
   4   4  -7-71.1345 641.770   2
  -4   5   7 1021.15 564.666   1
   4   5  -7 1104.35 670.918   2
  -4   5   7-586.594 1193.43   8
  -4  -5   7 1546.76 1128.25   7
  -4  -6   7-30.8541 683.148   3
   4  -6  -7 450.511 992.780   6
   4   6  -7 587.515 1127.67   5
  -4   6   7 512.085 558.840   1
  -4   6   7-116.990 1145.51   8
   4  -6  -7 646.225 481.702   4
  -4  -7   7 64.5177 752.773   3
   4  -7  -7-750.160 1042.20   6
   4   7  -7 51.2070 1175.69   5
  -4   7   7 27.5163 584.459   1
   4   7  -7 110.471 682.828   2
  -4   7   7-63.5581 1241.71   8
   4  -7  -7-249.841 525.164   4
  -4  -7   7-410.525 1258.39   7
  -4  -8   7-34.3140 753.326   3
   4   8  -7 534.047 1229.33   5
   4   8  -7 488.694 680.760   2
  -4   8   7 68.0399 1301.15   8
   4  -8  -7-79.9145 540.301   4
  -4  -8   7 671.194 1151.88   7
  -4  -9   7-35.6766 851.834   3
   4  -9  -7 387.243 1163.23   6
   4   9  -7-1388.98 1347.94   5
  -4   9   7 249.293 647.226   1
   4   9  -7-29.7891 743.089   2
  -4   9   7-72.1890 1400.52   8
   4  -9  -7-508.551 599.433   4
  -4  -9   7-516.391 1308.76   7
  -4 -10   7 666.120 939.522   3
   4  10  -7-56.3932 1361.83   5
  -4  10   7 2127.30 2328.69   8
   4  10  -7 62.7391 775.524   2
   4 -10  -7-1604.92 815.366   4
  -4 -10   7-266.287 1334.22   7
  -4  10   7 1984.05 878.758   1
  -4 -11   7 1355.35 977.162   3
   4 -11  -7-1802.14 1355.75   6
   4  11  -7 58.3654 1371.97   5
   4  11  -7 225.673 799.817   2
  -4  11   7-477.841 1788.76   8
   4 -11  -7 651.819 620.259   4
  -4 -11   7-1367.72 1402.20   7
  -4  11   7-104.776 736.448   1
  -4 -12   7-79.9339 914.115   3
  -4  12   7-324.318 752.766   1
   4 -12  -7-88.5011 1305.26   6
   4  12  -7 59.4584 1349.47   5
   4  12  -7 68.3192 845.427   2
  -4  12   7 247.217 1486.98   8
   4 -12  -7 32.2165 624.976   4
  -4 -12   7 286.436 1386.68   7
  -4 -13   7-2928.39 1086.52   3
   4 -13  -7 279.631 1388.55   6
  -4  13   7-813.660 767.093   1
   4  13  -7-1225.22 1541.86   5
   4  13  -7 383.439 872.178   2
  -4  13   7-255.090 1647.62   8
   4 -13  -7-33.2290 643.860   4
  -4 -13   7 73.0418 1420.66   7
  -4 -14   7 343.885 1073.35   3
   4 -14  -7 190.293 1403.46   6
   4  14  -7-1253.83 1598.36   5
  -4  14   7 356.096 820.515   1
   4  14  -7-777.937 896.187   2
   4 -14  -7-443.096 685.784   4
  -4 -14   7-153.447 1506.90   7
  -4  -1   8 2502.84 790.102   3
   4   1  -8 3886.97 1099.29   5
   4   1  -8 3371.18 702.306   2
  -4  -1   8 2309.03 1032.35   7
   4   2  -8 11165.7 1484.46   5
   4   2  -8 7915.16 1090.05   2
  -4  -2   8 8070.15 1178.69   3
  -4  -3   8 1773.80 772.424   3
   4   3  -8 2988.64 1106.73   5
   4   3  -8 2686.49 737.440   2
  -4  -3   8 2129.84 1195.54   7
  -4  -5   8-234.061 854.537   3
   4   5  -8 100.476 1145.56   5
   4   5  -8-512.605 724.370   2
  -4  -5   8-1677.80 1310.49   7
   4   6  -8 14448.4 1949.83   5
   4   6  -8 12334.3 1462.45   2
  -4  -6   8 10029.1 1538.07   3
   4   7  -8 10844.1 2137.04   5
   4   7  -8-234.938 1054.24   2
  -4   7   8-201.219 1907.02   8
  -4  -7   8 7057.42 1399.25   3
  -4  -8   8 2175.49 933.359   3
   4  -8  -8 919.393 1341.40   6
   4   8  -8 3396.29 1356.87   5
  -4   8   8 3660.68 825.056   1
   4   8  -8 4555.70 929.260   2
  -4   8   8 351.059 1475.92   8
   4  -8  -8 3615.27 755.731   4
  -4  -8   8 3047.07 1455.90   7
  -4  -9   8 670.701 904.996   3
   4  -9  -8-317.752 1248.40   6
   4   9  -8-1958.54 1354.19   5
   4   9  -8-1093.63 811.065   2
  -4   9   8-481.004 705.242   1
  -4   9   8 74.2485 1455.80   8
   4  -9  -8 380.772 587.558   4
  -4  -9   8-409.530 1305.40   7
  -4 -10   8-692.048 1196.39   3
   4 -10  -8 1236.59 1595.73   6
   4  10  -8 951.637 1693.32   5
   4  10  -8 1221.67 909.039   2
  -4  10   8 545.392 2264.43   8
   4 -10  -8 1290.34 754.289   4
  -4  10   8 4028.76 881.979   1
  -4 -10   8-3362.81 1729.05   7
  -4 -11   8 125.764 984.247   3
   4 -11  -8-173.855 1313.20   6
   4  11  -8 549.244 1495.55   5
   4  11  -8 585.996 858.773   2
  -4  11   8-80.7778 1618.99   8
   4 -11  -8-255.961 644.565   4
  -4  11   8-594.580 734.081   1
  -4 -11   8-731.511 1365.26   7
  -4 -12   8 2375.62 1145.83   3
   4 -12  -8 1826.24 1611.00   6
   4  12  -8 3162.20 981.284   2
  -4  12   8 668.989 1741.60   8
   4 -12  -8 3443.13 854.668   4
  -4 -12   8 2906.49 1551.77   7
  -4  12   8 4718.00 934.235   1
  -4  13   8 189.835 757.342   1
   4 -13  -8 186.602 1442.12   6
   4  13  -8 71.3575 857.835   2
  -4  13   8 86.0387 1675.07   8
   4 -13  -8 204.338 680.519   4
  -4 -13   8 542.026 1510.18   7
   4   2  -9 75.7469 637.068   2
  -4  -3   9 518.987 744.140   3
  -4  -4   9-2230.12 1017.73   3
  -4  -5   9-1082.29 1031.79   3
   4   5  -9-855.994 851.517   2
  -4  -6   9 502.321 892.850   3
   4   6  -9-615.984 778.817   2
  -4  -7   9 159.687 886.239   3
   4   7  -9 829.111 777.120   2
   4   8  -9-197.146 825.796   2
  -4  -8   9 915.233 1345.01   7
  -4  -8   9 1522.80 966.777   3
  -4  -9   9 592.951 898.485   3
   4   9  -9-168.587 831.173   2
  -4  -9   9 661.230 1410.20   7
  -4 -10   9 173.971 780.644   3
   4 -10  -9 945.109 1619.09   6
   4  10  -9 707.117 961.001   2
  -4  10   9 762.832 732.753   1
  -4  10   9 406.185 1834.45   8
   4 -10  -9-194.046 680.475   4
  -4 -10   9 150.049 1354.18   7
   4 -11  -9-529.121 1404.23   6
   4  11  -9 395.978 906.337   2
  -4  11   9-84.3421 1731.99   8
  -4  11   9-356.188 716.263   1
   4 -11  -9 100.718 688.358   4
  -4 -11   9 76.3831 1422.79   7
  -4 -11   9-178.273 568.705   3
   4 -12  -9-920.743 1526.62   6
  -4  12   9-261.221 1577.66   8
   4 -12  -9 103.932 690.913   4
  -4  12   9 370.477 760.825   1
   4   3 -10-235.658 774.080   2
   4   4 -10 2283.92 890.453   2
   4   5 -10-192.859 815.423   2
  -5  -9   0-1693.52 921.334   7
  -5 -10   0-623.034 809.234   7
  -5 -12   0-2871.19 1238.45   7
   5  12   0-2827.70 1543.89   5
  -5  -4   1 4538.63 804.348   7
  -5  -5   1 245.516 787.094   7
   5   6  -1 18482.9 1991.56   2
  -5  -6   1 18578.3 2206.47   7
  -5  -7   1 1006.72 807.616   7
   5   7  -1 1575.34 485.955   2
  -5  -8   1 575.946 862.102   7
   5   8  -1 1554.72 534.782   2
   5   9  -1-1485.29 703.962   2
  -5 -10   1 1841.00 983.337   7
   5  11  -1-55.6072 1210.33   5
  -5 -12   1 4863.89 1293.21   7
   5  12  -1 4420.23 890.197   2
   5  12  -1 3614.21 1362.20   5
   5  13  -1 538.233 671.351   2
  -5 -13   1 340.507 459.675   3
   5  13  -1-147.260 1129.93   5
  -5  -2   2-34.8108 511.840   7
   5   3  -2 5653.34 786.511   2
  -5  -3   2 8103.25 1038.85   7
  -5  -4   2 747.790 665.132   7
   5   4  -2-241.490 383.009   2
   5   5  -2 1589.10 677.390   2
   5   6  -2-17.7244 427.570   2
  -5  -6   2 401.374 777.927   7
   5   7  -2 56.1016 472.336   2
   5   8  -2-374.131 478.941   2
  -5  -8   2-247.442 862.027   7
   5   9  -2 393.001 607.132   2
   5  10  -2-1060.21 1157.94   5
   5  11  -2-339.560 593.231   2
   5  11  -2-711.580 1035.96   5
  -5 -11   2 227.285 1030.05   7
   5  12  -2 47.1772 605.346   2
  -5 -12   2-286.187 457.446   3
   5  12  -2-403.675 1007.56   5
  -5 -12   2-177.520 1087.45   7
   5  13  -2 1519.73 721.846   2
  -5 -13   2 1115.63 556.461   3
   5  13  -2-198.175 1166.47   5
  -5 -13   2 860.320 1196.75   7
   5  14  -2-101.580 677.322   2
  -5 -14   2 168.309 595.125   3
   5  14  -2 544.843 1289.90   5
  -5 -14   2-190.944 1245.63   7
  -5   0   3 3871.54 736.255   7
  -5  -1   3 3175.35 688.739   7
   5   1  -3 2142.45 444.762   2
   5   2  -3 7147.22 874.649   2
  -5  -2   3 7458.13 1108.31   7
   5   3  -3 1481.90 436.133   2
  -5  -3   3 2349.24 739.547   7
   5   4  -3 18960.3 2607.70   2
  -5  -4   3 66068.4 3335.41   7
   5   5  -3 166.072 441.714   2
  -5  -5   3 43.7394 709.315   7
   5  -6  -3 12227.4 1809.06   6
   5   6  -3 13598.0 1510.09   2
   5  -7  -3 70.8623 878.469   6
   5   7  -3 921.744 1025.13   5
  -5  -7   3 298.777 834.260   7
   5   7  -3 268.847 502.213   2
   5  -8  -3 7591.22 1861.94   6
   5   8  -3 11766.5 1319.37   2
  -5  -8   3 9070.82 1686.13   7
   5   9  -3 254.527 1070.16   5
   5 -10  -3 3836.85 1712.48   6
   5  10  -3 7325.87 1024.85   2
   5  10  -3 7521.15 1399.09   5
  -5 -10   3 10535.2 1533.00   7
  -5 -10   3 5925.07 857.331   3
   5 -11  -3-2479.45 1933.16   6
  -5 -11   3 41.7394 508.322   3
   5  11  -3 544.223 1196.21   5
  -5 -11   3-3181.09 1467.86   7
   5  11  -3-174.818 677.261   2
   5  12  -3 1791.67 764.071   2
  -5 -12   3 2249.99 646.476   3
   5 -12  -3 672.248 1303.17   6
   5  12  -3 1804.77 1186.79   5
  -5 -12   3 2183.42 1240.01   7
   5  13  -3 592.404 728.489   2
  -5 -13   3 77.3958 627.623   3
   5 -13  -3-1197.52 1294.19   6
   5  13  -3-55.1262 1246.45   5
  -5  13   3 339.279 1505.39   8
  -5 -13   3 1098.51 1255.92   7
   5  14  -3 296.690 724.078   2
  -5 -14   3 1316.77 698.737   3
   5 -14  -3 515.424 1174.92   6
   5  14  -3-625.517 1328.73   5
  -5  14   3 175.456 1565.01   8
  -5 -14   3 1904.00 1282.32   7
   5  15  -3 1000.26 782.999   2
  -5 -15   3 592.838 684.715   3
   5 -15  -3 211.784 1148.46   6
  -5  15   3-631.143 1746.59   8
  -5 -15   3-1014.25 1307.86   7
  -5   0   4-1487.89 830.230   7
   5   0  -4-663.368 434.991   2
  -5   1   4 477.391 673.802   7
   5   1  -4 962.935 436.901   2
   5  -1  -4 1313.84 403.918   2
   5   2  -4 478.647 602.329   2
  -5  -2   4 28046.8 1626.55   7
   5  -3  -4-476.637 583.313   6
   5   3  -4-531.985 925.039   5
  -5  -3   4 289.187 748.988   7
   5   3  -4-291.013 440.767   2
   5  -4  -4 160.193 757.993   6
   5   4  -4 46.2639 1011.20   5
   5   4  -4 260.752 447.194   2
  -5  -4   4-1717.61 821.931   7
  -5   4   4 456.405 614.043   1
   5  -5  -4 841.714 952.890   6
   5   5  -4 97.9340 1117.61   5
   5   5  -4-595.042 523.589   2
  -5  -5   4-937.611 791.104   7
  -5   5   4-90.7632 623.179   1
   5  -6  -4 193.197 885.848   6
  -5   6   4-424.369 694.394   1
   5   6  -4-140.165 987.127   5
   5   6  -4-988.744 579.800   2
  -5  -6   4-1337.91 925.377   7
   5  -7  -4 561.481 983.160   6
  -5   7   4 355.979 717.199   1
   5   7  -4 44.2528 927.401   5
   5   7  -4 92.8329 570.247   2
  -5  -7   4-52.3071 886.167   7
  -5   8   4-460.389 790.372   1
   5  -8  -4 75.5844 1051.43   6
   5   8  -4 842.294 940.887   5
  -5  -9   4-81.2925 450.858   3
   5   9  -4-2160.36 993.052   5
  -5   9   4-361.466 1288.54   8
   5   9  -4 434.938 611.087   2
  -5  -9   4-115.215 1039.72   7
  -5 -10   4 297.492 529.435   3
   5 -10  -4 766.831 1280.39   6
  -5  10   4 952.521 905.636   1
   5  10  -4 781.958 1055.73   5
  -5  10   4 76.3157 1430.46   8
   5  10  -4 454.077 645.226   2
  -5 -10   4 240.436 1133.45   7
   5 -11  -4 536.507 1306.95   6
  -5  11   4 681.777 914.479   1
   5  11  -4-1130.69 1155.70   5
  -5  11   4 80.0934 1520.62   8
   5  11  -4 611.213 669.316   2
  -5 -11   4 438.721 1156.56   7
  -5 -12   4-997.033 692.123   3
   5 -12  -4-2328.95 1540.47   6
  -5  12   4 236.874 948.705   1
  -5  12   4 166.921 1563.94   8
   5  12  -4-1736.64 858.818   2
  -5 -13   4 174.672 740.571   3
   5 -13  -4 2489.06 2280.78   6
   5  13  -4-741.033 1477.96   5
  -5  13   4-259.631 2133.31   8
   5  13  -4-85.4638 755.519   2
  -5 -13   4-4897.28 1726.90   7
  -5 -14   4 637.879 845.094   3
   5 -14  -4-102.490 1720.24   6
   5  14  -4-2124.25 1532.30   5
  -5  14   4-311.072 1073.75   1
  -5  14   4-623.475 1849.58   8
  -5 -14   4-2347.08 1542.69   7
   5  14  -4 2640.81 883.461   2
  -5 -15   4 515.481 831.784   3
   5 -15  -4 104.934 1598.99   6
  -5  15   4 53.1014 1039.21   1
   5  15  -4-238.178 1421.38   5
  -5  15   4-91.4051 1699.32   8
  -5 -15   4 71.0327 1406.98   7
   5  15  -4-325.562 793.768   2
  -5 -16   4-37.3918 910.176   3
   5   0  -5 481.611 430.486   2
   5   0  -5 240.272 777.092   5
  -5   0   5 388.181 638.118   7
   5  -1  -5 301.479 359.809   2
   5   1  -5 481.420 824.004   5
   5  -1  -5 726.330 702.089   5
   5   1  -5 532.039 449.830   2
  -5  -1   5 343.775 693.415   7
  -5   1   5 508.051 613.110   7
   5   2  -5 17010.1 2066.12   5
   5  -2  -5 14666.8 1969.62   5
   5   2  -5 18713.7 1865.81   2
   5  -2  -5 16011.6 1785.27   2
  -5  -2   5 20764.8 2127.16   7
   5   3  -5 1486.11 894.826   5
  -5   3   5 1933.01 1079.51   8
   5   3  -5 1290.06 557.638   2
  -5   3   5 2543.23 697.684   1
  -5  -3   5 1810.52 914.451   7
   5  -4  -5 14272.5 1706.51   6
   5   4  -5 4166.61 1859.50   5
  -5   4   5 11847.3 1313.11   1
  -5   4   5 14138.0 1764.73   8
   5   4  -5 5178.48 1237.25   2
  -5   5   5 1467.90 736.623   1
   5  -5  -5 805.743 1025.76   6
  -5  -5   5 932.099 429.329   3
   5   5  -5 581.943 802.638   5
  -5   5   5 1217.28 1121.43   8
   5   5  -5 1570.22 597.552   2
  -5  -5   5 798.802 958.945   7
  -5   6   5 6640.77 1010.49   1
   5  -6  -5 4224.74 1244.71   6
  -5   6   5 4421.79 1443.84   8
   5   6  -5 5251.65 878.985   2
  -5  -6   5 5281.15 1307.64   7
  -5  -6   5 4815.33 744.243   3
  -5   7   5 2182.31 813.691   1
   5  -7  -5 571.670 1114.71   6
  -5  -7   5 1796.36 547.081   3
   5   7  -5 911.507 1063.75   5
  -5   7   5-131.056 1273.39   8
   5  -8  -5 4514.98 1575.49   6
   5   8  -5 5883.38 1024.02   2
   5   8  -5 4795.21 1381.79   5
  -5   8   5 9207.45 1175.60   1
  -5  -8   5 5014.34 1402.98   7
  -5  -8   5 5508.27 884.106   3
  -5   9   5 1310.76 906.045   1
  -5  -9   5 742.903 580.591   3
   5  -9  -5 502.229 1394.70   6
   5   9  -5 474.600 1107.66   5
  -5   9   5 297.338 1320.07   8
   5   9  -5 1251.30 709.199   2
  -5  -9   5 2556.61 1151.10   7
   5 -10  -5 1673.11 1956.79   6
   5  10  -5 6660.28 1638.44   5
  -5  10   5 12865.8 1494.87   1
  -5  10   5 1174.90 1979.70   8
   5  10  -5 7607.29 1150.81   2
  -5 -10   5 2089.13 1680.34   7
  -5 -10   5 7890.28 1094.12   3
   5 -11  -5-4232.47 1669.64   6
  -5  11   5-232.649 990.786   1
   5  11  -5-2802.21 1500.87   5
  -5  11   5-245.903 1782.74   8
   5  11  -5-1949.05 983.976   2
  -5 -11   5-2492.52 1432.52   7
  -5 -12   5 2579.21 814.925   3
   5 -12  -5 1241.61 1522.35   6
   5  12  -5 697.240 1377.94   5
  -5  12   5 2705.55 1025.06   1
  -5  12   5 170.106 1647.04   8
   5  12  -5 1145.82 800.504   2
  -5 -12   5 1360.89 1321.64   7
  -5 -13   5 407.213 807.247   3
   5 -13  -5-1485.86 1474.36   6
   5  13  -5-939.369 1465.67   5
  -5  13   5 439.749 1672.55   8
  -5  13   5 151.123 994.429   1
   5  13  -5-124.530 779.736   2
  -5 -13   5-350.085 1353.46   7
  -5 -14   5 2275.19 915.206   3
  -5  14   5 3257.63 1112.85   1
   5 -14  -5 406.545 1615.92   6
   5  14  -5 1972.44 1413.00   5
  -5  14   5 542.627 1799.20   8
   5  14  -5 3034.02 941.181   2
   5 -14  -5 2954.97 800.476   4
  -5 -14   5 1722.56 1464.21   7
  -5 -15   5 342.484 914.758   3
   5  15  -5-923.253 1518.34   5
   5  15  -5 93.8323 814.385   2
  -5 -15   5-882.873 1501.25   7
   5  -1  -6-928.058 842.871   5
   5   1  -6-1971.73 1060.56   5
  -5  -1   6-2562.98 1104.63   7
   5  -1  -6-1358.38 589.634   2
  -5  -2   6 53.0630 417.329   3
   5   2  -6 789.578 876.524   5
   5   2  -6 142.105 511.047   2
  -5  -2   6 803.042 906.207   7
  -5  -3   6 620.089 444.062   3
   5   3  -6 1098.46 918.635   5
   5   3  -6 607.757 578.812   2
  -5  -3   6-573.064 968.180   7
  -5  -4   6-147.340 484.919   3
   5   4  -6 178.777 942.396   5
   5   4  -6 949.195 591.156   2
  -5  -4   6-305.441 964.732   7
   5   5  -6 4714.15 1056.24   2
  -5   5   6 2146.56 951.250   1
  -5   5   6 56.9961 1889.14   8
   5  -6  -6-204.983 1056.32   6
  -5  -6   6 349.162 532.284   3
   5   6  -6 344.168 1107.45   5
  -5   6   6-59.9603 644.678   1
  -5   6   6 62.3194 1200.58   8
   5  -6  -6 427.268 496.467   4
  -5  -7   6-26.0606 605.888   3
   5  -7  -6-73.4423 1175.60   6
   5   7  -6 514.794 1218.76   5
  -5   7   6-32.2636 746.374   1
   5   7  -6 326.943 675.066   2
  -5   7   6 67.2867 1284.31   8
  -5  -7   6-1432.92 1141.68   7
   5  -7  -6 283.140 512.482   4
  -5  -8   6 299.125 613.168   3
   5   8  -6-1433.06 1188.91   5
   5   8  -6 454.671 686.237   2
  -5   8   6 71.9017 1359.75   8
  -5  -8   6-997.954 1132.38   7
  -5  -9   6-569.498 722.928   3
   5   9  -6-1878.91 1329.07   5
  -5   9   6-145.094 786.565   1
  -5   9   6-76.1408 1652.01   8
   5   9  -6-2069.99 820.599   2
   5  -9  -6-291.092 630.189   4
  -5 -10   6-560.055 797.684   3
   5 -10  -6-355.571 1508.51   6
   5  10  -6-952.948 1366.03   5
  -5  10   6-1104.33 935.482   1
  -5  10   6-4480.31 1832.16   8
   5  10  -6-919.372 812.496   2
   5 -10  -6-608.755 643.397   4
  -5 -10   6-1612.37 1354.03   7
  -5 -11   6 100.828 733.078   3
   5 -11  -6 739.795 1405.34   6
   5  11  -6-174.232 1250.06   5
  -5  11   6 83.5066 1500.92   8
   5  11  -6-189.812 778.305   2
  -5  11   6 1016.57 977.183   1
   5 -11  -6 762.327 632.962   4
  -5 -11   6-970.815 1357.35   7
  -5 -12   6 1180.69 815.229   3
   5 -12  -6-191.172 1330.23   6
   5  12  -6 769.667 1332.07   5
  -5  12   6-84.9091 1572.95   8
   5  12  -6 651.021 812.706   2
   5 -12  -6 98.7945 642.335   4
  -5 -12   6 1142.83 1368.88   7
  -5  12   6-411.375 927.523   1
  -5 -13   6-151.183 892.699   3
  -5  13   6-666.051 1025.17   1
   5 -13  -6 101.284 1547.82   6
   5  13  -6-1403.54 1470.29   5
  -5  13   6-87.5596 1630.99   8
   5  13  -6 903.947 867.440   2
   5 -13  -6-67.8909 651.523   4
  -5 -13   6-292.734 1399.43   7
  -5 -14   6-317.207 1001.47   3
   5 -14  -6 310.515 1590.77   6
  -5  14   6 157.145 1039.34   1
   5  14  -6-1114.47 1602.54   5
  -5  14   6-89.7900 1808.52   8
   5  14  -6-34.2202 909.251   2
   5 -14  -6-170.684 679.658   4
  -5 -14   6 1270.90 1480.80   7
   5   0  -7 38277.0 3276.14   5
   5   0  -7 22655.7 2750.84   2
   5   1  -7 5303.68 886.474   2
  -5  -1   7 4527.92 878.164   3
   5   2  -7 31890.4 3210.24   5
   5   2  -7 28458.1 2906.17   2
  -5  -2   7 21054.6 3201.00   7
  -5  -2   7 26612.0 2905.28   3
  -5  -3   7-395.898 577.141   3
   5   3  -7-1318.64 1083.51   5
   5   3  -7 404.875 634.468   2
  -5  -3   7-1507.33 1047.55   7
  -5  -4   7 3754.08 1250.66   7
  -5  -5   7 491.207 647.204   3
   5   5  -7 100.396 1087.09   5
  -5  -6   7 5105.79 960.493   3
   5   6  -7 7155.46 1023.73   2
   5   6  -7 4973.33 1421.12   5
  -5  -6   7 2999.85 1436.23   7
  -5  -7   7 1085.68 756.961   3
   5   7  -7-1443.07 1410.74   5
   5   7  -7-146.867 783.577   2
  -5  -7   7-2943.54 1410.42   7
  -5  -8   7 483.591 754.319   3
   5  -8  -7 719.351 1278.35   6
  -5   8   7 1093.25 688.867   1
   5   8  -7 1167.30 1284.93   5
   5   8  -7 978.297 754.732   2
  -5   8   7 71.3539 1383.86   8
   5  -8  -7 718.560 585.872   4
  -5  -8   7 399.405 1314.02   7
  -5  -9   7-434.450 824.090   3
   5  -9  -7-167.686 1628.15   6
  -5   9   7-2190.85 1086.42   1
   5   9  -7 2046.54 1402.75   5
   5   9  -7-475.160 765.916   2
  -5   9   7 452.522 1874.14   8
   5  -9  -7-1167.70 747.865   4
  -5  -9   7-965.189 1390.56   7
  -5 -10   7 1789.01 937.209   3
   5 -10  -7 449.789 1455.77   6
   5  10  -7 4234.63 1509.98   5
  -5  10   7 2373.86 906.001   1
  -5  10   7 79.0633 1454.17   8
   5  10  -7 2910.11 913.701   2
   5 -10  -7 2203.05 722.407   4
  -5 -10   7 1707.16 1381.82   7
  -5 -11   7 37.6532 854.998   3
   5 -11  -7 372.506 1415.23   6
   5  11  -7-1976.69 1363.26   5
  -5  11   7-737.465 880.773   1
  -5  11   7 82.2764 1584.94   8
   5  11  -7 67.2422 807.699   2
   5 -11  -7-31.8465 650.377   4
  -5 -11   7-657.720 1410.37   7
  -5 -12   7 909.456 945.441   3
   5 -12  -7-1341.96 1526.58   6
   5  12  -7-2158.34 1497.96   5
  -5  12   7 674.852 844.423   1
  -5  12   7 340.529 1610.22   8
   5  12  -7 756.382 872.441   2
   5 -12  -7 493.891 646.143   4
  -5 -12   7-677.970 1487.29   7
  -5 -13   7 609.021 1014.71   3
   5 -13  -7-100.976 1565.02   6
   5  13  -7-433.706 1503.08   5
  -5  13   7-609.359 1787.64   8
  -5  13   7 868.965 956.277   1
   5  13  -7-105.311 870.744   2
   5 -13  -7-169.287 679.771   4
  -5 -13   7 384.351 1485.94   7
   5   1  -8-300.399 1048.24   5
   5   1  -8 320.004 613.234   2
  -5  -2   8 942.529 738.214   3
   5   2  -8-406.999 1130.90   5
   5   2  -8-98.3247 646.386   2
  -5  -2   8 1762.74 1114.83   7
  -5  -4   8-188.089 700.401   3
   5   4  -8-201.337 1184.56   5
   5   4  -8 748.116 778.197   2
  -5  -4   8-291.772 1204.03   7
  -5  -5   8-653.786 801.093   3
   5   5  -8-1165.91 908.562   2
  -5  -5   8-2270.54 1468.76   7
  -5  -6   8 67.9829 833.266   3
   5   6  -8-1077.92 1259.33   5
   5   6  -8-121.981 806.707   2
  -5  -7   8 740.432 851.853   3
   5   7  -8 2013.80 1392.76   5
   5   7  -8 1936.85 838.884   2
  -5  -7   8 1068.70 1330.15   7
  -5  -8   8-37.2311 831.770   3
   5   8  -8 289.590 1317.91   5
   5   8  -8 362.054 810.159   2
  -5  -8   8-1729.53 1374.96   7
  -5  -9   8-2651.98 1097.20   3
   5   9  -8-1315.79 1529.42   5
  -5  -9   8-2569.18 1563.65   7
  -5 -10   8-118.743 919.063   3
   5 -10  -8-91.0276 1379.11   6
  -5  10   8 226.580 758.139   1
   5  10  -8-60.2684 1357.19   5
   5  10  -8 314.230 890.102   2
  -5  10   8 641.144 1489.96   8
   5 -10  -8 126.123 660.717   4
  -5 -10   8-879.753 1341.77   7
  -5 -11   8-822.580 1015.69   3
   5 -11  -8-187.578 1465.65   6
  -5  11   8 194.531 820.153   1
   5  11  -8-123.930 1515.09   5
  -5  11   8-83.2346 1620.38   8
   5 -11  -8 327.321 637.216   4
  -5 -11   8 155.107 1528.28   7
   5 -12  -8-98.9468 1617.07   6
   5  12  -8-626.973 1623.35   5
  -5  12   8-130.559 873.307   1
  -5  12   8-85.8948 1789.33   8
   5  12  -8-1346.15 931.368   2
   5 -12  -8-33.7629 707.714   4
  -5 -12   8-869.848 1593.32   7
   5 -13  -8-100.854 1850.13   6
  -5  13   8 798.865 954.939   1
  -5  13   8 88.0980 1724.80   8
   5   2  -9 673.515 1432.50   5
  -5  -3   9-135.633 864.544   3
   5   3  -9-602.053 1203.31   5
   5   3  -9 996.298 774.046   2
  -5  -3   9-767.526 1333.10   7
  -5  -4   9 1622.17 906.013   3
   5   4  -9 2381.14 1382.60   5
   5   4  -9 2566.66 858.758   2
  -5  -4   9 248.659 1345.33   7
  -5  -5   9-146.243 914.661   3
   5   5  -9-274.515 1285.80   5
   5   5  -9 30.5506 756.935   2
  -5  -5   9 1106.60 1374.27   7
  -5  -6   9 3784.18 1116.86   3
   5   6  -9 6592.41 1632.78   5
   5   6  -9 5348.94 1070.97   2
  -5  -6   9 3253.55 1509.88   7
  -5  -7   9 156.216 974.020   3
   5   7  -9-810.618 1365.07   5
   5   7  -9-330.129 829.031   2
  -5  -7   9-2178.23 1459.59   7
  -5  -8   9 1931.44 1094.24   3
   5   8  -9 4772.44 1499.21   5
   5   8  -9 3271.12 977.747   2
  -5  -8   9 2537.10 1558.46   7
  -5  -9   9 82.6985 1048.51   3
   5   9  -9 3681.15 1696.16   5
   5   9  -9 869.956 933.504   2
  -5  -9   9 609.510 1564.87   7
  -5 -10   9 1293.58 1093.92   3
   5  10  -9 1447.83 1547.43   5
   5  10  -9 2077.66 965.915   2
  -5 -10   9 1247.52 1601.51   7
   5  11  -9 908.245 967.039   2
  -5 -11   9-79.4962 1602.55   7
  -5  12   9-262.217 1710.74   8
   5   3 -10 241.193 792.260   2
  -5  -4  10 117.066 910.166   3
   5   4 -10 63.2343 957.335   2
  -5  -4  10 2360.98 1646.10   7
  -5  -5  10 684.298 969.649   3
   5   5 -10 924.024 914.320   2
  -5  -5  10 703.247 1646.82   7
  -5  -6  10 994.719 987.489   3
   5   6 -10-205.459 898.188   2
  -5  -6  10 72.9554 1491.31   7
  -5  -7  10 894.430 1023.98   3
   5   7 -10-70.7648 947.738   2
  -5  -7  10 1506.27 1662.99   7
  -5  -8  10 873.380 1020.31   3
   5   8 -10 654.663 893.797   2
  -5  -8  10-851.616 1570.45   7
  -5  -9  10-178.756 951.943   3
   5   9 -10 260.719 934.796   2
  -5  -9  10-950.893 1539.94   7
   5   5 -11 242.996 923.291   2
  -5  -5  11-226.795 1593.69   7
   5   6 -11 3339.66 1053.18   2
  -5  -6  11-1640.83 1669.67   7
  -6  -7   1 357.207 602.189   7
  -6 -10   1 1425.91 982.898   7
  -6 -11   1-1544.57 1229.69   7
   6  11  -1-1142.11 768.346   2
  -6 -12   1-1290.39 1155.62   7
   6  12  -1 925.346 686.972   2
   6  12  -1-1242.22 1363.33   5
   6  13  -1 9146.41 2494.34   5
  -6 -13   1 31019.3 2866.39   7
  -6  -5   2 46.9586 835.751   7
   6   5  -2 2464.95 567.899   2
  -6  -6   2 6222.43 1189.35   7
   6   6  -2 6616.45 912.771   2
  -6  -7   2 1654.97 920.337   7
   6   7  -2 741.388 521.811   2
  -6  -9   2-392.892 1029.67   7
   6   9  -2 460.175 573.262   2
  -6 -10   2 3266.23 1123.54   7
   6  10  -2 2375.69 712.912   2
   6  10  -2 3132.14 1356.50   5
  -6 -11   2 2238.60 1118.41   7
   6  11  -2 863.054 672.521   2
  -6 -12   2 1252.54 1160.42   7
   6  12  -2 2751.03 737.093   2
   6  12  -2 2619.59 1384.79   5
  -6 -13   2-166.873 557.087   3
   6  13  -2-3622.51 1504.15   5
  -6 -14   2-133.279 1320.34   7
   6  14  -2 109.598 734.855   2
  -6 -14   2 696.397 588.375   3
   6  14  -2-353.870 1181.46   5
  -6  -2   3 40.9473 700.016   7
  -6  -3   3 388.166 665.611   7
   6   3  -3 338.754 434.374   2
  -6  -4   3-503.720 777.507   7
   6   4  -3 18.7189 447.443   2
  -6  -5   3-145.210 812.180   7
   6   5  -3 722.006 454.795   2
  -6  -6   3-1572.52 879.143   7
   6   6  -3 225.088 507.815   2
   6   8  -3 66.6379 548.630   2
   6   8  -3 297.299 1139.09   5
  -6  -8   3 55.8700 933.101   7
   6   9  -3-69.4659 563.012   2
   6   9  -3 121.154 1232.10   5
  -6  -9   3-58.2208 1031.03   7
   6  10  -3 1926.80 781.902   2
  -6 -10   3 3389.81 1617.55   7
   6  11  -3-299.842 609.164   2
   6  11  -3 1796.14 1225.22   5
  -6 -11   3 627.620 1141.91   7
   6  12  -3 77.5596 653.130   2
  -6 -12   3-210.800 485.437   3
   6  12  -3 1188.13 1109.02   5
  -6 -12   3 2142.12 1261.56   7
   6  13  -3-26.6783 695.048   2
  -6 -13   3-516.696 557.222   3
   6  13  -3 216.781 1214.22   5
  -6 -13   3 133.888 1247.20   7
   6  14  -3-274.687 766.702   2
  -6 -14   3 78.2386 606.963   3
   6  14  -3 2125.96 1383.31   5
  -6 -14   3 1652.65 1304.98   7
  -6 -15   3 420.659 1283.15   7
   6  15  -3-397.809 762.821   2
  -6 -15   3 227.271 671.008   3
   6  15  -3-724.561 1400.26   5
  -6   0   4 299.041 609.855   7
  -6  -1   4 280.611 681.852   7
   6   1  -4 457.967 422.405   2
  -6  -2   4 1450.19 857.801   7
   6   2  -4 2883.03 583.106   2
   6   3  -4 251.832 573.968   2
  -6  -3   4 13479.8 1408.16   7
   6   4  -4 10820.8 1277.22   2
   6   5  -4 454.712 515.726   2
   6   5  -4 384.635 1078.41   5
  -6  -5   4 859.978 856.385   7
   6   7  -4-227.634 543.347   2
   6   7  -4-117.392 1150.98   5
  -6  -7   4-556.520 1010.70   7
   6   8  -4 10257.7 1229.19   2
  -6  -8   4 10406.5 1687.62   7
   6   9  -4 179.005 643.324   2
   6  -9  -4 264.512 912.091   6
   6   9  -4 1752.85 1129.28   5
  -6  -9   4 61.5483 1072.15   7
   6 -10  -4 3253.47 1396.51   6
   6  10  -4 8155.59 1021.72   2
   6  10  -4 3778.96 1232.34   5
  -6 -10   4 5112.56 1389.11   7
  -6 -10   4 4814.64 798.985   3
   6  11  -4-1650.84 856.086   2
  -6 -11   4-623.104 601.896   3
   6 -11  -4 97.2382 1059.70   6
  -6  11   4-82.5640 1550.83   8
   6  12  -4 2534.70 928.698   2
  -6 -12   4 3006.46 805.780   3
   6 -12  -4 1111.85 1379.71   6
   6  12  -4 6478.75 1684.53   5
  -6  12   4 1199.09 2206.16   8
   6  13  -4 312.006 758.314   2
  -6 -13   4 392.460 670.460   3
   6  13  -4 1615.65 1479.93   5
  -6  13   4 442.134 1996.93   8
  -6 -13   4-345.835 1467.38   7
   6  14  -4 203.901 775.696   2
  -6 -14   4 1079.45 791.011   3
   6  14  -4-244.735 1458.79   5
  -6 -14   4 2483.68 1378.41   7
   6  15  -4-89.4632 842.126   2
  -6 -15   4-158.283 765.795   3
   6  15  -4-434.380 1599.92   5
  -6   0   5-825.529 743.735   7
   6   0  -5 394.838 434.208   2
   6   0  -5 795.641 1004.74   5
  -6   1   5-108.695 705.511   7
   6   1  -5 250.292 446.113   2
   6  -1  -5 240.395 402.124   2
   6   1  -5-94.0016 1005.67   5
  -6  -1   5-168.650 803.423   7
   6   2  -5 55.0076 464.358   2
   6   2  -5 440.026 1043.09   5
  -6  -2   5 449.705 823.201   7
   6   3  -5 952.920 527.691   2
   6   3  -5 103.067 1052.66   5
  -6  -3   5 715.043 879.276   7
   6   4  -5-1591.71 676.569   2
   6   4  -5-1713.72 1235.42   5
  -6  -4   5-2971.79 1131.11   7
  -6   5   5-118.668 1384.53   8
   6  -6  -5 75.0612 1072.55   6
   6   6  -5 337.653 992.105   5
  -6   6   5-579.637 1330.89   8
  -6  -6   5 56.5975 1044.05   7
   6   6  -5-95.7423 615.183   2
   6  -7  -5-78.9178 1223.40   6
  -6  -7   5 272.759 418.271   3
   6   7  -5 227.954 985.648   5
  -6   7   5 69.0692 1359.00   8
   6   7  -5 50.1410 605.309   2
  -6  -7   5 236.962 1099.53   7
  -6   7   5 993.110 857.692   1
  -6  -8   5-21.8759 474.306   3
   6   8  -5 94.7937 985.631   5
  -6   8   5 146.983 1320.75   8
   6   8  -5-523.389 629.924   2
  -6  -8   5 185.409 1080.47   7
  -6  -9   5 680.465 535.707   3
   6  -9  -5-357.296 1448.29   6
   6   9  -5-52.1707 1098.12   5
  -6   9   5-1711.01 1025.88   1
   6   9  -5-27.2209 667.797   2
  -6  -9   5-385.516 1140.25   7
   6 -10  -5 93.7940 1544.71   6
   6  10  -5 57.1096 1261.58   5
  -6  10   5 731.079 1870.49   8
   6  10  -5-1918.81 948.000   2
  -6 -10   5 466.173 1281.55   7
  -6  10   5 378.496 1016.62   1
  -6  11   5-296.066 1003.97   1
  -6 -11   5-609.015 619.134   3
   6 -11  -5-488.943 1482.84   6
   6  11  -5-1415.87 1285.57   5
  -6  11   5-169.182 1862.85   8
  -6 -11   5-2614.00 1359.35   7
   6  11  -5-145.815 723.693   2
  -6  12   5 51.1232 1051.59   1
  -6 -12   5 627.658 675.591   3
   6 -12  -5-2024.41 1474.49   6
   6  12  -5-181.372 1359.72   5
  -6  12   5 349.529 1615.16   8
  -6 -12   5 70.9758 1272.92   7
   6  12  -5 180.272 744.553   2
  -6 -13   5 533.497 717.922   3
   6 -13  -5-3001.19 1633.36   6
   6  13  -5 1289.83 1392.27   5
  -6  13   5 269.978 1559.45   8
  -6 -13   5 1529.95 1341.39   7
   6  13  -5-333.473 801.033   2
  -6 -14   5-307.038 842.245   3
   6 -14  -5-767.932 1552.49   6
   6  14  -5-630.552 1569.41   5
  -6  14   5-184.408 1788.98   8
  -6 -14   5-1491.21 1439.08   7
   6  14  -5 62.0861 832.472   2
   6   0  -6 34050.6 3089.14   2
  -6   0   6 28229.7 3342.85   7
  -6   0   6 24851.9 3023.88   3
   6   1  -6 7552.88 1379.55   5
   6   1  -6 6715.75 890.215   2
  -6  -1   6 3882.90 712.902   3
   6   2  -6 9324.99 1035.50   2
   6   2  -6 6329.34 1270.47   5
  -6  -2   6 4316.64 1473.23   7
  -6  -2   6 6738.18 913.969   3
  -6  -3   6 1454.67 447.025   3
   6   3  -6 970.324 916.131   5
   6   3  -6 1018.88 611.888   2
  -6  -3   6 2002.90 1064.27   7
  -6  -5   6 1993.17 528.048   3
   6   5  -6 518.732 1084.96   5
   6   5  -6 2095.48 720.141   2
  -6  -5   6 228.114 1142.20   7
  -6  -6   6 1017.37 553.865   3
   6   6  -6 1525.63 1079.27   5
   6   6  -6 2198.79 719.699   2
  -6  -6   6 1495.74 1113.00   7
  -6  -7   6 817.793 558.333   3
   6   7  -6-704.025 1340.53   5
   6   7  -6 166.184 724.399   2
  -6  -7   6-1562.98 1228.01   7
  -6   8   6 825.984 989.748   1
  -6  -8   6 1903.18 688.162   3
   6  -8  -6 858.138 1480.12   6
   6   8  -6 2136.46 1314.82   5
  -6   8   6 377.009 1535.58   8
   6   8  -6 2019.10 729.980   2
  -6  -8   6 2668.04 1319.49   7
  -6   9   6 275.056 1060.41   1
  -6  -9   6-1505.05 797.648   3
   6  -9  -6-632.933 1688.26   6
   6   9  -6 752.196 1295.41   5
  -6   9   6 714.898 1879.01   8
   6   9  -6-209.535 883.127   2
  -6  -9   6 134.997 1301.12   7
  -6  10   6 2206.39 1125.38   1
  -6 -10   6 604.599 707.836   3
   6 -10  -6-1134.43 1431.83   6
   6  10  -6 358.657 1323.34   5
  -6  10   6 166.152 1626.29   8
   6  10  -6 2290.40 807.014   2
  -6 -10   6 418.558 1286.00   7
  -6 -11   6 591.825 715.637   3
   6 -11  -6 392.458 1407.69   6
  -6  11   6 398.378 1032.25   1
   6  11  -6 243.454 1360.92   5
  -6  11   6 431.592 1611.95   8
   6  11  -6 414.592 766.107   2
   6 -11  -6 1117.84 717.899   4
  -6 -11   6-71.8448 1278.97   7
  -6 -12   6 1526.03 910.056   3
   6 -12  -6 1619.33 1667.26   6
   6  12  -6 2755.13 1497.54   5
  -6  12   6 5448.67 1250.73   1
  -6  12   6 178.300 1825.49   8
   6  12  -6 4259.41 976.563   2
   6 -12  -6 3327.37 836.199   4
  -6 -12   6 1922.80 1544.66   7
  -6 -13   6 254.075 916.849   3
   6 -13  -6-107.110 1618.10   6
   6  13  -6-1129.87 1517.65   5
  -6  13   6 364.976 1754.35   8
  -6  13   6 1265.56 1157.50   1
   6 -13  -6 348.575 702.264   4
   6  13  -6 160.527 843.440   2
  -6 -13   6-1437.72 1447.03   7
  -6  -1   7 745.770 525.496   3
   6   1  -7 1668.34 1043.16   5
   6   1  -7 389.903 556.142   2
  -6  -1   7 1071.35 989.939   7
  -6  -2   7 174.879 543.385   3
   6   2  -7 463.388 1043.50   5
   6   2  -7-228.634 596.477   2
  -6  -2   7-879.932 1005.89   7
  -6  -4   7-264.447 548.471   3
   6   4  -7-152.122 1080.11   5
   6   4  -7 813.833 698.855   2
  -6  -4   7-405.884 1120.83   7
  -6  -5   7-25.0842 565.731   3
   6   5  -7 1111.36 1270.72   5
   6   5  -7-634.970 709.644   2
  -6  -5   7-60.6430 1178.55   7
  -6  -6   7-614.178 679.145   3
   6   6  -7-3195.17 1529.30   5
   6   6  -7-1069.88 864.809   2
  -6  -6   7-4569.73 1723.18   7
  -6  -7   7-927.120 697.346   3
   6   7  -7-282.347 1292.47   5
   6   7  -7-391.940 757.433   2
  -6  -7   7 926.254 1221.44   7
  -6  -8   7-689.712 701.249   3
   6   8  -7 701.565 1353.66   5
   6   8  -7-532.292 840.180   2
  -6  -8   7-1717.26 1352.53   7
  -6  -9   7-65.5719 766.482   3
   6   9  -7-120.791 1503.61   5
   6   9  -7-518.334 847.293   2
  -6  -9   7-2343.93 1443.10   7
  -6 -10   7 337.781 756.628   3
   6 -10  -7-97.8868 1491.60   6
  -6  10   7-1136.26 1067.67   1
   6  10  -7 304.007 1420.46   5
  -6  10   7-166.296 1663.66   8
   6  10  -7 33.4007 801.027   2
  -6 -10   7 731.688 1411.83   7
  -6 -11   7 36.2091 865.593   3
   6 -11  -7-809.530 1733.96   6
   6  11  -7 750.201 1528.72   5
  -6  11   7 714.999 1088.04   1
  -6  11   7-172.441 1681.58   8
   6 -11  -7 230.113 700.519   4
  -6 -12   7 148.541 928.196   3
   6 -12  -7-311.837 1681.17   6
   6  12  -7 1328.34 1624.17   5
  -6  12   7-52.4934 1086.59   1
  -6  12   7-444.319 1664.87   8
   6  12  -7 137.184 863.638   2
   6 -12  -7 304.680 712.777   4
  -6 -12   7-77.2302 1503.59   7
   6 -13  -7 426.847 1747.79   6
  -6  13   7 447.497 1736.30   8
   6 -13  -7-69.3597 730.207   4
  -6  13   7 704.383 1189.40   1
   6   2  -8-481.516 1343.91   5
  -6  -3   8 2500.58 833.950   3
   6   3  -8-957.503 1481.35   5
  -6  -4   8 1201.21 751.729   3
   6   4  -8 1051.80 1265.16   5
   6   4  -8 2191.92 776.346   2
  -6  -4   8 558.139 1253.37   7
  -6  -5   8 243.715 740.530   3
   6   5  -8-54.6986 1212.54   5
   6   5  -8 559.994 793.265   2
  -6  -5   8 324.476 1294.49   7
  -6  -6   8 5932.33 1124.24   3
   6   6  -8 5841.79 1587.59   5
   6   6  -8 6649.76 1151.83   2
  -6  -6   8 7312.78 1719.49   7
  -6  -7   8 374.914 799.675   3
   6   7  -8-352.189 1373.29   5
   6   7  -8 576.133 811.411   2
  -6  -7   8-211.074 1330.86   7
  -6  -8   8 1476.57 918.751   3
   6   8  -8-1374.34 1575.57   5
   6   8  -8 231.952 961.928   2
  -6  -9   8 305.794 894.383   3
   6   9  -8-553.716 1430.47   5
   6   9  -8 683.632 886.752   2
  -6  -9   8-450.339 1419.59   7
  -6 -10   8 1216.85 992.720   3
   6  10  -8 2464.83 1509.13   5
   6  10  -8 491.685 854.012   2
  -6 -10   8-1081.28 1511.09   7
  -6 -11   8 643.456 984.933   3
   6  11  -8 757.290 895.977   2
  -6  12   8-88.3953 1797.91   8
  -6  -3   9-1406.99 875.713   3
   6   3  -9 794.972 1285.73   5
   6   3  -9 718.399 811.834   2
  -6  -3   9 316.878 1338.02   7
  -6  -4   9-34.7710 863.263   3
   6   4  -9-2201.65 1402.81   5
   6   4  -9-181.243 817.997   2
  -6  -4   9-1198.12 1359.31   7
  -6  -5   9-396.045 920.391   3
   6   5  -9 1710.72 1379.70   5
   6   5  -9 916.010 840.197   2
  -6  -5   9 765.383 1423.08   7
  -6  -6   9-111.555 986.166   3
   6   6  -9-2945.45 1668.29   5
   6   6  -9-1907.22 940.689   2
  -6  -6   9-4415.99 1934.27   7
  -6  -7   9 781.581 990.367   3
   6   7  -9 910.691 1467.03   5
   6   7  -9 136.359 882.050   2
  -6  -7   9 524.758 1547.56   7
  -6  -8   9-40.1695 942.286   3
   6   8  -9 124.871 1520.02   5
   6   8  -9-140.675 899.725   2
  -6  -8   9-2242.81 1744.07   7
  -6  -9   9-82.3982 976.612   3
   6   9  -9-940.259 1571.58   5
   6   9  -9 108.503 901.045   2
  -6  -9   9-79.4580 1499.90   7
   6  10  -9-185.149 966.635   2
  -6 -10   9-1708.41 1527.94   7
  -6  -4  10 1312.00 1056.30   3
   6   4 -10 1369.09 1464.01   5
   6   4 -10 3117.90 997.109   2
  -6  -4  10 70.9888 1531.73   7
  -6  -5  10-238.610 1030.32   3
   6   5 -10 1588.21 1579.71   5
   6   5 -10 1252.51 911.552   2
  -6  -5  10-1701.31 1675.09   7
  -6  -6  10 4375.26 1303.13   3
   6   6 -10 6323.32 1252.39   2
  -6  -6  10 3145.47 1784.66   7
  -6  -7  10 125.891 1055.42   3
   6   7 -10-1056.37 1566.14   5
   6   7 -10 544.392 946.832   2
  -6  -7  10-1346.64 1613.77   7
  -6  -8  10 2020.00 1155.64   3
   6   8 -10 2865.20 1595.70   5
   6   8 -10 3247.96 1056.24   2
  -6  -8  10 2280.29 1655.72   7
  -6  -5  11-1037.96 1005.75   3
   6   5 -11-252.552 949.321   2
  -6  -5  11-78.8942 1737.32   7
  -6  -6  11-531.591 1047.99   3
   6   6 -11-37.3220 988.378   2
  -6  -6  11-652.504 1750.36   7
  -6  -7  11-543.464 980.821   3
   6   7 -11-115.274 1046.33   2
  -6  -7  11-503.759 1791.39   7
   7  13  -1 7836.14 2046.63   5
   7  14  -1 3776.72 1727.07   5
  -7  -7   2 451.398 791.529   7
  -7  -8   2 933.196 885.834   7
  -7 -10   2-312.554 966.171   7
   7  10  -2-26.1013 633.255   2
  -7 -11   2 966.585 1051.98   7
   7  11  -2 322.972 682.663   2
   7  11  -2 1634.11 1419.36   5
  -7 -12   2-1989.61 1413.18   7
   7  12  -2-3218.47 1622.23   5
  -7 -13   2-1770.96 1314.62   7
   7  13  -2 56.9757 761.049   2
   7  13  -2-63.3724 1421.74   5
  -7 -14   2-2084.66 1302.08   7
  -7 -14   2 67.4970 535.220   3
   7  14  -2-875.056 1369.80   5
  -7 -15   2 2274.88 1296.17   7
  -7 -15   2 422.117 617.841   3
  -7  -4   3 6647.11 1223.38   7
  -7  -6   3 3242.68 1184.47   7
   7   6  -3 3891.02 741.423   2
  -7  -7   3 5597.46 1268.05   7
   7   7  -3 684.861 608.771   2
  -7  -8   3 2871.16 1192.02   7
   7   8  -3 3991.30 780.647   2
  -7  -9   3-2475.60 1216.58   7
   7   9  -3-1673.63 772.308   2
   7   9  -3-865.847 1449.24   5
  -7 -10   3 1662.49 1191.31   7
   7  10  -3 2830.99 751.069   2
   7  10  -3 1343.90 1404.02   5
  -7 -11   3-593.455 1230.64   7
   7  11  -3 216.356 663.539   2
   7  11  -3-872.623 1347.09   5
  -7 -12   3 1831.79 1294.51   7
   7  12  -3 1141.57 722.666   2
   7  12  -3 230.100 1306.48   5
  -7 -13   3-766.323 1244.43   7
   7  13  -3 457.634 707.609   2
  -7 -13   3-636.791 553.604   3
   7  13  -3 160.254 1174.38   5
  -7 -14   3 1712.75 1363.47   7
   7  14  -3 1289.95 800.855   2
  -7 -14   3-50.2413 601.293   3
   7  14  -3 1275.73 1344.44   5
  -7  -2   4-566.933 794.729   7
   7   3  -4 4671.51 864.090   2
  -7  -6   4 2342.42 1131.29   7
   7   6  -4 1059.23 627.508   2
  -7  -7   4-59.3988 1013.14   7
   7   7  -4 71.8452 577.034   2
   7   7  -4 194.482 1322.80   5
   7   8  -4 223.769 826.793   2
   7   8  -4-2035.60 1916.90   5
  -7  -9   4 191.388 1050.15   7
   7   9  -4-178.893 641.617   2
   7   9  -4-550.325 1291.05   5
   7  10  -4-765.954 686.611   2
   7  10  -4 339.493 1216.37   5
  -7 -10   4 465.037 1151.73   7
   7  11  -4-544.591 822.921   2
  -7 -11   4-876.367 590.979   3
   7  12  -4 672.281 739.521   2
  -7 -12   4 522.467 598.638   3
   7  12  -4 2431.81 1244.74   5
  -7 -13   4-71.5729 1338.43   7
   7  13  -4 463.301 720.784   2
  -7 -13   4-384.428 673.906   3
   7  13  -4 2231.16 1438.94   5
  -7 -14   4-1024.79 1400.86   7
   7  14  -4-1036.88 800.300   2
  -7   0   5 3646.01 886.251   7
  -7  -1   5 370.084 780.746   7
   7   1  -5 729.613 488.668   2
   7   2  -5 12065.6 1392.64   2
  -7  -2   5 10403.6 1661.95   7
  -7  -3   5 2176.04 1036.35   7
   7   3  -5 3104.66 682.572   2
   7   4  -5 2377.26 1349.93   5
   7   5  -5 633.608 574.887   2
   7   5  -5-370.164 1324.69   5
  -7  -5   5 627.892 1070.53   7
   7   6  -5 3210.12 721.676   2
   7   6  -5 1791.95 1304.13   5
  -7  -6   5 1487.99 1126.74   7
   7   7  -5-787.152 843.793   2
   7   7  -5-4841.10 1996.13   5
   7   8  -5 1107.01 692.636   2
   7   8  -5 943.785 1154.05   5
  -7  -8   5 1225.07 1117.47   7
   7   9  -5 982.224 695.934   2
  -7  -9   5 155.083 509.179   3
   7   9  -5 51.8741 1093.76   5
  -7   9   5-242.852 1472.83   8
  -7  -9   5-1400.93 1218.71   7
   7  10  -5 3944.46 892.524   2
  -7 -10   5 1180.82 671.868   3
  -7  10   5 252.881 2582.49   8
  -7 -10   5-1720.71 1556.13   7
   7  11  -5 1073.08 741.621   2
  -7 -11   5-571.844 644.671   3
   7  11  -5-1220.59 1367.82   5
  -7  11   5-87.3783 1624.45   8
  -7 -11   5 779.269 1314.49   7
   7  12  -5-89.3424 767.568   2
  -7 -12   5 530.044 618.134   3
   7  12  -5 881.781 1351.79   5
  -7  12   5-269.858 1630.09   8
  -7 -12   5 363.565 1298.93   7
   7  13  -5 396.487 793.500   2
  -7 -13   5-666.991 1326.40   7
  -7  -1   6 146.369 905.676   7
   7   1  -6 215.440 552.963   2
   7   1  -6 638.062 1148.36   5
   7   2  -6-163.777 542.969   2
  -7  -2   6 258.761 993.238   7
   7   3  -6 339.068 1059.25   5
   7   4  -6 303.331 607.334   2
   7   4  -6-706.514 1124.62   5
  -7  -4   6-1716.88 1116.30   7
   7   5  -6-1976.94 813.667   2
  -7  -5   6-936.432 525.703   3
   7   5  -6-3251.22 1563.76   5
   7   6  -6 26.2690 650.127   2
  -7  -6   6-485.154 507.420   3
   7   6  -6-986.009 1135.96   5
  -7  -6   6-2599.69 1290.72   7
   7   7  -6 1065.57 725.194   2
  -7  -7   6-23.5562 536.171   3
   7   7  -6-203.889 1066.84   5
  -7  -7   6 527.345 1098.64   7
   7   8  -6-481.594 698.098   2
  -7  -8   6 121.458 523.532   3
   7   8  -6 1674.52 1240.31   5
  -7  -8   6 136.659 1238.05   7
   7   9  -6 937.353 811.292   2
  -7  -9   6-80.9017 645.974   3
   7   9  -6 402.291 1403.96   5
   7  10  -6-422.689 775.280   2
  -7 -10   6-909.490 694.810   3
   7  10  -6-187.321 1373.75   5
  -7  10   6 345.180 1648.25   8
  -7 -10   6-1091.19 1327.49   7
   7  11  -6-279.225 789.941   2
  -7 -11   6-511.258 718.608   3
   7 -11  -6-851.584 1290.10   6
   7  11  -6 127.307 1403.26   5
  -7  11   6 178.510 1731.75   8
  -7 -11   6 74.6858 1320.16   7
   7  12  -6-158.921 841.287   2
  -7 -12   6 32.9087 774.443   3
   7 -12  -6-109.577 1284.67   6
   7  12  -6 1042.28 1516.28   5
  -7  12   6-274.796 1767.44   8
  -7 -12   6-229.430 1382.82   7
  -7  13   6-187.384 1634.37   8
  -7  -2   7 2791.90 722.330   3
   7   2  -7 7241.87 1590.48   5
   7   3  -7-338.088 755.592   2
  -7  -3   7 1801.28 637.391   3
   7   3  -7-1571.88 1392.28   5
  -7  -4   7 1058.72 590.095   3
   7   4  -7-51.1389 1163.36   5
  -7  -4   7 612.479 1213.08   7
   7   4  -7 1367.76 688.352   2
  -7  -5   7 599.438 534.174   3
   7   5  -7-637.137 1205.30   5
  -7  -5   7 64.0033 1199.30   7
   7   5  -7 26.4908 661.086   2
  -7  -6   7 3567.13 824.475   3
   7   6  -7 2325.42 1453.18   5
  -7  -6   7 5586.58 1572.57   7
   7   6  -7 5647.18 950.076   2
  -7  -7   7 819.558 688.506   3
   7   7  -7-360.216 1326.91   5
  -7  -7   7 1588.39 1317.67   7
   7   7  -7 729.419 734.179   2
  -7  -8   7 1426.35 723.396   3
   7   8  -7-1844.81 1486.99   5
   7   8  -7 90.6172 806.886   2
  -7  -8   7-1929.32 1667.61   7
  -7  -9   7 767.914 738.679   3
   7   9  -7 821.815 1539.44   5
   7   9  -7 1246.71 816.029   2
  -7  -9   7 73.6906 1329.77   7
  -7 -10   7 1903.62 871.437   3
   7  10  -7 2882.15 1596.72   5
   7  10  -7 2403.69 872.124   2
  -7 -10   7 2044.91 1587.55   7
  -7 -11   7-1629.40 1423.16   7
   7  11  -7 98.5944 845.160   2
  -7  -3   8 55.6670 705.168   3
   7   3  -8 2575.41 1448.42   5
  -7  -3   8 3149.65 1410.75   7
   7   3  -8 1223.20 734.851   2
  -7  -4   8-28.9079 698.195   3
   7   4  -8-626.316 1367.14   5
   7   4  -8 381.950 731.788   2
  -7  -4   8 711.690 1275.02   7
  -7  -5   8 329.284 724.547   3
   7   5  -8-873.529 1264.42   5
   7   5  -8 455.853 743.344   2
  -7  -5   8 2025.72 1397.97   7
   7   6  -8-120.349 1824.85   5
   7   6  -8 92.8849 959.007   2
  -7  -7   8-168.647 789.170   3
   7   7  -8-558.160 1471.84   5
   7   7  -8 96.2851 777.923   2
  -7  -7   8-870.613 1407.53   7
  -7  -8   8 2080.02 991.048   3
   7   8  -8 1466.99 1721.22   5
   7   8  -8 1293.02 988.211   2
  -7  -9   8 497.565 830.149   3
   7   9  -8 1086.61 1530.38   5
   7   9  -8 614.410 866.592   2
  -7  -9   8 77.0423 1413.91   7
   7  10  -8-455.113 892.890   2
  -7 -10   8 396.186 1520.92   7
  -7  -4   9 1630.40 950.012   3
   7   4  -9 2334.95 1405.09   5
   7   4  -9 2267.47 868.749   2
  -7  -4   9 136.979 1514.07   7
  -7  -5   9 315.622 844.757   3
   7   5  -9 361.684 1431.54   5
   7   5  -9 819.362 870.860   2
  -7  -5   9 784.843 1409.49   7
  -7  -6   9 5597.93 1285.78   3
   7   6  -9 3798.26 1760.24   5
   7   6  -9 6544.01 1276.03   2
  -7  -6   9 7623.08 2067.30   7
  -7  -7   9 371.009 904.328   3
   7   7  -9 1447.83 1468.51   5
   7   7  -9 1692.02 914.515   2
  -7  -7   9 229.587 1461.31   7
  -7  -8   9 1647.01 1077.57   3
   7   8  -9 1807.49 1579.66   5
   7   8  -9 1882.69 954.961   2
  -7  -8   9 551.606 1636.45   7
  -7  -5  10-240.487 1014.69   3
   7   5 -10-683.582 1539.86   5
   7   5 -10-34.1602 900.173   2
  -7  -5  10-376.088 1621.10   7
  -7  -6  10-534.822 1034.75   3
   7   6 -10-2105.41 1600.26   5
   7   6 -10 141.530 909.777   2
  -7  -6  10-545.031 1634.66   7
  -7  -7  10-1601.10 1058.60   3
   7   7 -10 767.385 1601.10   5
   7   7 -10-1277.75 1018.60   2
  -7  -7  10-160.579 1614.77   7
   7   6 -11 708.811 1042.19   2
  -7  -6  11-657.007 1782.90   7
   8  12  -2 741.704 1654.17   5
   8  13  -2 962.303 1651.99   5
  -8  -7   3 61.8648 842.589   7
  -8  -8   3 63.6726 924.581   7
  -8  -9   3-982.343 1036.29   7
   8  10  -3 5935.54 2747.24   5
  -8 -10   3 29466.8 2780.71   7
  -8 -11   3-207.017 1213.04   7
   8  11  -3-1906.19 1592.11   5
  -8 -12   3 141.342 1120.61   7
   8  12  -3-1349.41 1526.25   5
  -8 -13   3 1083.05 1251.59   7
   8  13  -3-308.950 1426.20   5
  -8  -4   4 3062.19 967.589   7
  -8  -5   4 761.930 974.650   7
   8   6  -4-1519.59 869.938   2
  -8  -7   4 691.277 1070.96   7
   8   7  -4 1622.10 701.643   2
  -8  -8   4 259.196 1099.14   7
   8   8  -4 1019.23 702.035   2
   8   8  -4 1656.11 1486.33   5
  -8  -9   4 2902.96 1259.94   7
   8   9  -4-801.195 717.932   2
   8   9  -4 506.257 1571.92   5
  -8 -10   4 485.634 1200.74   7
   8  10  -4 823.763 707.448   2
   8  10  -4 2269.81 1484.61   5
  -8 -11   4 355.790 1340.70   7
   8  11  -4 145.743 707.198   2
   8  11  -4-183.882 1336.01   5
  -8 -12   4-1383.67 1354.79   7
   8  12  -4 1253.62 777.192   2
  -8 -12   4 482.703 558.418   3
   8  12  -4-249.701 1508.30   5
  -8  -3   5 1451.71 1081.04   7
   8   4  -5 6282.78 1189.77   2
  -8  -5   5-2976.73 1242.24   7
   8   5  -5-768.947 665.885   2
   8   5  -5-342.138 1493.22   5
  -8  -6   5 628.952 1061.00   7
   8   6  -5 436.698 635.409   2
   8   6  -5-414.784 1490.19   5
  -8  -7   5 455.114 1131.59   7
   8   7  -5-105.540 671.940   2
   8   7  -5 141.926 1540.18   5
  -8  -8   5-202.733 1221.92   7
   8   8  -5-54.4699 673.311   2
   8   8  -5 263.133 1367.86   5
  -8  -9   5 973.971 1270.93   7
   8   9  -5-28.0645 688.164   2
   8   9  -5 666.436 1277.38   5
   8  10  -5 28.8418 760.915   2
  -8 -10   5 239.771 541.482   3
   8  10  -5-681.079 1474.14   5
  -8 -11   5-1904.73 1390.70   7
   8  11  -5-88.7148 728.901   2
  -8 -11   5 79.2821 613.886   3
   8  11  -5-401.113 1307.36   5
   8   2  -6-867.805 767.409   2
   8   2  -6-3067.59 1703.46   5
  -8  -3   6 579.948 1063.52   7
   8   3  -6 23.6391 598.909   2
   8   3  -6-714.105 1438.62   5
  -8  -4   6 850.343 1295.82   7
   8   4  -6 4518.53 809.678   2
   8   4  -6 1214.34 1379.96   5
  -8  -5   6 1135.19 1131.24   7
   8   5  -6 608.690 685.123   2
   8   5  -6 1065.22 1342.76   5
  -8  -6   6 1764.20 1208.59   7
   8   6  -6 1840.80 707.360   2
   8   6  -6 1567.86 1270.65   5
   8   7  -6-1781.28 846.501   2
  -8  -7   6-92.6286 544.372   3
   8   7  -6 119.333 1388.26   5
   8   8  -6 3036.63 822.041   2
  -8  -8   6 1875.16 656.368   3
   8   8  -6 2664.01 1311.93   5
  -8  -8   6 3089.38 1363.45   7
   8   9  -6 57.3512 763.835   2
  -8  -9   6 1049.81 661.984   3
   8   9  -6 422.103 1465.40   5
   8  10  -6 1177.94 769.106   2
  -8 -10   6 28.9180 679.855   3
   8  10  -6 616.161 1351.00   5
  -8 -10   6-1483.41 1434.17   7
   8   2  -7 815.923 715.161   2
   8   2  -7 335.462 1117.51   5
  -8  -3   7-1939.24 1277.65   7
   8   3  -7 145.993 684.775   2
  -8  -3   7-42.6537 517.167   3
   8   3  -7-696.170 1062.50   5
   8   4  -7 25.1500 671.344   2
  -8  -4   7 524.350 550.015   3
   8   4  -7 566.231 1111.24   5
  -8  -4   7-508.506 1215.78   7
   8   5  -7-1332.63 795.254   2
  -8  -5   7-73.7863 563.705   3
  -8  -5   7-1122.36 1286.73   7
   8   6  -7-189.614 755.696   2
  -8  -6   7-1012.50 609.361   3
   8   6  -7-1973.86 1394.83   5
   8   7  -7-28.9508 725.883   2
  -8  -7   7 252.377 647.953   3
   8   7  -7 2027.84 1410.35   5
   8   8  -7-806.167 798.613   2
  -8  -8   7-1063.07 717.886   3
   8   8  -7-1228.55 1438.61   5
  -8  -8   7-1900.87 1478.63   7
   8   9  -7 767.203 791.211   2
  -8  -9   7-217.848 733.362   3
   8   9  -7-463.001 1495.38   5
  -8  -9   7-2855.31 1488.38   7
   8   3  -8 151.267 756.125   2
   8   3  -8-875.857 1554.34   5
   8   4  -8 2035.64 762.310   2
  -8  -4   8 484.212 718.220   3
   8   4  -8-362.269 1378.20   5
  -8  -4   8-799.973 1375.83   7
   8   5  -8 563.831 794.757   2
  -8  -5   8 411.123 711.058   3
   8   5  -8 2054.70 1501.05   5
  -8  -5   8-692.228 1399.79   7
   8   6  -8 1548.02 937.997   2
  -8  -6   8 2294.72 889.716   3
   8   7  -8 1088.97 818.425   2
  -8  -7   8 1027.19 831.731   3
   8   7  -8 1698.74 1628.61   5
  -8  -7   8 2292.82 1499.55   7
   8   8  -8 2883.47 923.556   2
  -8  -8   8 1661.89 908.064   3
   8   8  -8 3277.10 1675.82   5
  -8  -8   8 77.3880 1567.91   7
   8   4  -9 2364.08 1555.53   5
   8   5  -9-274.125 807.566   2
  -8  -5   9 104.678 877.187   3
   8   5  -9-64.0542 1505.89   5
  -8  -5   9-2211.99 1556.96   7
   8   6  -9 378.200 877.572   2
  -8  -6   9 286.469 850.770   3
   8   6  -9-2183.64 1633.90   5
  -8  -6   9-76.2491 1535.77   7
  -8  -7   9 146.646 845.930   3
   8   7  -9 394.867 1636.38   5
  -8  -7   9-550.021 1543.63   7
   8   7  -9 974.904 861.976   2
  -8  -6  10-1195.34 1657.20   7
   8   6 -10 671.247 973.467   2
  -9  -8   4 68.8987 886.315   7
  -9  -9   4 1763.99 1145.38   7
   9   9  -4-1336.95 1746.02   5
  -9 -10   4-72.1610 1083.70   7
   9  10  -4 313.516 1701.16   5
  -9  -5   5-1545.92 984.857   7
  -9  -6   5 2120.25 1257.70   7
   9   6  -5 5853.01 2020.46   5
  -9  -7   5-479.024 1058.16   7
   9   7  -5-426.947 727.096   2
   9   7  -5 380.862 1593.97   5
  -9  -8   5 4353.68 1474.01   7
   9   8  -5 1402.71 843.106   2
   9   8  -5 2327.68 1761.12   5
  -9  -9   5 1726.66 1333.48   7
   9   9  -5 1138.37 754.283   2
   9   9  -5 1712.55 1571.55   5
   9  10  -5 2177.30 849.176   2
   9   2  -6 279.928 1617.08   5
  -9  -3   6 493.573 969.439   7
   9   3  -6-920.301 1521.20   5
  -9  -4   6-2292.72 1260.77   7
   9   4  -6 2327.41 1810.83   5
  -9  -5   6-2046.35 1299.44   7
   9   5  -6-82.2257 731.123   2
   9   5  -6-337.202 1474.81   5
  -9  -6   6 67.9919 1132.84   7
   9   6  -6 282.486 707.566   2
   9   6  -6-1932.38 1470.09   5
  -9  -7   6-424.480 1402.91   7
   9   7  -6-635.445 760.904   2
   9   7  -6-1078.71 1441.70   5
  -9  -8   6 799.107 1261.60   7
   9   8  -6 207.706 723.081   2
  -9  -8   6-301.370 575.138   3
   9   8  -6 64.7200 1404.69   5
  -9  -9   6 967.363 1365.58   7
   9   9  -6 395.350 773.057   2
   9   9  -6 597.641 1202.89   5
  -9  -3   7-63.5776 1177.77   7
   9   3  -7 1107.03 713.278   2
   9   3  -7 531.595 1351.54   5
  -9  -4   7 532.090 1249.36   7
   9   4  -7 1652.59 744.867   2
  -9  -4   7 118.170 570.894   3
   9   4  -7-1397.90 1488.55   5
   9   5  -7 363.754 800.849   2
  -9  -5   7 1018.19 639.712   3
   9   5  -7-1131.40 1348.63   5
  -9  -6   7 1980.73 1389.30   7
   9   6  -7 3663.75 869.884   2
  -9  -6   7 2360.62 770.155   3
   9   6  -7 3360.67 1402.34   5
  -9  -7   7 1393.04 1415.93   7
   9   7  -7 88.4716 809.761   2
  -9  -7   7 520.691 670.414   3
   9   7  -7 1776.90 1359.41   5
  -9  -8   7-225.663 1364.47   7
   9   8  -7 968.770 794.831   2
   9   8  -7 448.873 1337.05   5
  -9  -4   8 481.092 1338.98   7
   9   4  -8-361.192 766.047   2
  -9  -4   8-882.994 713.744   3
   9   4  -8-423.156 1408.05   5
   9   5  -8 775.089 816.510   2
  -9  -5   8 263.040 748.161   3
   9   5  -8 131.245 1538.70   5
  -9  -6   8-1031.50 1442.15   7
   9   6  -8-88.7844 803.825   2
  -9  -6   8-1645.01 801.165   3
   9   6  -8-470.293 1473.23   5
  -9  -7   8-1665.99 1572.57   7
   9   7  -8 513.487 813.079   2
  -9  -7   8 647.184 795.496   3
   9   5  -9 531.739 842.668   2
   9   5  -9 1421.42 1552.23   5
  -9  -5   9 1495.21 1669.95   7
  -9  -6   9-2078.69 1601.58   7
  10   4  -6-1728.10 1708.51   5
  10   5  -6 1681.91 1755.94   5
  10   6  -6-1253.44 1749.91   5
 -10  -7   6 513.186 1143.96   7
  10   7  -6 674.120 1707.53   5
 -10  -4   7 416.659 1055.41   7
  10   4  -7 65.0427 1464.89   5
 -10  -5   7 1638.96 1242.65   7
  10   5  -7-66.4149 1441.51   5
 -10  -6   7 657.639 1374.11   7
 -10  -6   7-105.268 647.766   3
 -10  -5   8-513.652 1460.87   7
 -10  -5   8 514.968 724.135   3
  10   5  -8-304.286 865.362   2
  10   5  -8 65.4837 1053.67   5
   0   0   0    0.00    0.00   0

TITL CoGF_newpar_ in Pnna
REM Pnna (#52, found as Pnan in a-cb setting)
CELL 0.48590   8.220404  11.643740   8.922303  90.0000  90.0000  90.0000
ZERR    4.00   0.004261   0.002021   0.003024   0.0000   0.0000   0.0000
LATT  1
SYMM -x+1/2,-y, z
SYMM -x+1/2, y+1/2,-z+1/2
SYMM  x,-y+1/2,-z+1/2
SFAC C H N O Co
UNIT 16.00 36.00 12.00 24.00 4.00
TREF
HKLF 4
END
;
_shelx_hkl_checksum   47576

 
data_023_CoGF_1-21GPa
 
_audit_creation_method
;
XIA2 0.5.438-g5f426072-dials-1.7
SHELXL-2017/1
;
_audit_creation_date              2018-08-01

_publ_contact_author_address     
;
School of Physics and Astronomy
Queen Mary University of London
Mile End Rd, London E1 4NS
U.K.
;
_publ_contact_author_email       a.e.phillips@qmul.ac.uk
_publ_contact_author_name        'Anthony E. Phillips'
_publ_contact_author_phone       '+44 2078 823 429'

_chemical_name_systematic        'guanidinium cobalt(II) formate'
_chemical_name_common            'guanidinium cobalt(II) formate'
_chemical_formula_moiety         'C3 H3 Co O6, C H6 N3'
_chemical_formula_sum            'C4 H9 Co N3 O6'
_chemical_formula_weight          254.07

loop_
 _atom_type_symbol
 _atom_type_description
 _atom_type_scat_dispersion_real
 _atom_type_scat_dispersion_imag
 _atom_type_scat_source
 'C'  'C'   0.0010   0.0010
 'International Tables Vol C Tables 4.2.6.8 and 6.1.1.4'
 'H'  'H'   0.0000   0.0000
 'International Tables Vol C Tables 4.2.6.8 and 6.1.1.4'
 'Co'  'Co'   0.2660   0.4750
 'International Tables Vol C Tables 4.2.6.8 and 6.1.1.4'
 'N'  'N'   0.0020   0.0010
 'International Tables Vol C Tables 4.2.6.8 and 6.1.1.4'
 'O'  'O'   0.0040   0.0030
 'International Tables Vol C Tables 4.2.6.8 and 6.1.1.4'
 
_space_group_crystal_system       orthorhombic
_space_group_IT_number            52
_space_group_name_H-M_alt         'P n n a'
_space_group_name_Hall            '-P 2a 2bc'
 
_shelx_space_group_comment
;
The symmetry employed for this shelxl refinement is uniquely defined
by the following loop, which should always be used as a source of
symmetry information in preference to the above space-group names.
They are only intended as comments.
;
 
loop_
 _space_group_symop_operation_xyz
 'x, y, z'
 '-x+1/2, -y, z'
 '-x+1/2, y+1/2, -z+1/2'
 'x, -y+1/2, -z+1/2'
 '-x, -y, -z'
 'x-1/2, y, -z'
 'x-1/2, -y-1/2, z-1/2'
 '-x, y-1/2, z-1/2'
 
_cell_length_a                    8.141(12)
_cell_length_b                    11.583(5)
_cell_length_c                    8.896(8)
_cell_angle_alpha                 90
_cell_angle_beta                  90
_cell_angle_gamma                 90
_cell_volume                      838.9(15)
_cell_formula_units_Z             4
_cell_measurement_temperature     293(2)
_cell_measurement_reflns_used     498
_cell_measurement_theta_max       19.5719820457
_cell_measurement_theta_min       1.95231678705
 
_exptl_crystal_description       block
_exptl_crystal_colour            'intense pink'
_exptl_crystal_density_diffrn     2.012          
_exptl_crystal_F_000              516
_exptl_crystal_size_max          0.08
_exptl_crystal_size_mid          0.02
_exptl_crystal_size_min          0.02
_exptl_absorpt_coefficient_mu     0.714
_exptl_absorpt_correction_T_min   0.99947259045
_exptl_absorpt_correction_T_max   1.0
_exptl_absorpt_correction_type    empirical
_exptl_absorpt_process_details    
;
CCP4 7.0.044: AIMLESS, version 0.5.32 : 29/03/17
Scaling & analysis of unmerged intensities, absorption correction using spherical harmonics
;

_diffrn_ambient_temperature       293(2)
_diffrn_ambient_pressure	  1210000
_diffrn_radiation_wavelength      0.4859
_diffrn_radiation_type                    'Synchrotron' 
_diffrn_radiation_source                  'Diamond Light Source Beamline I19'
_diffrn_radiation_monochromator           'double crystal Silicon 111'
_diffrn_measurement_specimen_support      'diamond anvil cell'
_diffrn_measurement_device                'Newport IS4CCD (4 circle)'
_diffrn_measurement_device_type   	  'Pilatus 300K'
_diffrn_measurement_method        		
;
\w scans with 0.2 degree frames
;
_diffrn_reflns_number             1445
_diffrn_reflns_av_unetI/netI      0.1163
_diffrn_reflns_av_R_equivalents   0.0751
_diffrn_reflns_limit_h_min        -6
_diffrn_reflns_limit_h_max        8
_diffrn_reflns_limit_k_min        -14
_diffrn_reflns_limit_k_max        14
_diffrn_reflns_limit_l_min        -9
_diffrn_reflns_limit_l_max        8
_diffrn_reflns_theta_min          2.318
_diffrn_reflns_theta_max          18.637
_diffrn_reflns_theta_full         16.950
_diffrn_measured_fraction_theta_max   0.431
_diffrn_measured_fraction_theta_full  0.457
_diffrn_reflns_Laue_measured_fraction_max    0.431
_diffrn_reflns_Laue_measured_fraction_full   0.457
_diffrn_reflns_point_group_measured_fraction_max   0.431
_diffrn_reflns_point_group_measured_fraction_full  0.457
_reflns_number_total              433
_reflns_number_gt                 208
_reflns_threshold_expression      'I > 2\s(I)'
_reflns_Friedel_coverage          0.000
_reflns_Friedel_fraction_max      .
_reflns_Friedel_fraction_full     .
 
_reflns_special_details
;
 Reflections were merged by SHELXL according to the crystal
 class for the calculation of statistics and refinement.
 
 _reflns_Friedel_fraction is defined as the number of unique
 Friedel pairs measured divided by the number that would be
 possible theoretically, ignoring centric projections and
 systematic absences.
;
 
_computing_data_reduction         
;
aimless (Evans, P. R. and Murshudov, G. N., 2013)
ccp4 (Winn, M. D. et al., 2011)
DIALS 1.7.3-gc8f60bf0-release
pointless (Evans, P., 2006)
XIA2 0.5.438-g5f426072-dials-1.7 (Winter, G., 2010)
;

_publ_section_references          
;
Evans, P. (2006) Acta Cryst. D62, 72-82.
Evans, P. R. and Murshudov, G. N. (2013) Acta Cryst. D69, 1204-1214.
Winn, M. D. et al. (2011) Acta Cryst. D67, 235-242.
Winter, G. (2010) J. Appl. Cryst. 43, 186-190.
;

_computing_cell_refinement        'DIALS 2theta refinement, DIALS 1.7.3-gc8f60bf0-release'
_computing_structure_solution     'SHELXT 2014/5 (Sheldrick, 2014)'
_computing_structure_refinement 'SHELXL-2017/1 (Sheldrick, 2017)'
_refine_ls_structure_factor_coef  Fsqd
_refine_ls_matrix_type            full
_refine_ls_weighting_scheme       calc
_refine_ls_weighting_details
'w=1/[\s^2^(Fo^2^)+(0.0298P)^2^] where P=(Fo^2^+2Fc^2^)/3'
_atom_sites_solution_primary      dual
_atom_sites_solution_secondary    dual
_atom_sites_solution_hydrogens    geom
_refine_ls_hydrogen_treatment     constr
_refine_ls_extinction_method      none
_refine_ls_extinction_coef        .
_refine_ls_number_reflns          433
_refine_ls_number_parameters      66
_refine_ls_number_restraints      42
_refine_ls_R_factor_all           0.1188
_refine_ls_R_factor_gt            0.0499
_refine_ls_wR_factor_ref          0.0973
_refine_ls_wR_factor_gt           0.0814
_refine_ls_goodness_of_fit_ref    0.931
_refine_ls_restrained_S_all       0.893
_refine_ls_shift/su_max           0.000
_refine_ls_shift/su_mean          0.000
 
loop_
 _atom_site_label
 _atom_site_type_symbol
 _atom_site_fract_x
 _atom_site_fract_y
 _atom_site_fract_z
 _atom_site_U_iso_or_equiv
 _atom_site_adp_type
 _atom_site_occupancy
 _atom_site_site_symmetry_order  
 _atom_site_calc_flag
 _atom_site_refinement_flags_posn
 _atom_site_refinement_flags_adp
 _atom_site_refinement_flags_occupancy
 _atom_site_disorder_assembly
 _atom_site_disorder_group
Co1 Co 0.2626(2) 0.250000 0.250000 0.0201(6) Uani 1 2 d S T P . .
O21 O 0.4171(8) 0.1781(4) 0.4096(6) 0.0262(19) Uani 1 1 d . . . . .
C21 C 0.5331(12) 0.2209(6) 0.4823(8) 0.021(3) Uani 1 1 d . . . . .
H21 H 0.594976 0.278729 0.437069 0.025 Uiso 1 1 calc R U . . .
O22 O 0.5707(8) 0.1902(4) 0.6128(6) 0.0283(19) Uani 1 1 d . . . . .
O31 O 0.2637(7) 0.4047(3) 0.3697(6) 0.0273(19) Uani 1 1 d . . . . .
C31 C 0.250000 0.500000 0.3039(12) 0.028(4) Uani 1 2 d S TU P . .
H31 H 0.250002 0.500001 0.199361 0.033 Uiso 1 2 calc R U P . .
N41 N 0.250000 0.500000 0.9048(11) 0.033(3) Uani 1 2 d S T P . .
H41A H 0.312931 0.453331 0.953183 0.039 Uiso 0.5 1 calc R U P . .
H41B H 0.187069 0.546669 0.953183 0.039 Uiso 0.5 1 calc R U P . .
C41 C 0.250000 0.500000 0.7588(14) 0.028(3) Uani 1 2 d S T P . .
N42 N 0.3468(11) 0.4282(5) 0.6830(8) 0.037(3) Uani 1 1 d . . . . .
H42A H 0.410042 0.381315 0.730642 0.044 Uiso 1 1 calc R U . . .
H42B H 0.346194 0.428664 0.586337 0.044 Uiso 1 1 calc R U . . .
 
loop_
 _atom_site_aniso_label
 _atom_site_aniso_U_11
 _atom_site_aniso_U_22
 _atom_site_aniso_U_33
 _atom_site_aniso_U_23
 _atom_site_aniso_U_13
 _atom_site_aniso_U_12
Co1 0.0278(19) 0.0161(6) 0.0163(12) 0.0014(6) 0.000 0.000
O21 0.027(6) 0.027(3) 0.025(4) 0.003(2) -0.014(3) -0.002(3)
C21 0.020(8) 0.022(4) 0.021(6) 0.003(3) -0.006(4) -0.009(4)
O22 0.035(7) 0.037(3) 0.013(4) 0.002(3) -0.009(3) -0.005(3)
O31 0.047(7) 0.0102(19) 0.025(4) -0.003(2) 0.001(3) 0.004(3)
C31 0.047(15) 0.025(4) 0.011(9) 0.000 0.000 -0.002(6)
N41 0.059(12) 0.023(4) 0.016(6) 0.000 0.000 0.012(6)
C41 0.042(12) 0.022(4) 0.019(6) 0.000 0.000 -0.004(6)
N42 0.055(10) 0.045(3) 0.010(6) -0.005(3) -0.002(4) 0.018(4)
 
_geom_special_details
;
 All esds (except the esd in the dihedral angle between two l.s. planes)
 are estimated using the full covariance matrix.  The cell esds are taken
 into account individually in the estimation of esds in distances, angles
 and torsion angles; correlations between esds in cell parameters are only
 used when they are defined by crystal symmetry.  An approximate (isotropic)
 treatment of cell esds is used for estimating esds involving l.s. planes.
;
 
loop_
 _geom_bond_atom_site_label_1
 _geom_bond_atom_site_label_2
 _geom_bond_distance
 _geom_bond_site_symmetry_2
 _geom_bond_publ_flag
Co1 O21 2.071(6) 4 ?
Co1 O21 2.071(6) . ?
Co1 O31 2.084(4) . ?
Co1 O31 2.084(4) 4 ?
Co1 O22 2.100(6) 7_565 ?
Co1 O22 2.100(6) 6_556 ?
O21 C21 1.247(8) . ?
C21 O22 1.252(8) . ?
C21 H21 0.9300 . ?
O31 C31 1.255(7) . ?
C31 H31 0.9300 . ?
N41 C41 1.299(13) . ?
N41 H41A 0.8600 . ?
N41 H41B 0.8600 . ?
C41 N42 1.329(8) . ?
C41 N42 1.329(8) 2_565 ?
N42 H42A 0.8600 . ?
N42 H42B 0.8600 . ?
 
loop_
 _geom_angle_atom_site_label_1
 _geom_angle_atom_site_label_2
 _geom_angle_atom_site_label_3
 _geom_angle
 _geom_angle_site_symmetry_1
 _geom_angle_site_symmetry_3
 _geom_angle_publ_flag
O21 Co1 O21 105.2(4) 4 . ?
O21 Co1 O31 90.1(2) 4 . ?
O21 Co1 O31 89.6(2) . . ?
O21 Co1 O31 89.6(2) 4 4 ?
O21 Co1 O31 90.1(2) . 4 ?
O31 Co1 O31 179.5(3) . 4 ?
O21 Co1 O22 85.5(2) 4 7_565 ?
O21 Co1 O22 169.3(3) . 7_565 ?
O31 Co1 O22 91.0(2) . 7_565 ?
O31 Co1 O22 89.4(2) 4 7_565 ?
O21 Co1 O22 169.3(3) 4 6_556 ?
O21 Co1 O22 85.5(2) . 6_556 ?
O31 Co1 O22 89.4(2) . 6_556 ?
O31 Co1 O22 91.0(2) 4 6_556 ?
O22 Co1 O22 83.9(3) 7_565 6_556 ?
C21 O21 Co1 130.9(5) . . ?
O21 C21 O22 123.6(8) . . ?
O21 C21 H21 118.2 . . ?
O22 C21 H21 118.2 . . ?
C21 O22 Co1 128.9(5) . 6_656 ?
C31 O31 Co1 121.2(6) . . ?
O31 C31 O31 124.4(10) . 2_565 ?
O31 C31 H31 117.8 . . ?
O31 C31 H31 117.8 2_565 . ?
C41 N41 H41A 120.0 . . ?
C41 N41 H41B 120.0 . . ?
H41A N41 H41B 120.0 . . ?
N41 C41 N42 120.5(6) . . ?
N41 C41 N42 120.5(6) . 2_565 ?
N42 C41 N42 119.0(13) . 2_565 ?
C41 N42 H42A 120.0 . . ?
C41 N42 H42B 120.0 . . ?
H42A N42 H42B 120.0 . . ?
 
_refine_diff_density_max    0.417
_refine_diff_density_min   -0.461
_refine_diff_density_rms    0.088

_shelx_res_file
;
TITL CoGF 1.21 GPa in Pnna
    023_CoGF_1-21GPa.res
    created by SHELXL-2017/1 at 15:01:21 on 01-Aug-2018
CELL 0.4859 8.141 11.5833 8.8956 90 90 90
ZERR 4 0.0117 0.0054 0.0082 0 0 0
LATT 1
SYMM 0.5-X,-Y,+Z
SYMM 0.5-X,0.5+Y,0.5-Z
SYMM +X,0.5-Y,0.5-Z
SFAC C H Co N O
DISP C 0.001 0.001 6.068
DISP Co 0.266 0.475 1359.652
DISP H -0 0 0.607
DISP N 0.002 0.001 8.983
DISP O 0.004 0.003 13.336
UNIT 16 36 4 12 24
RIGU

L.S. 10
PLAN  15
BOND $H
LIST 3
FMAP 2
ACTA

OMIT     2   5   7
OMIT     1  13   1
OMIT     6  10   5
OMIT     2  13   3
OMIT     2   8   8

RIGU
ISOR 0.05 C31

WGHT    0.029800
FVAR       0.62442
CO1   3    0.262617    0.250000    0.250000    10.50000    0.02784    0.01608 =
         0.01634    0.00135    0.00000    0.00000
O21   5    0.417102    0.178077    0.409578    11.00000    0.02696    0.02693 =
         0.02473    0.00342   -0.01377   -0.00220
C21   1    0.533050    0.220874    0.482266    11.00000    0.01990    0.02208 =
         0.02102    0.00281   -0.00649   -0.00852
AFIX  43
H21   2    0.594976    0.278729    0.437069    11.00000   -1.20000
AFIX   0
O22   5    0.570665    0.190217    0.612776    11.00000    0.03486    0.03713 =
         0.01285    0.00174   -0.00859   -0.00503
O31   5    0.263730    0.404657    0.369671    11.00000    0.04698    0.01021 =
         0.02481   -0.00326    0.00136    0.00352
C31   1    0.250000    0.500000    0.303907    10.50000    0.04738    0.02520 =
         0.01059    0.00000    0.00000   -0.00210
AFIX  43
H31   2    0.250002    0.500001    0.199361    10.50000   -1.20000
AFIX   0

N41   4    0.250000    0.500000    0.904844    10.50000    0.05890    0.02271 =
         0.01642    0.00000    0.00000    0.01190
AFIX  93
H41A  2    0.312931    0.453331    0.953183    10.50000   -1.20000
H41B  2    0.187069    0.546669    0.953183    10.50000   -1.20000
AFIX   0
C41   1    0.250000    0.500000    0.758826    10.50000    0.04227    0.02152 =
         0.01889    0.00000    0.00000   -0.00389
N42   4    0.346807    0.428209    0.683011    11.00000    0.05471    0.04476 =
         0.01023   -0.00483   -0.00246    0.01787
AFIX  93
H42A  2    0.410042    0.381315    0.730642    11.00000   -1.20000
H42B  2    0.346194    0.428664    0.586337    11.00000   -1.20000
AFIX   0
HKLF 4


REM  CoGF 1.21 GPa in Pnna
REM R1 =  0.0499 for     208 Fo > 4sig(Fo)  and  0.1188 for all     433 data
REM     66 parameters refined using     42 restraints

END

WGHT      0.0283      0.0000

REM Highest difference peak  0.417,  deepest hole -0.461,  1-sigma level  0.088
Q1    1   0.2500  0.5000  0.8276  10.50000  0.05    0.42
Q2    1   0.6179  0.2525  0.6718  11.00000  0.05    0.40
Q3    1   0.1940  0.3317  0.3270  11.00000  0.05    0.36
Q4    1   0.7301  0.2939  0.4161  11.00000  0.05    0.35
Q5    1   0.2500  0.5000  0.6772  10.50000  0.05    0.34
Q6    1   0.4238  0.2533  0.3277  11.00000  0.05    0.33
Q7    1   0.5977  0.1378  0.7525  11.00000  0.05    0.33
Q8    1   0.6941  0.1678  0.6746  11.00000  0.05    0.31
Q9    1   0.2734  0.3498  0.2507  11.00000  0.05    0.30
Q10   1   0.0496  0.4396  0.9410  11.00000  0.05    0.27
Q11   1   0.2593  0.3399  0.6815  11.00000  0.05    0.27
Q12   1   0.2574  0.3379  0.8215  11.00000  0.05    0.26
Q13   1   0.1664  0.4225  0.6619  11.00000  0.05    0.26
Q14   1   0.3459  0.4233  0.8254  11.00000  0.05    0.26
Q15   1   0.5177  0.2106  0.7446  11.00000  0.05    0.25
;
_shelx_res_checksum   42604

_shelx_hkl_file
;
   0   2   0 3657.90  253.86
   0   2   0 3687.79  268.27
   0   2   0 3533.07  252.38
   0   2   0 3209.39  262.84
   0  -2   0 3089.52  233.17
   0  -2   0 3282.60  338.91
   0   2   1    3.76    9.31
   0  -2  -1    2.79    3.95
   0   2  -1    5.58    6.01
   0   2  -1    1.74   11.87
   0  -2   1    0.63    5.23
   0   2  -2   10.63   14.37
   0  -2   2    0.67    7.37
   0   3   0    1.83    7.61
   0   3   0    0.58    5.20
   0   3   0   -8.70    9.39
   0  -3   0    1.66    4.75
   0  -3   0   -1.90   11.86
   0   3   1 2033.28  254.46
   0  -3  -1 2095.57  171.24
   0  -3  -1 2065.02  229.82
   0   3  -1 1935.69  141.91
   0   3  -1 1993.40  150.49
   0   3  -1 1823.06  152.81
   0   3  -1 1910.67  146.82
   0  -3   1 2002.67  148.50
   0  -3   1 2038.16  157.52
   0   3  -2    2.49   12.60
   0   3  -2   -8.58   21.98
   0  -3   2    4.46    9.88
   0   4   0 4690.99  338.94
   0   4   0 4236.51  305.25
   0   4   0 4116.26  328.86
   0   4   0 3791.05  312.03
   0  -4   0 4396.22  308.31
   0  -4   0 4342.10  374.01
   0   4   1   -6.88   10.13
   0   4   1    0.69   18.60
   0   4   1    3.25   26.17
   0  -4  -1   -2.33    8.16
   0  -4  -1   -9.80   18.89
   0   4  -1    2.44   12.53
   0   4  -1    2.73    8.35
   0   4  -1   -7.57   14.32
   0   4  -1   -2.98   24.71
   0  -4   1   10.85   24.29
   0  -4   1  -28.87   14.17
   0   4  -3   -3.78   18.39
   0   4  -3    3.15   31.82
   0  -4   3    0.68   17.51
   0   4  -4 3876.95  457.68
   0  -4   4 3764.25  287.96
   0  -5   0    0.00   10.15
   0   5  -2    3.93   18.83
   0   5  -2    4.09   20.56
   0   5  -2    8.98   39.26
   0  -5   2    1.18   17.86
   0   5  -3  696.50   64.48
   0   5  -3  698.23   75.08
   0  -5   3  699.05   59.56
   0   5  -5  700.43   85.21
   0  -5   5  685.20   63.02
   0   6   0 1105.47   96.49
   0   6   0 1075.48   83.27
   0   6   0 1156.66  106.10
   0   6   0 1144.24   99.87
   0  -6   0 1290.68   90.67
   0  -6   0 1084.01  102.75
   0   6   1    6.69   38.97
   0   6  -1  -48.07   23.36
   0   6  -1    8.20   12.94
   0   6  -1    1.26   25.48
   0   6  -1  -13.09   41.13
   0  -6   1  -13.63   12.08
   0  -6   1  -29.59   33.31
   0  -6   1  -22.80   23.47
   0   6   2 1950.26  193.87
   0   6  -2 2043.47  152.15
   0   6  -2 1987.44  152.10
   0   6  -2 2114.49  170.17
   0  -6   2 2127.92  154.90
   0   6  -4 1499.42  130.70
   0   6  -4 1654.01  154.15
   0  -6   4 1545.63  120.85
   0   6  -6   15.61   32.25
   0   7   0    2.82   21.91
   0   7   0    6.89   16.70
   0   7   0  -52.68   45.76
   0  -7   0  -43.83   36.67
   0  -7  -1   -4.07   18.23
   0  -7   1    1.31   15.95
   0   7   3  369.37   48.03
   0   7  -3  374.30   44.98
   0   7  -3  453.67   69.36
   0  -7   3  429.57   44.95
   0   7  -4   14.82   30.71
   0   7  -4    7.91   62.46
   0  -7   4   10.72   31.67
   0   7  -5   12.28   33.56
   0   7  -5   74.86   64.60
   0  -7   5   21.05   33.04
   0   7  -6   12.16   37.34
   0   8   0  352.68   42.79
   0   8   0  338.68   51.81
   0   8   0  488.43   67.64
   0  -8   0  372.99   37.19
   0  -8   0  386.37   60.48
   0   8   1  -24.65   20.78
   0   8   1  -87.08   43.99
   0   8   1   -9.59   50.76
   0  -8  -1   23.66   20.38
   0  -8  -1   -3.87   44.23
   0   8  -1    1.85   27.53
   0   8  -1    6.30   18.28
   0   8  -1    0.40   33.09
   0   8  -1  -28.87   58.91
   0  -8   1  -19.74   17.79
   0  -8   1   -8.64   44.12
   0   8   2 1668.33  147.16
   0   8   2 1812.33  216.89
   0   8  -2 1814.29  138.04
   0   8  -2 1711.87  157.85
   0  -8   2 1909.02  141.37
   0  -8   2 1638.56  232.62
   0   8  -4 2176.92  168.32
   0   8  -4 2215.76  200.32
   0  -8   4 2218.69  172.12
   0   8  -6  530.45   61.94
   0   8  -6  517.32   97.62
   0  -8   6  496.36   58.88
   0   9   2  -39.72   26.30
   0   9   2  -37.41   61.58
   0  -9  -2   32.42   42.23
   0   9  -2    3.98   35.91
   0   9  -2   33.69   71.17
   0  -9   2  -11.59   32.52
   0  -9   2   21.55   55.22
   0   9  -3  122.98   38.65
   0   9  -3  125.51   69.02
   0  -9   3  174.18   37.95
   0   9  -5  105.60   43.57
   0   9  -5  108.54   79.38
   0  -9   5  175.86   42.74
   0   9  -7   -3.02   47.12
   0  10   0    2.23   27.11
   0  10   0    6.91   64.78
   0  10   1    5.60   61.05
   0  10  -1    9.82   34.36
   0  10  -1  -62.34   79.36
   0  10   3  -38.16   73.17
   0  10  -3    0.00   43.27
   0  10  -3    9.97   70.55
   0 -10   3   10.12   35.97
   0  10  -4 1168.74  100.88
   0 -10   5  -56.47   43.01
   0  10  -6  159.02   52.86
   0 -10   6  229.80   49.94
   0  11   0   65.95   77.35
   0  11   1   55.99   67.94
   0  11  -1    0.01   36.95
   0  11  -1  -20.27   77.66
   0 -11   1    8.86   38.37
   0  11   2   26.99   68.31
   0  11  -2  -22.24   40.53
   0  11  -2  -25.25   86.65
   0 -11   2  -19.60   41.44
   0 -11   4   11.17   45.99
   0  11  -5  101.55   48.72
   0 -11   5  202.96   56.21
   0 -11   6  -44.30   47.11
   0  11  -7   18.46   53.05
   0 -11   7   71.07   44.76
   0  12  -1  -63.22   37.30
   0 -12   2  843.91   80.89
   0  12  -3   20.51   44.58
   0 -12   3  -52.86   45.10
   0  12  -4   93.58   47.39
   0 -12   4   68.76   53.09
   0  12  -6  294.93   59.15
   0  13  -1    0.00   35.94
   0 -13   1   23.96   43.62
   0  13  -2  -38.44   43.73
   0 -13   2    0.00   43.23
   0  13  -4   13.47   49.36
   0 -13   4   14.01   52.65
   0  13  -5  -64.55   52.05
   0 -14   1   24.02   46.78
   0  14  -2  167.24   48.30
   0 -14   2  222.71   52.66
   0  14  -3  154.36   55.86
   1   0  -1 3605.65  396.17
   1   0  -1 5478.45  495.16
   1   0  -1 4713.44  537.78
   1   0  -1 5272.12  412.29
  -1   0   1 5552.52  362.41
  -1   0   1 4970.65  367.79
  -1   0   1 4789.56  371.95
  -1   0   1 6169.35 1215.42
  -1   0   1 4814.52  372.47
   1   0  -2   -3.77    4.92
   1   0  -2    2.31    8.92
  -1   0   2    0.52    5.71
  -1   0   2   -3.35    3.87
  -1   0   2    0.38    9.90
   1   0  -3  289.22   29.69
  -1   0   3  380.65   69.63
   1  -1   0    2.66    6.10
  -1   1   0    1.68    3.80
   1  -1  -1   23.34    8.32
  -1   1   1   14.91    5.10
  -1   1   1   14.65    9.65
  -1  -1   1   29.12    4.03
  -1  -1   1   16.34    7.41
  -1  -1   1   20.28    8.11
   1   1  -1   14.63    5.51
   1   1  -1   15.98    9.74
   1   1  -1   16.58    6.28
   1  -1  -2  380.25   28.32
  -1   1   2  406.33   32.55
  -1   1   2  362.76   33.05
  -1  -1   2  361.36   29.17
  -1  -1   2  331.07   27.43
  -1  -1   2  369.38   33.83
   1   1  -2  366.46   30.19
   1   1  -2  305.44   26.46
   1   1  -2  416.05   33.79
   1  -1  -3   70.97   11.47
  -1   1   3   88.49   15.35
  -1   1   3   60.36   22.16
  -1  -1   3   86.23   10.84
   1   1  -3   34.11   19.37
  -1  -2   0    3.12    8.76
   1  -2   0    2.18    3.98
   1  -2   0  -19.99   10.70
  -1   2   0    3.60    5.79
  -1   2   0  -21.95   12.67
  -1   2   0    0.11    7.52
   1  -2  -1 7907.69  884.70
   1  -2  -1 7524.30  669.66
   1  -2  -1 6434.37  622.86
  -1   2   1 7436.23  525.65
  -1   2   1 6750.55  479.49
  -1   2   1 6669.97  486.63
  -1   2   1 6751.91  475.47
  -1  -2   1 6210.59  559.45
   1   2  -1 7027.89  531.14
   1   2  -1 6766.37  561.39
   1  -2  -2   72.49   10.27
  -1   2   2   75.39   11.31
  -1   2   2   51.39   16.86
  -1  -2   2   77.16    7.36
  -1  -2   2   71.10   10.69
   1   2  -2   90.02   12.30
   1   2  -2   48.70   10.16
   1   2  -2   81.16   21.80
  -1   2   3 1376.48  128.04
  -1  -2   3 1249.12   96.46
   1   2  -3 1314.53  112.10
   1   2  -3 1348.58  112.63
   1   2  -4    1.27   14.96
   1   3   0  -17.57   24.50
  -1  -3   0    3.14   15.66
   1  -3   0    2.40    7.03
   1  -3   0  -24.63   16.34
  -1   3   0    2.21    8.33
  -1   3   0    3.99    8.01
  -1   3   0   14.13   17.22
  -1   3   0   14.08   14.59
   1  -3  -1  230.04   26.55
  -1   3   1  270.98   22.73
  -1   3   1  262.69   21.96
  -1   3   1  299.09   29.04
  -1   3   1  259.00   25.26
  -1   3  -1  245.10   30.87
   1  -3   1  215.87   21.25
  -1  -3   1  247.86   31.48
   1   3  -1  248.24   25.07
   1   3  -1  282.24   33.98
   1  -3  -2  999.54   72.67
  -1   3   2  990.77   78.39
  -1   3   2  908.73   79.85
  -1  -3   2  979.18  183.92
   1   3  -2  935.91   72.03
   1   3  -2  931.42   78.87
   1  -3  -4  198.20   26.24
  -1   3   4  196.10   58.37
  -1  -3   4  176.12   22.84
   1   3  -4  165.92   26.25
   1   3  -4  216.87   41.18
   1   4   0    4.70   32.09
  -1  -4   0   17.94   21.40
   1  -4   0    9.92   10.51
   1  -4   0   -9.10   20.76
  -1   4   0   -4.99   11.29
  -1   4   0    4.49    9.73
  -1   4   0    3.72   21.09
  -1   4   0    4.01   22.91
   1  -4  -1 1159.65   86.93
   1  -4  -1 1224.76  102.21
  -1   4   1 1166.23   92.55
  -1   4   1 1164.12   83.89
  -1   4   1 1126.16   91.79
  -1   4   1 1096.69   88.42
  -1   4  -1 1091.74  103.04
  -1   4  -1 1125.77  112.82
  -1   4  -1 1089.21  160.85
  -1   4  -1 1107.65   97.68
   1  -4   1 1068.36   84.73
   1  -4   1 1078.87   97.92
  -1  -4   1 1133.72  102.49
   1   4  -1 1186.32   95.56
  -1   4   2   70.79   27.74
   1  -4  -3 4406.77  331.85
  -1   4   3 4470.57  366.82
  -1   4   3 4620.90  437.82
  -1  -4   3 4324.28  309.67
   1   4  -3 4324.19  309.04
   1   4  -3 4051.64  326.47
   1   4  -3 4368.22  324.43
   1  -4  -4  278.55   33.42
  -1   4   4  285.71   35.94
  -1   4   4  361.98   79.25
  -1  -4   4  235.95   30.25
   1   4  -4  239.54   33.54
   1   4  -4  320.46   50.74
  -1  -4   5 1079.76   90.42
   1   4  -5 1213.21  106.55
   1   4  -5 1327.93  138.31
   1  -5  -2  354.75   32.31
   1  -5  -2  424.08   54.64
  -1   5   2  301.47   31.90
  -1   5   2  328.36   43.85
  -1   5   2  361.37   50.09
  -1   5  -2  352.95   40.66
  -1   5  -2  349.62  123.32
  -1   5  -2  308.58   47.16
   1  -5   2  335.14   33.52
  -1  -5   2  418.80   63.89
   1   5  -2  323.47   35.24
   1   5  -2  403.26   51.84
   1  -5  -3   19.61   17.60
  -1   5   3   34.74   19.59
  -1   5   3   42.94   34.28
  -1   5  -3   26.62   37.33
   1  -5   3   20.01   18.26
  -1  -5   3   31.76   20.80
  -1  -5   3   18.09   38.63
   1   5  -3   31.51   22.91
   1   5  -3   36.24   44.95
  -1  -5   5   18.62   24.09
   1   5  -5   15.38   28.78
   1   5  -5    6.95   53.25
  -1  -5   6  519.97   52.90
   1   5  -6  494.71   57.89
   1   5  -6  500.16   85.21
   1   5  -7   -5.29   34.63
   1   6   0    0.00   38.91
  -1  -6   0  -30.21   30.20
   1  -6   0    4.78   18.18
   1  -6   0   26.86   26.53
  -1   6   0   -9.54   15.29
  -1   6   0    7.11   39.05
   1   6   1 1724.50  335.71
  -1  -6  -1 1617.36  204.35
   1  -6  -1 1650.18  122.45
   1  -6  -1 1676.45  142.51
  -1   6   1 1876.04  140.17
  -1   6  -1 1668.02  125.42
  -1   6  -1 1770.91  131.38
  -1   6  -1 1584.71  134.44
  -1   6  -1 1631.08  137.39
   1  -6   1 1676.00  126.12
   1  -6   1 1746.35  144.60
  -1  -6   1 1517.19  142.33
   1   6  -1 1633.40  141.58
   1   6  -1 1733.99  126.59
   1   6  -1 1653.38  140.13
   1  -6  -2    2.77   16.31
   1  -6  -2  -25.66   34.70
  -1   6   2  -26.98   18.17
  -1   6   2    0.00   34.00
  -1   6   2    0.01   34.13
  -1   6  -2  -29.83   22.18
  -1   6  -2    7.81   33.31
  -1   6  -2    8.51   42.71
   1  -6   2    1.96   21.46
  -1  -6   2   13.23   35.63
  -1  -6   2   26.29   10.25
   1   6  -2    0.07   24.30
   1   6  -2    0.00    6.24
   1   6  -2    9.81   43.49
   1  -6  -4  -10.09   21.85
  -1   6   4  -41.67   25.68
  -1   6   4  -26.51   52.63
  -1   6  -4  -32.80   28.21
   1  -6   4    2.97   22.67
  -1  -6   4   13.02   25.62
   1   6  -4   29.71   28.14
   1   6  -4  -29.85   51.76
  -1  -6   6   67.81   30.64
   1   6  -6  163.68   38.31
   1   6  -6   47.30   57.11
   1   6  -7 1249.56  113.14
   1  -7  -2  110.70   22.34
  -1   7   2  138.37   23.50
  -1   7   2   78.71   41.69
  -1   7   2   42.36   42.30
  -1   7  -2   65.79   29.12
  -1   7  -2   69.53   39.05
  -1   7  -2  132.10   53.51
   1  -7   2   66.97   28.60
  -1  -7   2  135.70   46.92
   1   7  -2   76.73   30.97
   1   7  -2   92.56   55.29
   1  -7  -3   14.60   23.38
  -1   7   3   20.97   23.49
  -1   7   3   36.31   42.71
  -1   7   3  -32.06   45.04
  -1   7  -3    6.96   29.82
  -1   7  -3    8.24   38.96
  -1   7  -3   11.95   51.22
   1  -7   3  -15.08   27.64
  -1  -7   3    6.81   27.99
  -1  -7   3    0.60   45.73
   1   7  -3   33.95   33.69
   1   7  -3   16.16   58.57
  -1  -7   5    6.69   34.23
   1   7  -5    1.54   35.03
   1   7  -5   54.66   64.66
  -1  -7   6   33.27   34.21
   1   7  -6   63.28   38.50
   1   7  -6   57.63   71.66
   1   8   0   19.75   49.84
  -1  -8   0    0.62   40.51
   1  -8   0    0.65   16.99
   1  -8   0  -18.57   25.81
   1  -8   0   25.98   40.42
  -1   8   0   10.87   27.26
  -1   8   0    4.88   21.51
  -1   8   0   64.91   41.95
  -1   8   0    7.87   52.07
   1   8   1 1049.56  109.00
   1   8   1 1070.75  146.30
  -1  -8  -1  989.43  129.48
   1  -8  -1 1090.00   82.66
   1  -8  -1  986.59   98.77
  -1   8   1  908.77   94.91
  -1   8   1 1029.55   80.03
  -1   8   1 1005.35   96.45
  -1   8   1 1092.65   98.72
  -1   8  -1  946.34   82.89
  -1   8  -1  946.91   89.30
  -1   8  -1 1101.53  106.54
   1  -8   1  995.65   83.08
   1  -8   1  930.05  148.93
  -1  -8   1 1165.63  109.25
   1   8  -1  913.97   93.72
   1   8  -1 1212.98  108.96
   1  -8  -2   23.62   23.84
   1  -8  -2   24.09   44.82
  -1   8   2   10.07   23.17
  -1   8   2   -9.63   41.19
  -1   8   2   30.88   44.42
  -1   8  -2   23.66   31.07
  -1   8  -2   35.82   56.63
   1  -8   2   17.90   27.25
  -1  -8   2   16.23   47.46
   1   8  -2    0.02   31.08
   1   8  -2   39.75   63.79
   1  -8  -4   10.07   28.83
  -1   8   4   12.78   64.07
  -1   8  -4  -36.93   37.15
  -1   8  -4  -34.59   64.50
   1  -8   4    3.62   34.27
  -1  -8   4   15.98   34.31
   1   8  -4   26.70   36.27
   1   8  -4    0.00   63.42
  -1  -8   6   27.63   38.94
   1   8  -6   32.27   38.09
   1   8  -6   63.08   76.41
   1   8  -8   23.26   46.42
  -1  -9   0   12.80   58.54
  -1   9   0   94.32   35.68
  -1   9   0   -9.15   24.91
   1   9   1   35.43   27.22
   1   9   1   47.63   65.56
  -1  -9  -1    3.15   67.18
   1  -9  -1   81.04   26.19
   1  -9  -1   32.45   54.08
  -1   9   1   37.96   23.58
  -1   9   1   51.57   26.23
  -1   9   1   70.63   47.60
  -1   9   1   75.52   63.15
  -1   9  -1   29.11   36.10
  -1   9  -1   27.84   27.93
  -1   9  -1   14.79   45.44
  -1   9  -1    0.00   66.91
   1  -9   1   36.96   20.29
   1  -9   1   82.85   33.95
   1  -9   1   12.44   53.84
  -1  -9   1   30.45   56.84
   1   9  -1   36.35   33.10
   1   9  -1   57.17   64.73
   1  -9  -2  496.44   47.98
  -1   9   2  399.25   42.67
  -1   9   2  351.41   63.40
  -1   9   2  340.75   66.14
  -1   9  -2  470.11   51.40
  -1   9  -2  424.26   81.15
   1  -9   2  470.51   52.31
   1   9  -2  444.23   55.49
   1   9  -2  461.98   78.90
   1  -9  -3  -20.14   30.34
  -1   9   3   34.80   57.17
  -1   9  -3    0.00   33.40
  -1   9  -3   19.26   63.98
   1  -9   3   18.02   37.20
  -1  -9   3  -26.30   35.61
   1   9  -3    0.00   38.64
   1   9  -3    8.21   82.90
  -1   9  -4  289.86   50.72
   1   9  -4   15.65   44.10
  -1   9  -5  -12.24   40.76
   1  -9   5    1.08   35.04
  -1  -9   5    6.10   42.37
   1   9  -5   11.44   39.30
   1   9  -5   54.77   77.96
  -1  -9   7  -82.20   41.52
   1   9  -7   14.63   44.45
   1   9  -8   25.72   50.19
   1  10   0  -56.33   68.94
   1 -10   0  -27.94   24.08
   1 -10   0    7.34   34.42
  -1  10   0    2.51   33.51
  -1  10   0  -69.26   71.07
   1 -10  -1  432.90   45.93
   1 -10  -3 1172.16  109.32
  -1  10  -3 1044.91   90.28
  -1  10  -3  954.11  119.89
   1 -10   3  981.14   90.86
  -1 -10   3 1050.09   92.29
   1  10  -3 1008.57   95.97
   1  10  -3  948.23  123.56
   1 -10   5 1044.69   96.44
  -1 -10   5 1103.76   97.52
  -1  10  -6  -45.31   49.33
  -1 -10   6    1.89   48.55
   1  10  -6   21.86   42.86
   1  10  -8   27.42   47.27
   1  11   0  -72.30   76.54
   1 -11   0   -9.87   37.85
  -1  11   0   21.04   33.99
  -1  11   0   11.39   77.25
   1  11   1  -60.72   77.64
   1 -11  -1  -29.30   31.42
  -1  11   1   49.47   76.09
  -1  11  -1   11.78   40.72
  -1  11  -1  108.92   82.52
   1 -11   1  -53.70   39.78
   1  11  -1   15.01   81.86
   1 -11  -2   49.82   32.96
   1 -11   2   48.08   41.46
  -1  11  -3  -47.76   44.43
   1 -11   4    6.63   41.03
  -1 -11   4    0.00   42.84
   1  11  -4    3.65   47.83
  -1  11  -5 -142.53   54.57
   1 -11   5 -135.28   48.56
  -1 -11   5   -8.03   45.18
   1  11  -5   -6.62   47.14
   1  11  -7   24.05   51.17
   1 -12   0  -14.54   39.70
  -1  12   0   10.06   34.40
  -1  12  -1  463.74   62.77
   1 -12   1  533.60   61.81
   1 -12  -2    9.67   33.75
  -1 -12   2   21.33   43.26
   1  12  -2   20.41   41.79
  -1  12  -3  171.01   53.39
   1 -12   3  201.66   50.71
  -1 -12   3  282.76   52.14
   1  12  -3  266.10   55.40
  -1  12  -4  -28.66   47.16
   1 -12   4  -38.01   47.47
  -1 -12   4    5.38   44.30
   1  12  -4  -41.12   49.14
  -1  12  -6    9.94   53.99
   1  12  -6    4.25   52.53
   1 -13   1 6815.59  495.43
  -1  13  -2   21.44   46.94
   1 -13   2   31.22   45.19
  -1 -13   2    8.12   46.89
   1  13  -2   32.69   36.42
  -1  13  -4    7.85   51.11
   1 -13   4   26.29   53.28
  -1 -13   4  -39.71   48.69
   1  13  -4  -58.71   53.51
  -1  13  -5   21.90   51.04
   1  13  -5    2.10   49.32
   1 -14   0   17.32   44.48
  -1  14  -1  563.19   72.50
   1 -14   1  746.70   75.32
  -1  14  -2    9.73   49.58
  -1  14  -3   13.52   51.12
   1  14  -3   55.67   47.13
   2   0  -1    3.67   12.60
  -2   0   1    0.72    7.98
  -2   0   1   -0.37   12.38
   2   0  -2 8440.36  660.07
   2   0  -2 9999.00  768.18
  -2   0   2 9539.24  704.33
  -2   0   2 8670.03  662.86
  -2   0   2 8824.95  743.21
   2   0  -3    0.55   11.06
   2   0  -3  -32.72   18.75
   2   0  -3  -32.87   17.35
  -2   0   3   -2.21   11.81
  -2   0   3    0.25    8.80
  -2   0   3  -25.34   20.47
  -2   0   3    8.11   16.37
   2   0  -4 1174.15   96.47
  -2   0   4 1080.79   85.26
   2   0  -5   -0.09   15.71
  -2   0   5   -9.33   37.90
  -2   0   6  928.23   84.45
  -2   0   7   10.96   26.69
   2  -1  -1  700.75   62.92
  -2   1   1  717.92   55.92
  -2   1   1  717.46   95.05
   2  -1  -2  303.11   26.23
   2  -1  -2  328.64   37.17
  -2   1   2  374.30   26.44
  -2   1   2  362.93   30.27
  -2   1   2  377.20   37.34
  -2  -1   2  365.39   29.52
  -2  -1   2  375.40   34.97
  -2  -1   2  378.17   35.62
   2   1  -2  303.42   32.37
   2   1  -2  341.48   35.88
   2   1  -2  410.29   37.90
   2  -1  -3  728.89   51.11
   2  -1  -3  683.43   53.41
  -2   1   3  700.16   53.88
  -2   1   3  744.65   63.47
  -2  -1   3  681.06   51.97
  -2  -1   3  670.14   52.69
  -2  -1   3  677.80   57.87
  -2  -1   3  708.28  107.38
   2   1  -3  703.64   53.48
   2   1  -3  633.19   51.05
   2   1  -3  709.20   61.72
   2   1  -3  667.34   66.75
   2  -1  -4   31.98   14.32
  -2   1   4   41.32   29.80
  -2  -1   4   38.52   14.34
  -2  -1   4   25.53   13.19
  -2  -1   4   28.82   25.02
   2   1  -4   32.51   16.60
   2   1  -4   25.60   12.14
   2   1  -4   28.61   28.04
  -2   1   6   85.45   26.66
  -2  -1   6  101.88   23.64
   2  -2  -1   68.82   20.50
  -2   2   1   65.44   12.87
  -2   2   1   76.58   24.23
  -2  -2   1   67.98   20.70
   2  -2  -2 3603.78  295.75
  -2   2   2 3319.33  229.99
  -2   2   2 3177.12  235.55
  -2  -2   2 3223.58  277.86
  -2  -2   2 3165.44  251.67
   2   2  -2 2943.89  260.23
   2   2  -2 3125.30  249.92
   2   2  -2 3010.00  260.69
   2  -2  -4 2417.41  183.19
  -2   2   4 2323.37  182.97
  -2   2   4 2490.52  215.75
  -2  -2   4 2449.68  175.46
  -2  -2   4 2942.10  380.63
   2   2  -4 2505.53  179.00
   2   2  -4 2748.92  219.13
  -2   2   6  766.25   71.66
   2   2  -6  742.02   71.11
   2   2  -7   25.60   29.70
   2  -3   0 1148.27   96.24
  -2   3   0 1017.85   87.90
  -2   3   0 1121.86  200.07
   2  -3  -1 1682.13  154.36
  -2   3   1 1844.78  185.85
  -2   3   1 1767.07  142.96
  -2   3   1 2042.88  155.42
  -2  -3   1 1839.84  183.86
   2   3  -1 1876.43  319.33
  -2  -3   2    1.84   16.45
  -2  -3   2    0.74   23.89
   2   3  -2  -12.42   15.11
   2   3  -2  -22.53   30.91
   2  -3  -3   20.93   14.01
  -2   3   3   15.93   16.15
  -2   3   3   14.68   31.83
  -2  -3   3   21.91    4.70
  -2  -3   3   15.46   14.77
   2   3  -3   17.87   17.18
   2  -3  -4   89.72   20.71
  -2   3   4  131.34   22.57
  -2   3   4  133.33   38.90
  -2  -3   4  128.82   15.55
  -2  -3   4  153.74   21.86
  -2  -3   4  113.08   46.40
   2   3  -4  100.23   41.97
   2   3  -4  172.47   25.48
   2  -3  -5  536.00   50.20
  -2   3   5  503.79   49.58
  -2   3   5  488.08   72.89
  -2  -3   5  473.78   41.94
  -2  -3   5  530.81   46.38
   2   3  -5  459.34   47.74
   2   3  -5  572.91   67.55
   2   3  -7  -10.16   31.76
   2   3  -8   26.16   35.73
   2  -4   0 1893.93  146.94
   2  -4   0 1793.26  156.37
  -2   4   0 2014.75  149.01
   2  -4  -2 3979.98  282.22
   2  -4  -2 3910.28  304.66
   2  -4  -2 3685.36  347.41
  -2   4   2 4034.08  281.56
  -2   4   2 4234.85  302.34
  -2   4   2 4125.20  290.08
   2   4  -2 3449.19  295.09
   2  -4  -3  185.08   21.59
  -2   4   3  140.56   23.08
  -2   4   3  153.55   41.11
  -2   4   3  140.32   23.49
  -2  -4   3  169.37   38.09
   2   4  -3  180.56   27.14
   2   4  -3  234.03   44.67
   2  -4  -5   10.65   22.87
  -2   4   5   22.10   24.28
  -2   4   5   14.18   45.65
  -2  -4   5   11.82   24.61
   2   4  -5   18.35   28.05
   2   4  -5  -33.01   47.95
   2  -4  -6 2233.81  203.64
  -2   4   6 1643.81  149.40
  -2   4   6 2479.35  515.82
  -2  -4   6 1779.71  139.85
   2   4  -6 1800.18  142.05
   2   4  -6 1972.26  196.88
  -2  -5   0   73.46   26.85
   2  -5   0  139.45   18.26
  -2   5   0   73.74   19.68
  -2   5   0   66.40   30.54
   2  -5  -1    1.57   16.01
   2  -5  -1   25.80   26.31
   2  -5  -1    5.44   30.50
  -2   5   1    7.49   14.56
  -2   5   1   11.28   16.89
  -2   5   1  -24.77   33.96
  -2   5   1    9.12   28.89
  -2  -5   1   27.56   28.76
   2   5  -1   20.60   42.51
   2  -5  -2  362.42   33.42
   2  -5  -2  306.96   31.29
   2  -5  -2  407.05   51.45
  -2   5   2  409.22   35.39
  -2   5   2  333.99   49.74
  -2   5   2  244.31   40.44
  -2  -5   2  400.03   53.37
   2   5  -2  371.48   39.64
   2   5  -2  404.48   55.72
   2  -5  -3  248.67   26.59
  -2   5   3  185.44   27.56
  -2   5   3  149.05   44.91
  -2   5   3  160.03   32.56
  -2  -5   3  157.23   45.96
   2   5  -3  223.56   31.91
   2   5  -3  230.94   51.80
   2  -5  -4   17.59   20.48
  -2   5   4   23.45   23.36
  -2   5   4   14.61   44.85
  -2  -5   4    0.00   23.69
  -2  -5   4    5.48   43.76
   2   5  -4   19.48   28.34
   2   5  -4   36.08   52.50
   2  -5  -5   50.19   25.92
  -2   5   5   17.07   27.01
  -2   5   5   31.24   50.47
  -2  -5   5   49.69   27.90
  -2  -5   5   47.36   56.85
   2   5  -5   31.46   29.07
   2   5  -5   34.56   57.56
   2  -5  -6    3.96   27.60
  -2  -5   6    2.22   28.55
   2   5  -6    1.47   32.92
   2   5  -6    5.77   58.41
  -2  -5   7 1975.02  165.60
   2   5  -7 2102.93  164.83
   2   5  -8  -16.41   40.13
   2   5  -9    6.02   41.34
   2   6   0 3238.97  527.17
  -2  -6   0 2330.45  272.23
   2  -6   0 2765.24  228.48
  -2   6   0 2527.53  192.54
  -2   6   0 2534.57  204.62
   2  -6  -1   29.07   19.38
   2  -6  -1   28.46   31.19
   2  -6  -1   42.13   33.83
  -2   6   1   42.33   21.47
  -2   6   1   38.70   19.82
  -2   6   1   69.40   40.35
  -2   6   1   42.83   40.31
  -2   6  -1   36.64   21.26
  -2   6  -1   48.54   39.67
  -2   6  -1   51.43   37.71
   2  -6   1   47.42   19.44
  -2  -6   1   26.85   35.46
   2   6  -1   57.06   50.81
   2  -6  -3   11.82   21.17
  -2   6   3   26.19   23.76
  -2   6   3   45.78   46.49
  -2   6   3   16.69   34.75
  -2  -6   3    0.00   43.24
   2   6  -3   37.09   29.57
   2   6  -3    0.00   51.48
   2  -6  -4   47.38   24.49
  -2   6   4   52.80   26.10
  -2   6   4   49.89   49.50
  -2  -6   4   41.66   29.85
  -2  -6   4   82.16   52.17
   2   6  -4   38.40   34.18
   2   6  -4   44.02   63.37
   2  -6  -5    6.72   28.91
  -2   6   5  -15.20   29.10
  -2   6   5   -4.12   54.36
  -2  -6   5   -9.03   28.29
  -2  -6   5   13.35   54.53
   2   6  -5    0.00   30.11
   2   6  -5    6.66   64.47
  -2  -6   7   11.45   36.23
   2   6  -7   10.18   39.90
   2   6  -7  -77.99   65.46
   2   6  -8  690.41   71.96
   2   7   0   -8.70   62.22
  -2  -7   0    0.00   40.53
  -2   7   0   13.29   23.31
  -2   7   0   19.01   23.86
   2  -7  -1  508.45   45.92
  -2   7   1  495.77   47.57
  -2   7   1  444.04   63.30
  -2   7   1  525.38   64.45
  -2   7  -1  492.36   49.22
  -2   7  -1  482.10   51.47
  -2   7  -1  576.95   64.85
  -2   7  -1  418.52   65.16
   2  -7   1  519.73   47.62
  -2  -7   1  503.72   68.88
   2   7  -1  517.99   76.23
   2  -7  -2  117.73   22.24
  -2   7   2  132.27   25.90
  -2   7   2   96.64   50.02
  -2   7  -2  106.64   29.35
  -2   7  -2  125.92   48.04
  -2   7  -2   65.50   51.27
   2  -7   2  116.94   26.48
  -2  -7   2   97.32   51.73
   2   7  -2  110.66   30.21
   2   7  -2   84.48   58.62
   2  -7  -3   13.34   24.86
  -2   7   3  -11.81   26.34
  -2   7   3    1.81   50.29
  -2   7  -3  -15.50   27.71
  -2  -7   3   19.83   50.63
   2   7  -3   23.59   34.01
   2   7  -3  -67.42   57.23
   2  -7  -4    0.30   25.38
  -2   7   4  -29.62   28.46
  -2   7   4   65.65   55.14
  -2  -7   4   15.46   31.71
  -2  -7   4    0.00   56.69
   2   7  -4 -104.16   39.40
   2   7  -4 -115.24   73.00
   2  -7  -5    7.11   28.91
  -2  -7   5   27.62   30.96
   2   7  -5   11.82   34.18
   2   7  -5   60.34   69.33
   2  -7  -6  -14.10   32.10
  -2  -7   6  -67.50   37.65
   2   7  -6    0.00   35.70
   2   7  -6  -28.69   70.58
  -2  -7   7   46.30   37.41
   2   7  -7   13.17   39.74
   2   7  -9   21.45   48.67
   2   8   0 3243.72  382.08
  -2  -8   0 2873.68  320.55
   2  -8   0 3239.63  231.51
   2  -8   0 3122.18  461.26
  -2   8   0 3043.13  223.08
  -2   8   0 3076.46  233.53
  -2   8   0 2875.12  232.50
  -2   8   0 3171.38  248.79
   2  -8  -1   97.73   23.86
   2  -8  -1   94.29   28.31
   2  -8  -1   67.49   43.33
  -2   8   1   94.82   28.48
  -2   8   1  114.86   27.04
  -2   8   1  108.03   53.09
  -2   8   1   92.89   54.17
  -2   8  -1  144.52   32.21
  -2   8  -1   89.54   28.64
  -2   8  -1   98.81   46.93
  -2   8  -1   98.41   53.67
   2  -8   1  142.14   33.58
  -2  -8   1   75.08   48.42
   2   8  -1  125.96   61.62
   2  -8  -3   10.87   25.91
  -2   8   3    5.17   26.15
  -2   8   3   24.27   53.15
  -2   8  -3   10.92   34.32
  -2   8  -3  -57.43   61.80
   2  -8   3   11.72   28.48
  -2  -8   3   22.87   55.07
   2   8  -3    5.15   35.75
   2   8  -3  -47.20   65.85
   2  -8  -4  299.61   41.43
  -2  -8   4  413.22   49.82
   2   8  -4  412.38   51.28
   2   8  -4  360.38   84.30
   2  -8  -5   12.30   33.88
  -2  -8   5    6.82   36.00
   2   8  -5    4.05   42.96
   2   8  -5   12.63   66.57
  -2  -8   8  216.55   46.12
   2   8  -9  -17.03   43.55
   2   9   0    7.26   69.52
   2  -9   0   11.55   30.73
  -2   9   0  -18.02   32.94
  -2   9   0    0.27   29.23
  -2   9   0   39.46   52.38
  -2   9   0   12.99   60.40
   2  -9  -1   18.10   22.92
   2  -9  -1   36.53   30.07
  -2   9   1    7.42   29.78
  -2   9   1   25.00   28.02
  -2   9   1   22.96   55.28
  -2   9   1   54.65   60.25
  -2   9  -1    0.00   29.89
  -2   9  -1    0.02   30.18
  -2   9  -1   48.87   49.83
  -2   9  -1   59.06   61.18
   2  -9   1    5.98   35.21
   2   9  -1   38.19   64.10
   2  -9  -2    6.98   25.78
   2  -9  -2   18.93   29.06
  -2   9  -2    0.00   34.19
  -2   9  -2  -40.09   59.46
   2  -9   2  -31.51   31.59
   2   9  -2   36.40   29.40
   2   9  -2   17.80   68.62
   2  -9  -4   42.10   33.99
  -2   9  -4    9.20   40.71
  -2  -9   4    8.45   39.65
   2   9  -4  -41.54   42.43
   2   9  -4   -8.70   81.27
   2  -9  -6   16.37   32.64
  -2  -9   7   38.24   41.96
   2   9  -7   47.77   45.66
  -2  -9   8  590.75   79.46
   2   9  -8 1099.79   93.30
  -2  10   1  385.74   53.57
  -2  10  -1  167.43   49.80
   2 -10  -2  412.94   43.33
  -2  10  -2  332.78   50.26
  -2  10  -2  251.34   72.97
   2 -10   2  354.00   47.99
   2  10  -2  248.28   90.37
   2 -10  -3   57.23   33.46
  -2  10  -3   42.51   40.57
  -2  10  -3  -86.99   71.84
   2 -10   3   36.94   37.12
   2  10  -3   35.19   40.51
   2  10  -3   27.37   86.61
   2 -10  -5    3.16   35.95
  -2 -10   5   15.91   41.61
   2  10  -5  -11.57   46.11
  -2 -10   6  248.84   55.96
   2  10  -6  254.45   53.32
   2  10  -7   45.67   48.61
   2  11   0  136.09   79.58
   2 -11   0  148.00   42.05
  -2  11   0  131.88   79.69
   2 -11  -3  172.27   38.43
  -2  11  -3  208.31   49.15
  -2  11  -4  -92.18   46.65
   2 -11   4  -65.51   41.67
  -2 -11   4   16.14   44.59
   2  11  -4    0.00   44.52
   2 -11  -5   46.42   39.07
  -2  11  -5   41.83   45.32
  -2 -11   5   69.61   49.93
   2  11  -5   10.12   47.72
   2  11  -7  -26.48   52.36
   2 -12   0 1332.29  109.53
  -2  12   0 1127.43  110.83
  -2  12  -1  -47.60   44.60
   2 -12   1  -18.94   44.97
   2 -12  -2  588.22   60.60
  -2  12  -3  -90.04   50.25
   2 -12   3   20.03   43.67
   2  12  -3    0.00   38.32
   2 -12  -4  213.49   45.68
  -2  12  -4  326.04   57.07
   2 -12   4  274.75   51.03
  -2 -12   4  205.48   54.38
   2  12  -4  268.71   55.24
   2 -12  -5   -0.01   39.42
  -2 -12   5    0.00   51.66
   2  12  -5 -116.53   54.45
   2  12  -6  109.69   57.61
   2 -13   1  -54.69   46.61
  -2  13  -3  529.07   82.92
   2 -13  -4  -49.07   42.40
  -2  13  -4  -29.25   53.04
   2 -13   4   30.68   48.63
  -2 -13   4    0.00   50.89
   2  13  -4  -12.22   47.72
  -2  14  -1    4.84   48.00
  -2  14  -2  129.21   52.97
   2 -14  -4  211.01   48.56
  -3   0   2   15.43   30.66
   3   0  -3 5288.45  393.22
   3   0  -3 5802.94  473.42
  -3   0   3 5629.46  426.66
  -3   0   3 5521.70  553.94
   3   0  -4    5.22   15.73
   3   0  -4    1.88   27.04
  -3   0   4  -17.42   12.15
  -3   0   4    3.40   31.15
   3   0  -5  473.55   41.22
   3   0  -5  467.24   41.93
  -3   0   5  436.47   42.65
  -3   0   5  498.69   57.99
  -3   0   5  530.51   88.97
  -3   1   1   27.43   24.05
   3  -1  -3   38.24   17.55
  -3   1   3   42.43   34.82
  -3  -1   3   36.96   16.33
  -3  -1   3   79.63   31.70
  -3  -1   3   33.46   26.91
   3   1  -3   36.36   28.58
   3   1  -3   26.28   26.51
   3  -1  -4    3.21   10.62
   3  -1  -4    5.12   14.30
   3  -1  -4   12.15   32.46
  -3   1   4  -16.11   19.00
  -3   1   4    7.60   33.33
  -3   1   4  -32.02    8.93
  -3  -1   4    0.51   18.74
  -3  -1   4    4.40   14.43
  -3  -1   4    2.03   28.44
   3   1  -4   14.02   18.57
   3   1  -4    8.73   33.25
   3   1  -4    3.81   32.03
   3  -1  -5   20.10   19.89
  -3   1   5   15.71   23.62
  -3   1   5   22.52   40.55
  -3  -1   5   27.86   17.63
  -3  -1   5   44.65   35.66
  -3  -1   5    7.94   33.10
   3   1  -5   23.50   21.03
   3   1  -5   12.09   16.64
   3   1  -5   13.76   37.95
   3  -1  -7  288.35   41.13
  -3  -2   2   39.36   24.94
   3  -2  -3 3755.56  309.97
  -3   2   3 3696.74  276.53
  -3   2   3 3636.19  270.81
  -3  -2   3 3488.88  281.04
  -3  -2   3 3582.29  276.49
  -3  -2   3 3692.32  290.76
   3   2  -3 3581.83  275.06
   3   2  -3 3615.82  290.87
   3  -2  -4   84.53   18.48
   3  -2  -4   68.58   37.80
  -3   2   4   67.01   22.43
  -3   2   4   97.50   40.56
  -3  -2   4   76.71   21.12
  -3  -2   4   80.14   28.67
   3   2  -4   70.89   21.77
   3   2  -4  116.22   15.36
   3   2  -4   89.99   35.87
   3  -2  -5 2247.17  172.88
  -3   2   5 2200.23  169.31
  -3   2   5 2316.15  198.26
  -3  -2   5 2416.92  171.97
  -3  -2   5 2430.96  175.83
   3   2  -5 2419.72  194.95
  -3   2   6  -10.22   25.24
  -3  -2   6    0.07   47.34
   3   2  -6   32.97   27.47
   3  -3  -2  887.20   84.60
  -3   3   2  744.52   66.04
  -3   3   2  754.73   76.58
   3  -3  -3  219.74   43.21
  -3   3   3  276.52   29.89
  -3   3   3  220.28   45.39
  -3  -3   3  212.27   33.73
   3   3  -3  203.96   45.02
   3  -3  -5   18.35   22.03
  -3   3   5    9.89   25.10
  -3   3   5   30.29   47.89
  -3  -3   5    5.56   20.70
  -3  -3   5    1.75   21.14
  -3  -3   5    7.11   31.23
  -3  -3   5   28.11   42.57
   3   3  -5   39.62   28.23
   3   3  -5   34.20   49.02
   3  -3  -6  304.04   37.75
  -3   3   6  363.99   39.04
  -3   3   6  374.11   64.05
  -3  -3   6  306.28   37.08
  -3  -3   6  186.79   62.99
   3   3  -6  387.73   41.68
   3   3  -6  279.06   61.00
   3   3  -7    9.59   33.29
   3  -4   0   14.30   28.88
  -3   4   0   -8.92   19.59
  -3   4   0    4.47   38.04
   3  -4  -1  881.27   86.16
  -3   4   1  817.43   69.53
  -3   4   1  889.26   89.42
   3  -4  -2   13.83   38.36
  -3   4   2   11.75   19.83
  -3   4   2   41.64   39.72
  -3  -4   2    1.79   30.99
   3   4  -2   28.15   43.75
   3  -4  -3 1772.91  163.49
  -3   4   3 1742.80  136.54
  -3   4   3 2090.12  155.40
  -3  -4   3 1749.92  141.94
  -3  -4   3 1778.16  153.52
   3   4  -3 1564.36  163.99
   3   4  -3 1839.28  150.38
   3  -4  -4   51.66   21.34
  -3   4   4   74.42   26.32
  -3   4   4   65.66   47.53
  -3  -4   4   49.32   41.92
   3   4  -4   83.24   27.28
   3   4  -4   45.67   48.78
   3  -4  -5 1136.37   96.22
  -3   4   5 1196.38  117.72
  -3  -4   5 1282.01   97.55
   3   4  -5 1242.81  116.05
   3  -4  -6   75.68   28.99
  -3  -4   6   81.51   30.75
   3   4  -6   60.11   33.71
   3   4  -6   72.97   57.75
  -3  -4   7  100.50   30.94
   3   4  -7  157.31   37.89
   3   4  -7  125.19   58.16
   3  -5   0   17.15   35.51
  -3   5   0  -20.65   22.91
  -3   5   0   -2.81   41.94
   3  -5  -1    0.40   38.16
  -3   5   1    2.36   18.16
  -3   5   1    0.00   22.69
  -3   5   1  -56.44   46.22
  -3  -5   1   36.75   29.73
   3   5  -1  -18.93   55.60
   3  -5  -2  255.84   46.08
   3  -5  -2  303.86   52.20
  -3   5   2  331.94   53.47
  -3  -5   2  239.88   48.93
   3   5  -2  367.75   64.12
  -3   5   3   78.36   26.49
  -3   5   3   69.82   49.29
  -3  -5   3   74.51   45.05
   3   5  -3   64.93   22.75
   3   5  -3   31.65   50.31
   3  -5  -4   76.97   24.23
  -3   5   4  104.84   29.26
  -3   5   4  109.66   54.86
  -3  -5   4   57.75   46.98
   3   5  -4  110.08   32.73
   3   5  -4  106.45   53.42
   3  -5  -5   41.58   27.85
  -3   5   5   60.15   30.09
  -3   5   5   86.90   56.36
  -3  -5   5   48.41   28.78
  -3  -5   5   32.35   48.17
   3   5  -5   34.48   31.93
   3   5  -5   26.66   59.22
   3  -5  -6    0.97   29.93
   3  -5  -7  164.27   37.68
  -3  -5   7  205.82   37.61
   3   5  -7  156.07   41.20
   3   5  -7   93.24   68.16
   3   5  -8  359.63   51.98
   3  -6  -2   28.50   17.06
   3  -6  -2   13.83   30.49
  -3   6   2   27.43   19.51
  -3   6   2   13.38   25.30
  -3   6   2   35.31   49.05
  -3   6   2   33.83   32.15
  -3  -6   2   34.77   42.36
   3   6  -2   49.55   54.97
   3  -6  -3   51.24   24.10
  -3   6   3    1.53   27.97
  -3   6   3    3.76   54.30
  -3  -6   3   -1.13   48.10
   3   6  -3   21.77   24.92
   3   6  -3    3.31   60.21
   3  -6  -5  606.86   61.24
  -3  -6   5  694.78   65.59
   3   6  -5  699.03   68.21
   3   6  -5  893.83   98.20
   3  -6  -6   19.40   31.07
  -3  -6   6   13.51   31.73
   3   6  -6    0.00   36.07
   3   6  -6   33.17   69.25
  -3  -6   8   34.56   37.94
   3   6  -8  -30.14   41.36
   3  -7   0   -5.05   19.95
  -3   7   0    2.96   23.62
  -3   7   0  -46.90   28.95
  -3   7   0  -34.11   51.12
   3  -7  -1   62.11   22.39
  -3   7   1   84.27   29.61
  -3   7   1   19.83   50.93
  -3   7   1  100.60   40.23
  -3   7  -1   38.11   27.18
  -3   7  -1   90.84   54.13
  -3  -7   1   41.09   46.37
   3   7  -1   83.30   63.67
   3  -7  -2   17.28   37.11
  -3   7   2   21.24   26.04
  -3   7   2    6.11   54.77
  -3  -7   2   19.68   47.37
   3   7  -2   15.04   62.78
   3  -7  -4   -5.69   29.09
   3   7  -4   14.18   33.09
   3   7  -4   -4.99   66.97
   3   7  -5   29.74   39.16
  -3  -7   6   74.65   35.23
   3   7  -6  109.15   42.60
   3   7  -6   72.65   82.62
   3  -7  -7   11.41   37.20
  -3  -7   7   29.02   40.49
   3   7  -7    4.61   43.08
   3  -8  -1 1255.24  186.26
  -3   8   1 1353.71  103.06
  -3   8   1 1396.91  111.48
  -3   8   1 1170.84  116.82
  -3   8   1 1188.39  122.89
  -3   8  -1 1371.68  117.33
  -3   8  -1 1348.91  130.93
  -3  -8   1 1194.58  154.79
   3   8  -1 1235.23  160.28
   3  -8  -2    7.70   22.79
  -3   8   2   11.01   28.76
  -3   8   2  -27.07   57.63
  -3   8  -2    1.22   29.97
   3   8  -2  -55.57   67.76
   3  -8  -3  160.43   29.90
   3   8  -3  122.34   30.29
   3   8  -3  126.76   72.42
   3  -8  -5  386.07   48.00
  -3  -8   5  431.11   54.66
   3   8  -5  395.09   54.56
   3   8  -5  458.11   91.36
   3  -8  -6    7.92   38.52
  -3  -8   6    5.24   36.79
   3   8  -6    0.00   40.23
   3  -8  -7  627.48   75.43
   3  -9   0  -27.23   28.31
  -3   9   0   15.46   29.28
  -3   9   0    5.37   55.35
   3  -9  -1   77.51   31.69
  -3   9  -1   58.87   32.09
  -3   9  -1   36.38   60.10
   3  -9   1   88.33   30.18
   3   9  -1  106.59   70.49
   3  -9  -3   70.47   29.30
   3   9  -3   90.51   75.88
   3  -9  -4   40.22   34.40
   3   9  -4   23.47   36.85
   3   9  -4   61.82   80.08
   3  -9  -6    0.05   39.67
  -3  -9   6   22.04   45.31
   3  -9  -7    0.00   39.52
  -3  -9   7    5.12   45.38
   3   9  -8   10.96   49.30
   3 -10   0   23.03   33.33
  -3  10   0  -45.39   35.31
  -3  10   0  -25.47   60.43
   3 -10  -1  519.75   52.11
  -3  10  -1  556.25   56.51
  -3  10  -1  336.42   82.74
   3 -10   1  547.04   56.06
   3  10  -1  445.68   93.26
   3 -10  -2   18.60   26.73
  -3  10  -2   23.57   39.81
   3 -10   2   17.31   33.47
   3  10  -2  -11.09   80.90
   3 -10  -5  653.46   67.27
  -3 -10   5  539.31   68.48
   3  10  -5  563.25   70.92
   3 -10  -6   24.43   43.16
  -3 -10   6  -36.00   48.56
   3  10  -6   17.79   47.97
   3 -10  -7  714.79   79.62
  -3 -10   7  198.90   57.95
   3  10  -7  514.69   65.66
   3 -11  -1  -15.44   27.92
  -3  11  -1    2.75   38.80
   3 -11   1    9.52   35.80
   3 -11  -2  413.24   47.59
  -3  11  -2  503.82   59.35
   3 -11   2  527.22   56.62
   3 -11  -4   24.18   36.86
   3  11  -4    3.84   38.00
   3 -11  -5   84.90   45.55
  -3 -11   5   64.77   49.96
   3 -11  -6   27.56   43.81
  -3 -11   6   21.32   54.19
   3  11  -6   90.36   50.80
   3 -11  -7   33.62   41.84
   3 -12  -1  274.64   40.42
  -3  12  -1  242.05   51.11
   3 -12   1  307.12   49.78
   3 -12  -3  446.38   55.45
  -3  12  -3  506.16   63.98
   3 -12  -5  135.02   46.36
  -3 -12   5   36.59   50.93
   3  12  -5  104.16   47.82
   3 -12  -6  -21.85   45.73
   3 -13  -2  -14.30   37.69
  -3  13  -2   15.62   61.06
   3 -13   2  -45.30   45.17
   3 -13  -3   13.74   38.56
  -3  13  -3    7.84   51.17
   3 -13   3  -33.06   44.72
   3 -13  -4  184.19   50.04
  -3  13  -4  -36.18   50.48
   3 -13  -5  -10.17   46.07
   3 -14  -3  246.50   51.87
  -4   0   2 1527.22  264.32
   4   0  -3    3.00   32.03
   4   0  -3  -39.37   38.85
  -4   0   3    6.15   22.39
  -4   0   3    2.16   41.82
   4   0  -4 1221.42   99.49
  -4   0   4 1243.06  101.23
  -4   0   4 1282.89  108.64
   4   0  -5  -13.75   17.80
  -4   0   5   15.47   26.08
  -4   0   5   12.35   41.73
   4   0  -6  570.84   52.14
   4   0  -7    0.00   25.33
   4  -1  -2   63.78   31.65
  -4   1   2   73.48   23.70
  -4   1   2  101.50   43.21
   4  -1  -3   18.26   30.02
   4  -1  -3   30.18   39.58
  -4   1   3   15.74   24.60
  -4   1   3    7.87   41.76
   4   1  -3   17.23   37.89
  -4   1   4   90.78   26.50
  -4   1   4  106.41   48.89
  -4  -1   4   90.87   25.40
  -4  -1   4  100.69   44.05
  -4  -1   4   73.03   36.85
   4   1  -4  104.20   37.65
   4  -1  -5   44.12   20.85
  -4   1   5   35.08   45.70
  -4  -1   5   54.71   25.40
  -4  -1   5   28.56   40.30
   4   1  -5   33.24   18.00
   4  -1  -6    1.55   24.09
   4   1  -6    0.02   21.78
   4  -1  -7   16.08   26.68
   4  -1  -8  185.11   38.12
   4  -2  -2  989.04   96.06
  -4   2   2  959.88   84.21
  -4   2   2 1098.62  118.22
  -4   2   4 2179.46  165.84
  -4   2   4 1801.70  156.65
   4  -2  -6  107.34   28.32
   4  -2  -7   10.51   29.15
   4  -2  -8  371.35   50.66
   4  -3  -1  169.88   41.59
  -4   3   1  176.38   31.77
  -4   3   1  153.60   53.44
   4  -3  -2   22.79   41.88
  -4   3   2  -34.62   25.25
  -4   3   2  -53.43   47.32
  -4   3   3   29.02   27.48
  -4  -3   3   47.15   33.98
  -4   3   4  325.23   37.51
  -4   3   4  236.58   57.97
  -4  -3   4  174.62   44.89
  -4  -3   4  215.00   49.42
   4   3  -4  221.75   54.05
  -4   3   5  260.84   35.84
  -4  -3   5   99.16   53.16
   4   3  -5  214.76   32.82
   4  -3  -6   71.94   28.90
   4   3  -6   75.56   32.35
   4   3  -6   23.10   58.28
   4  -3  -7   24.26   30.73
   4  -3  -8  239.83   44.97
   4  -4  -1  146.35   46.24
  -4   4   1  106.01   51.17
  -4   4   3   50.24   29.64
  -4   4   3  124.08   53.20
  -4  -4   3   88.78   42.67
  -4  -4   3   49.76   38.12
   4   4  -3   92.79   52.61
  -4   4   4 1948.09  151.02
  -4   4   4 1892.95  156.79
  -4  -4   4 1616.68  158.98
   4   4  -4 1679.65  150.77
   4  -4  -5   12.17   24.36
  -4   4   5   12.92   29.69
  -4   4   5   10.49   58.92
  -4  -4   5   14.31   27.26
   4   4  -5   10.69   25.78
   4   4  -5  -76.65   58.57
  -4   5   1   90.25   31.12
  -4   5   1   57.89   55.62
  -4   5   2   40.42   29.82
  -4   5   2    1.49   56.40
  -4  -5   2   74.54   29.92
   4   5  -2   29.08   63.43
  -4   5   3   10.99   29.08
  -4   5   3   -4.96   56.29
  -4  -5   3  -64.50   43.24
   4   5  -3  -76.45   55.17
   4  -5  -4   85.22   26.56
  -4   5   4   93.45   33.07
  -4   5   4  125.30   63.05
  -4  -5   4   71.40   54.12
   4   5  -4  124.78   63.65
   4  -5  -5   25.28   27.64
   4   5  -5   25.09   26.84
   4   5  -5   10.13   63.83
   4  -5  -6   12.36   31.36
  -4  -5   6   36.43   34.14
   4   5  -6   45.98   36.27
   4   5  -6   60.78   67.82
   4  -5  -8    0.02   37.52
  -4   6   0 1108.86  141.00
  -4   6   1   75.79   23.68
  -4   6   1   76.25   33.97
  -4   6   1   97.91   63.81
  -4   6   2  202.42   39.10
  -4   6   2  270.83   61.71
  -4  -6   2  221.41   52.15
   4   6  -2  268.15   75.06
  -4   6   3  -59.99   33.22
  -4  -6   3    1.78   50.51
   4  -6  -4  338.05   38.26
   4   6  -4  179.93   72.46
   4   6  -5    4.94   29.82
  -4  -6   6  431.51   53.04
   4   6  -6  394.93   91.26
   4  -6  -7    6.74   34.19
  -4  -6   7   23.88   35.39
   4   6  -7   24.38   40.70
   4  -6  -8  743.38   80.16
  -4   7   1   21.57   35.09
  -4   7   2   25.51   35.21
  -4   7   2   34.24   60.79
  -4  -7   2   27.25   50.83
   4   7  -2   51.11   64.70
   4   7  -3   10.33   64.28
   4  -7  -5  159.71   35.41
   4   7  -5  142.93   34.70
   4   7  -5  164.49   78.79
   4  -7  -6    0.00   33.48
  -4  -7   6  198.86   44.17
   4   7  -6   61.79   41.49
   4  -7  -7    0.00   39.30
  -4  -7   7    1.73   36.52
   4   7  -7    9.31   43.22
  -4   8   0 2248.59  187.63
  -4   8  -1   11.34   30.00
   4   8  -2  734.37  107.03
   4  -8  -3   25.23   28.62
   4   8  -3   36.74   69.13
   4  -8  -4  324.88   41.08
   4   8  -4  224.13   88.64
   4   8  -5  -59.83   33.90
   4  -8  -6  443.49   54.29
   4  -8  -7   -0.51   41.48
  -4  -8   7  -54.24   46.42
   4  -8  -8  158.45   45.71
   4   8  -8  151.22   50.07
  -4   9  -1   34.91   34.03
   4   9  -2   19.77   70.78
   4  -9  -3  108.37   32.88
   4   9  -3  -33.35   74.67
   4  -9  -5   15.03   35.54
   4  -9  -6   66.57   39.77
  -4  -9   6   51.54   45.25
   4   9  -6   43.15   44.13
   4  -9  -7    0.00   45.12
  -4  -9   7  -44.95   50.37
   4   9  -7   34.88   49.64
   4  -9  -8    2.76   45.63
  -4  10  -2  211.30   47.68
   4 -10  -4  529.09   58.43
   4 -10  -5  -25.21   38.18
  -4 -10   5  -41.63   47.24
   4 -10  -6  276.65   48.48
   4  10  -6  187.01   51.24
   4 -10  -7   25.35   46.79
  -4  11  -2   90.94   44.53
   4 -11  -3    5.83   34.32
   4 -11  -4   78.34   40.39
   4 -11  -5   21.94   39.41
  -4 -11   5    0.00   49.91
   4 -11  -6   29.96   50.22
   4  11  -6 1020.09  102.32
   4 -12  -4  178.35   45.65
   4 -12  -5 -207.67   50.98
   4 -13  -2   29.49   37.22
   4 -13  -3   46.38   45.10
   4 -13  -4    1.19   42.45
  -5   0   3  229.49   59.17
  -5   0   5    7.93   54.53
   5   0  -6  -17.31   24.66
  -5   1   3  236.04   36.80
  -5   1   3  185.18   58.02
  -5  -1   3  196.18   58.35
   5  -1  -6  -51.08   26.91
  -5   2   2    4.82   52.69
  -5   2   3  459.63   50.96
  -5   2   3  596.44   74.89
  -5  -2   3  405.17   76.59
   5   2  -3  279.43   78.37
   5  -2  -6   -0.25   27.18
   5  -2  -8    6.26   33.95
  -5   3   2  545.73   61.43
  -5   3   2  395.95   77.82
  -5   3   3  157.77   37.24
  -5   3   3  205.73   66.67
   5   3  -3  103.98   66.65
  -5   3   4   15.18   33.42
  -5   3   4   24.12   62.55
   5   3  -4  -95.80   55.16
   5  -3  -6   15.26   28.23
   5  -3  -7   21.46   33.49
   5  -3  -9  -88.57   43.27
  -5   4   2    1.91   33.20
  -5   4   2   36.06   63.93
   5   4  -4   14.82   54.68
   5  -4  -6   14.76   28.14
   5  -4  -8   17.93   37.86
   5  -4  -9   84.95   43.30
  -5   5   3   28.87   36.28
  -5   5   3   45.52   63.06
   5   5  -3   26.80   63.53
   5   5  -4  -16.86   62.15
   5  -5  -5   74.77   29.12
   5   5  -5   73.80   62.02
   5  -5  -7   20.52   36.22
   5  -5  -9   33.48   42.35
  -5   6   1 1061.44  117.48
  -5   6   1 1208.95  133.91
   5   6  -3  832.87  116.50
   5   6  -4   16.19   67.87
   5   6  -5  148.41   69.42
   5  -6  -6  -19.25   31.20
  -5  -6   6   15.09   38.28
   5  -6  -7  205.14   43.76
   5  -6  -8   12.94   41.43
   5  -6  -9  185.17   46.80
   5   7  -3   23.22   70.89
   5   7  -4   24.27   73.15
   5  -7  -5   98.02   34.03
   5  -7  -6    0.00   35.53
  -5  -7   6   37.89   42.28
   5  -7  -8   56.80   43.71
   5   8  -3  635.08  100.69
   5  -8  -4   21.84   29.63
   5  -8  -5  402.85   49.76
   5  -8  -6  -11.69   38.13
   5  -8  -7   44.56   39.47
  -5  -8   7  -18.29   48.16
   5   8  -7   24.15   37.57
   5  -8  -8   20.95   47.68
   5  -9  -4   25.53   32.39
   5  -9  -5  123.74   38.92
   5  -9  -6    0.00   39.17
   5  -9  -7   32.04   41.97
   5 -10  -3  483.22   54.46
   5 -10  -4    3.42   34.07
   5 -11  -5  202.50   52.46
   5 -12  -2    2.26   35.71
   5 -12  -3   71.04   40.48
   5 -12  -4   28.83   41.18
   5 -13  -2   44.88   41.18
  -6   1   3    4.97   66.12
   6  -1  -7   30.65   30.88
  -6   2   3    7.88   66.98
   6  -2  -7   10.54   30.73
   6  -3  -6   74.24   31.07
   6  -3  -9  -21.47   40.00
   6   4  -4  425.73   81.00
   6  -4  -7    0.00   32.65
   6  -4  -8   44.98   39.94
   6  -4  -9    9.72   40.11
   6   5  -4   82.28   65.70
   6  -5  -6   70.70   34.68
   6  -5  -7    0.00   36.55
   6  -5  -8   12.13   41.69
   6  -6  -6   87.57   35.26
   6  -6  -8  219.41   48.02
   6  -7  -5  -18.87   33.01
   6  -7  -7   49.97   40.94
   6  -7  -8   27.27   43.29
   6  -8  -5   -5.61   33.48
   6  -8  -6   42.30   37.43
   6  -8  -7 -112.76   44.77
   6  -9  -5    0.00   35.78
   6  -9  -6  167.35   49.35
   6 -10  -4  435.77   53.52
   6 -10  -5  972.83   90.67
   6 -11  -4   25.61   39.51
   6 -12  -3   19.95   37.37
   7  -3  -8   43.65   40.75
   7  -4  -7   16.41   33.99
   7  -4  -8    3.64   41.55
   7  -5  -7    0.12   35.82
   7  -6  -6    2.74   35.28
   7  -6  -7   66.48   37.48
   7  -7  -6    0.00   36.45
   7  -7  -7    0.01   35.91
   7  -8  -6    0.01   36.80
   7  -9  -5   14.21   38.03
   8  -3  -7    5.05   36.10
   8  -4  -7  -41.80   39.07
   0   0   0    0.00    0.00

_computing_structure_solution     'SHELXT 2014/5 (Sheldrick, 2014)'
;
_shelx_hkl_checksum    1701

 
data_027_CoGF_1-75GPa
 
_audit_creation_method
;
XIA2 0.5.438-g5f426072-dials-1.7
SHELXL-2017/1
;
_audit_creation_date              2018-08-01

_publ_contact_author_address     
;
School of Physics and Astronomy
Queen Mary University of London
Mile End Rd, London E1 4NS
U.K.
;
_publ_contact_author_email       a.e.phillips@qmul.ac.uk
_publ_contact_author_name        'Anthony E. Phillips'
_publ_contact_author_phone       '+44 2078 823 429'

_chemical_name_systematic        'guanidinium cobalt(II) formate'
_chemical_name_common            'guanidinium cobalt(II) formate'
_chemical_formula_moiety         'C3 H3 Co O6, C H6 N3'
_chemical_formula_sum            'C4 H9 Co N3 O6'
_chemical_formula_weight          254.07

loop_
 _atom_type_symbol
 _atom_type_description
 _atom_type_scat_dispersion_real
 _atom_type_scat_dispersion_imag
 _atom_type_scat_source
 'C'  'C'   0.0010   0.0010
 'International Tables Vol C Tables 4.2.6.8 and 6.1.1.4'
 'H'  'H'   0.0000   0.0000
 'International Tables Vol C Tables 4.2.6.8 and 6.1.1.4'
 'Co'  'Co'   0.2660   0.4750
 'International Tables Vol C Tables 4.2.6.8 and 6.1.1.4'
 'N'  'N'   0.0020   0.0010
 'International Tables Vol C Tables 4.2.6.8 and 6.1.1.4'
 'O'  'O'   0.0040   0.0030
 'International Tables Vol C Tables 4.2.6.8 and 6.1.1.4'
 
_space_group_crystal_system       orthorhombic
_space_group_IT_number            52
_space_group_name_H-M_alt         'P n n a'
_space_group_name_Hall            '-P 2a 2bc'
 
_shelx_space_group_comment
;
The symmetry employed for this shelxl refinement is uniquely defined
by the following loop, which should always be used as a source of
symmetry information in preference to the above space-group names.
They are only intended as comments.
;
 
loop_
 _space_group_symop_operation_xyz
 'x, y, z'
 '-x+1/2, -y, z'
 '-x+1/2, y+1/2, -z+1/2'
 'x, -y+1/2, -z+1/2'
 '-x, -y, -z'
 'x-1/2, y, -z'
 'x-1/2, -y-1/2, z-1/2'
 '-x, y-1/2, z-1/2'
 
_cell_length_a                    8.020(2)
_cell_length_b                    11.4685(15)
_cell_length_c                    8.908(3)
_cell_angle_alpha                 90
_cell_angle_beta                  90
_cell_angle_gamma                 90
_cell_volume                      819.3(4)
_cell_formula_units_Z             4
_cell_measurement_temperature     293(2)
_cell_measurement_reflns_used     498
_cell_measurement_theta_max       19.5719820457
_cell_measurement_theta_min       1.95231678705
 
_exptl_crystal_description       block
_exptl_crystal_colour            'intense pink'
_exptl_crystal_density_diffrn     2.060          
_exptl_crystal_F_000              516
_exptl_crystal_size_max          0.08
_exptl_crystal_size_mid          0.02
_exptl_crystal_size_min          0.02
_exptl_absorpt_coefficient_mu     0.731
_exptl_absorpt_correction_T_min   0.999665587943
_exptl_absorpt_correction_T_max   1.0
_exptl_absorpt_correction_type    empirical
_exptl_absorpt_process_details    
;
CCP4 7.0.044: AIMLESS, version 0.5.32 : 29/03/17
Scaling & analysis of unmerged intensities, absorption correction using spherical harmonics
;
_diffrn_ambient_temperature       293(2)
_diffrn_radiation_wavelength      0.4859
_diffrn_ambient_pressure	  1750000
_diffrn_radiation_type                    'Synchrotron' 
_diffrn_radiation_source                  'Diamond Light Source Beamline I19'
_diffrn_radiation_monochromator           'double crystal Silicon 111'
_diffrn_measurement_specimen_support      'diamond anvil cell'
_diffrn_measurement_device                'Newport IS4CCD (4 circle)'
_diffrn_measurement_device_type    	  'Pilatus 300K'
_diffrn_measurement_method 		
;
\w scans with 0.2 degree frames
;
_diffrn_reflns_number             1533
_diffrn_reflns_av_unetI/netI      0.1546
_diffrn_reflns_av_R_equivalents   0.1158
_diffrn_reflns_limit_h_min        -7
_diffrn_reflns_limit_h_max        8
_diffrn_reflns_limit_k_min        -11
_diffrn_reflns_limit_k_max        13
_diffrn_reflns_limit_l_min        -8
_diffrn_reflns_limit_l_max        7
_diffrn_reflns_theta_min          2.428
_diffrn_reflns_theta_max          17.643
_diffrn_reflns_theta_full         16.950
_diffrn_measured_fraction_theta_max   0.459
_diffrn_measured_fraction_theta_full  0.476
_diffrn_reflns_Laue_measured_fraction_max    0.459
_diffrn_reflns_Laue_measured_fraction_full   0.476
_diffrn_reflns_point_group_measured_fraction_max   0.459
_diffrn_reflns_point_group_measured_fraction_full  0.476
_reflns_number_total              384
_reflns_number_gt                 236
_reflns_threshold_expression      'I > 2\s(I)'
_reflns_Friedel_coverage          0.000
_reflns_Friedel_fraction_max      .
_reflns_Friedel_fraction_full     .
 
_reflns_special_details
;
 Reflections were merged by SHELXL according to the crystal
 class for the calculation of statistics and refinement.
 
 _reflns_Friedel_fraction is defined as the number of unique
 Friedel pairs measured divided by the number that would be
 possible theoretically, ignoring centric projections and
 systematic absences.
;
 
_computing_data_reduction         
;
aimless (Evans, P. R. and Murshudov, G. N., 2013)
ccp4 (Winn, M. D. et al., 2011)
DIALS 1.7.3-gc8f60bf0-release
pointless (Evans, P., 2006)
XIA2 0.5.438-g5f426072-dials-1.7 (Winter, G., 2010)
;

_publ_section_references          
;
Evans, P. (2006) Acta Cryst. D62, 72-82.
Evans, P. R. and Murshudov, G. N. (2013) Acta Cryst. D69, 1204-1214.
Winn, M. D. et al. (2011) Acta Cryst. D67, 235-242.
Winter, G. (2010) J. Appl. Cryst. 43, 186-190.
;

_computing_cell_refinement        'DIALS 2theta refinement, DIALS 1.7.3-gc8f60bf0-release'
_computing_structure_solution     'SHELXT 2014/5 (Sheldrick, 2014)'
_computing_structure_refinement 'SHELXL-2017/1 (Sheldrick, 2017)'
_refine_ls_structure_factor_coef  Fsqd
_refine_ls_matrix_type            full
_refine_ls_weighting_scheme       calc
_refine_ls_weighting_details
'w=1/[\s^2^(Fo^2^)+(0.0237P)^2^+0.3957P] where P=(Fo^2^+2Fc^2^)/3'
_atom_sites_solution_primary      dual
_atom_sites_solution_secondary    dual
_atom_sites_solution_hydrogens    geom
_refine_ls_hydrogen_treatment     constr
_refine_ls_extinction_method      none
_refine_ls_extinction_coef        .
_refine_ls_number_reflns          384
_refine_ls_number_parameters      66
_refine_ls_number_restraints      36
_refine_ls_R_factor_all           0.1142
_refine_ls_R_factor_gt            0.0705
_refine_ls_wR_factor_ref          0.1477
_refine_ls_wR_factor_gt           0.1290
_refine_ls_goodness_of_fit_ref    1.003
_refine_ls_restrained_S_all       0.961
_refine_ls_shift/su_max           0.000
_refine_ls_shift/su_mean          0.000
 
loop_
 _atom_site_label
 _atom_site_type_symbol
 _atom_site_fract_x
 _atom_site_fract_y
 _atom_site_fract_z
 _atom_site_U_iso_or_equiv
 _atom_site_adp_type
 _atom_site_occupancy
 _atom_site_site_symmetry_order  
 _atom_site_calc_flag
 _atom_site_refinement_flags_posn
 _atom_site_refinement_flags_adp
 _atom_site_refinement_flags_occupancy
 _atom_site_disorder_assembly
 _atom_site_disorder_group
Co01 Co 0.26617(18) 0.750000 0.250000 0.0212(8) Uani 1 2 d S T P . .
O002 O 0.2668(6) 0.5954(4) 0.1289(9) 0.0273(19) Uani 1 1 d . . . . .
O003 O 0.4226(8) 0.6760(5) 0.4066(9) 0.036(2) Uani 1 1 d . . . . .
O004 O 0.5743(7) 0.6900(5) 0.6105(9) 0.035(2) Uani 1 1 d . . . . .
N005 N 0.250000 0.500000 0.5939(16) 0.029(3) Uani 1 2 d S T P . .
H00A H 0.186070 0.452894 0.545606 0.035 Uiso 0.5 1 calc R U P . .
H00B H 0.313930 0.547106 0.545606 0.035 Uiso 0.5 1 calc R U P . .
N006 N 0.3472(11) 0.5717(5) 0.8160(9) 0.043(3) Uani 1 1 d . . . . .
H00C H 0.411832 0.619247 0.769212 0.051 Uiso 1 1 calc R U . . .
H00D H 0.345915 0.570675 0.912489 0.051 Uiso 1 1 calc R U . . .
C007 C 0.250000 0.500000 0.739(2) 0.023(3) Uani 1 2 d S T P . .
C008 C 0.250000 0.500000 0.193(2) 0.033(4) Uani 1 2 d S T P . .
H008 H 0.250000 0.500000 0.296908 0.040 Uiso 1 2 calc R U P . .
C009 C 0.5369(13) 0.7208(8) 0.4817(11) 0.030(3) Uani 1 1 d . . . . .
H009 H 0.597870 0.781000 0.438352 0.036 Uiso 1 1 calc R U . . .
 
loop_
 _atom_site_aniso_label
 _atom_site_aniso_U_11
 _atom_site_aniso_U_22
 _atom_site_aniso_U_33
 _atom_site_aniso_U_23
 _atom_site_aniso_U_13
 _atom_site_aniso_U_12
Co01 0.0160(17) 0.0178(11) 0.030(2) 0.0003(9) 0.000 0.000
O002 0.033(6) 0.018(3) 0.031(7) 0.001(3) 0.003(2) 0.000(2)
O003 0.019(5) 0.033(3) 0.057(7) 0.004(4) -0.016(3) -0.001(3)
O004 0.032(6) 0.031(3) 0.042(7) 0.002(4) -0.009(3) -0.007(3)
N005 0.014(10) 0.036(6) 0.038(9) 0.000 0.000 -0.007(4)
N006 0.047(9) 0.040(4) 0.041(9) -0.009(4) 0.006(4) -0.020(4)
C007 0.010(11) 0.019(7) 0.040(10) 0.000 0.000 0.000(4)
C008 0.045(14) 0.025(6) 0.029(14) 0.000 0.000 0.006(5)
C009 0.032(7) 0.021(5) 0.038(9) 0.006(5) -0.006(4) -0.009(4)
 
_geom_special_details
;
 All esds (except the esd in the dihedral angle between two l.s. planes)
 are estimated using the full covariance matrix.  The cell esds are taken
 into account individually in the estimation of esds in distances, angles
 and torsion angles; correlations between esds in cell parameters are only
 used when they are defined by crystal symmetry.  An approximate (isotropic)
 treatment of cell esds is used for estimating esds involving l.s. planes.
;
 
loop_
 _geom_bond_atom_site_label_1
 _geom_bond_atom_site_label_2
 _geom_bond_distance
 _geom_bond_site_symmetry_2
 _geom_bond_publ_flag
Co01 O003 2.059(6) . ?
Co01 O003 2.059(6) 4_565 ?
Co01 O002 2.075(6) . ?
Co01 O002 2.075(6) 4_565 ?
Co01 O004 2.094(6) 7_575 ?
Co01 O004 2.094(6) 6_556 ?
O002 C008 1.240(10) . ?
O003 C009 1.246(10) . ?
O004 C009 1.237(10) . ?
N005 C007 1.297(17) . ?
N005 H00A 0.8600 . ?
N005 H00B 0.8600 . ?
N006 C007 1.322(12) . ?
N006 H00C 0.8600 . ?
N006 H00D 0.8600 . ?
C008 H008 0.9300 . ?
C009 H009 0.9300 . ?
 
loop_
 _geom_angle_atom_site_label_1
 _geom_angle_atom_site_label_2
 _geom_angle_atom_site_label_3
 _geom_angle
 _geom_angle_site_symmetry_1
 _geom_angle_site_symmetry_3
 _geom_angle_publ_flag
O003 Co01 O003 104.9(4) . 4_565 ?
O003 Co01 O002 89.9(3) . . ?
O003 Co01 O002 89.9(2) 4_565 . ?
O003 Co01 O002 89.9(2) . 4_565 ?
O003 Co01 O002 89.9(3) 4_565 4_565 ?
O002 Co01 O002 179.7(3) . 4_565 ?
O003 Co01 O004 170.1(3) . 7_575 ?
O003 Co01 O004 84.8(3) 4_565 7_575 ?
O002 Co01 O004 88.5(2) . 7_575 ?
O002 Co01 O004 91.7(2) 4_565 7_575 ?
O003 Co01 O004 84.8(3) . 6_556 ?
O003 Co01 O004 170.1(3) 4_565 6_556 ?
O002 Co01 O004 91.7(2) . 6_556 ?
O002 Co01 O004 88.5(2) 4_565 6_556 ?
O004 Co01 O004 85.4(4) 7_575 6_556 ?
C008 O002 Co01 121.1(9) . . ?
C009 O003 Co01 129.9(6) . . ?
C009 O004 Co01 129.4(5) . 6_656 ?
C007 N005 H00A 120.0 . . ?
C007 N005 H00B 120.0 . . ?
H00A N005 H00B 120.0 . . ?
C007 N006 H00C 120.0 . . ?
C007 N006 H00D 120.0 . . ?
H00C N006 H00D 120.0 . . ?
N005 C007 N006 121.0(8) . 2_565 ?
N005 C007 N006 121.0(8) . . ?
N006 C007 N006 117.9(16) 2_565 . ?
O002 C008 O002 125.6(17) . 2_565 ?
O002 C008 H008 117.2 . . ?
O002 C008 H008 117.2 2_565 . ?
O004 C009 O003 123.9(9) . . ?
O004 C009 H009 118.0 . . ?
O003 C009 H009 118.0 . . ?
 
_refine_diff_density_max    0.467
_refine_diff_density_min   -0.409
_refine_diff_density_rms    0.107

_shelx_res_file
;
TITL CoGF 1.75 GPa in Pnna
    027_CoGF_1-75GPa.res
    created by SHELXL-2017/1 at 17:33:58 on 01-Aug-2018
CELL 0.4859 8.0196 11.4685 8.9082 90 90 90
ZERR 4 0.0023 0.0015 0.0031 0 0 0
LATT 1
SYMM 0.5-X,-Y,+Z
SYMM 0.5-X,0.5+Y,0.5-Z
SYMM +X,0.5-Y,0.5-Z
SFAC C H Co N O
DISP C 0.001 0.001 6.068
DISP Co 0.266 0.475 1359.652
DISP H -0 0 0.607
DISP N 0.002 0.001 8.983
DISP O 0.004 0.003 13.336
UNIT 16 36 4 12 24
RIGU

L.S. 10
PLAN  15
BOND $H
LIST 4
FMAP 2
ACTA

SHEL 999 0.8
OMIT 1 2 5

WGHT    0.023700    0.395700
FVAR       0.65147
CO01  3    0.266166    0.750000    0.250000    10.50000    0.01603    0.01780 =
         0.02991    0.00025    0.00000    0.00000
O002  5    0.266772    0.595414    0.128866    11.00000    0.03254    0.01833 =
         0.03112    0.00126    0.00345   -0.00020
O003  5    0.422583    0.675964    0.406559    11.00000    0.01924    0.03319 =
         0.05678    0.00400   -0.01569   -0.00139
O004  5    0.574301    0.689965    0.610461    11.00000    0.03171    0.03072 =
         0.04215    0.00189   -0.00857   -0.00680
N005  4    0.250000    0.500000    0.593876    10.50000    0.01438    0.03558 =
         0.03843    0.00000    0.00000   -0.00705
AFIX  93
H00A  2    0.186070    0.452894    0.545606    10.50000   -1.20000
H00B  2    0.313930    0.547106    0.545606    10.50000   -1.20000
AFIX   0
N006  4    0.347248    0.571657    0.815965    11.00000    0.04696    0.04033 =
         0.04109   -0.00922    0.00623   -0.01972
AFIX  93
H00C  2    0.411832    0.619247    0.769212    11.00000   -1.20000
H00D  2    0.345915    0.570675    0.912489    11.00000   -1.20000
AFIX   0
C007  1    0.250000    0.500000    0.739442    10.50000    0.00981    0.01910 =
         0.04010    0.00000    0.00000    0.00021
C008  1    0.250000    0.500000    0.192509    10.50000    0.04495    0.02508 =
         0.02876    0.00000    0.00000    0.00622
AFIX  43
H008  2    0.250000    0.500000    0.296908    10.50000   -1.20000
AFIX   0
C009  1    0.536945    0.720773    0.481697    11.00000    0.03174    0.02124 =
         0.03781    0.00625   -0.00646   -0.00885
AFIX  43
H009  2    0.597870    0.781000    0.438352    11.00000   -1.20000
AFIX   0
HKLF 4


REM  CoGF 1.75 GPa in Pnna
REM R1 =  0.0705 for     236 Fo > 4sig(Fo)  and  0.1142 for all     384 data
REM     66 parameters refined using     36 restraints

END

WGHT      0.0000      0.0000

REM Highest difference peak  0.467,  deepest hole -0.409,  1-sigma level  0.107
Q1    1   0.5810  0.7500  0.7500  10.50000  0.05    0.47
Q2    1   0.6053  0.6221  0.7469  11.00000  0.05    0.40
Q3    1   0.5834  0.8167  0.6243  11.00000  0.05    0.39
Q4    1   0.3611  0.7268  0.3319  11.00000  0.05    0.36
Q5    1   0.6633  0.7449  0.6625  11.00000  0.05    0.35
Q6    1   0.2410  0.6697  0.3465  11.00000  0.05    0.35
Q7    1   0.4895  0.6951  0.7454  11.00000  0.05    0.35
Q8    1   0.5004  0.7500  0.2500  10.50000  0.05    0.34
Q9    1   0.4981  0.6776  0.5648  11.00000  0.05    0.31
Q10   1   0.3387  0.6061  0.0305  11.00000  0.05    0.30
Q11   1   0.4001  0.6279  0.2568  11.00000  0.05    0.30
Q12   1   0.0443  0.6018  0.7710  11.00000  0.05    0.29
Q13   1   0.6573  0.6778  0.5589  11.00000  0.05    0.29
Q14   1   0.3592  0.6886  0.1250  11.00000  0.05    0.28
Q15   1   0.0834  0.4846  0.6696  11.00000  0.05    0.27
;
_shelx_res_checksum   36116

_shelx_hkl_file
;
   0   2   0 3277.88  771.39
   0   2   0 3825.18  742.05
   0  -2   0 3674.44  765.28
   0  -2   0 4021.52  738.62
   0  -2   0 3947.47  750.54
   0  -2   0 3279.63  769.55
   0   2   1    2.83    2.48
   0   2   1    9.28   13.21
   0  -2  -1    1.22    7.82
   0  -2  -1    0.00    1.04
   0  -2  -1   -0.06   21.11
   0   2  -1    1.78    3.12
   0  -2   1    0.81    1.58
   0   2   2   34.55   22.73
   0  -2  -2    0.00   21.08
   0   3   0   -0.05    8.13
   0   3   0    0.00    4.87
   0  -3   0    0.00    9.72
   0  -3   0    0.00    2.10
   0  -3   0    4.96    5.31
   0  -3   0   14.08   17.10
   0   3   1 2181.31  428.47
   0   3   1 2337.35  475.47
   0  -3  -1 2278.37  449.83
   0  -3  -1 2422.97  443.77
   0  -3  -1 2152.96  436.92
   0  -3  -1 2940.95  505.84
   0   3  -1 1870.42  443.52
   0  -3   1 1851.24  500.97
   0  -3   1 2685.61  892.19
   0   3   2    0.00   29.62
   0  -3  -2    0.00   38.91
   0   4   0 4366.06  871.40
   0   4   0 4590.00  856.18
   0  -4   0 3823.58  835.50
   0  -4   0 4319.87  833.91
   0  -4   0 4318.05  843.17
   0  -4   0 4105.71  880.05
   0   4   1   -0.21    2.50
   0   4   1   28.87   33.11
   0   4   1   -0.03    6.11
   0  -4  -1   -0.03   15.72
   0  -4  -1    0.00    2.43
   0  -4  -1   -0.11    6.74
   0  -4  -1   -1.15   49.00
   0   4  -1    0.81    9.48
   0   4  -1   38.15    8.50
   0  -4   1    0.72    3.41
   0  -4   1    1.38   10.70
   0  -4   1   -0.02   14.14
   0   4   3   49.74   53.79
   0  -4  -3    0.00   66.57
   0   4   4 3872.36  893.12
   0  -4  -4 2919.21  826.04
   0   5   2    4.07   46.00
   0  -5  -2   -0.02   26.47
   0  -5  -2    0.00    3.37
   0  -5  -2    0.00   72.19
   0  -5   2   24.05   18.31
   0   5   3  598.91  150.05
   0  -5  -3  714.55  170.13
   0   5   5  382.99  103.31
   0  -5  -5  153.95  116.48
   0   6   0 1054.29  216.82
   0   6   0 1081.52  216.36
   0  -6   0 1061.40  214.68
   0  -6   0 1088.82  214.10
   0  -6   0 1167.64  231.78
   0   6   1    3.57    4.12
   0   6   1    0.00   46.09
   0   6   1   17.76   11.47
   0  -6  -1   -0.02   25.30
   0  -6  -1   -0.03    5.28
   0  -6  -1    5.45   11.30
   0  -6  -1   -0.02   52.03
   0  -6   1   16.93   14.93
   0   6   2 2257.35  427.16
   0   6   2 2235.73  456.21
   0  -6  -2 2294.18  468.95
   0  -6  -2 2097.15  417.83
   0  -6  -2 2862.31  493.67
   0   6  -2 1745.46  442.28
   0  -6   2 2036.99  878.87
   0  -6   2 2185.39  514.75
   0   6   4 2237.50  524.35
   0  -6  -4 2144.09  486.71
   0   7   0    0.00   24.17
   0  -7   0   10.23   28.89
   0  -7   0   45.48   44.50
   0  -7  -2   49.54   36.10
   0  -7  -2    0.00   14.76
   0  -7  -2  -10.64   92.95
   0  -7   2    7.90   19.92
   0   7   3  384.80  117.57
   0  -7  -3  422.09  126.75
   0  -7  -3  764.49  162.53
   0   7   4   39.85   92.71
   0   7   5   19.59   79.25
   0  -7  -5   -0.03  126.25
   0   7   6   -0.06   56.10
   0   8   0  286.37   77.00
   0   8   0  260.82   96.24
   0   8   0  339.55   74.47
   0  -8   0  519.22   84.24
   0  -8   0  373.87   76.43
   0  -8   0  382.73   74.67
   0  -8   0  340.79   91.63
   0   8   1    0.00   29.85
   0   8   1   15.71   68.95
   0  -8  -1   10.99   33.98
   0  -8  -1  102.41   64.22
   0   8  -1   19.33   24.78
   0   8  -1   10.90   14.39
   0  -8   1   -0.02   27.71
   0  -8   1    0.14    8.19
   0  -8   1    0.00   20.67
   0  -8   1   -0.49   37.57
   0   8   2 1944.33  353.59
   0   8   2 1713.48  384.78
   0   8   2 1933.51  360.12
   0  -8  -2 2038.11  399.07
   0  -8  -2 2504.01  432.82
   0   8  -2 1386.04  370.38
   0  -8   2 1536.02  405.65
   0  -8   2 1661.22  765.88
   0  -8   2 1718.41  368.85
   0   8   4 2532.56  572.05
   0  -8  -4 2633.27  572.00
   0  -9   0   79.45   64.65
   0   9   1   22.40    7.73
   0   9   1  -54.10   40.55
   0   9   1    0.00   84.76
   0   9   1   36.77   19.07
   0  -9  -1  -26.24   48.92
   0  -9  -1    0.00    8.04
   0  -9  -1   -0.02   19.63
   0  -9  -1   -0.41   68.11
   0   9  -1  -11.40   32.41
   0   9  -1   18.83   17.68
   0  -9   1   -9.77   42.39
   0  -9   1   17.13   10.50
   0  -9   1   -0.12   21.92
   0  -9   1  -15.52   52.11
   0   9   2   89.45   93.04
   0  -9  -2   -0.34   44.45
   0  -9  -2   69.93   87.47
   0   9  -2    3.98   17.36
   0  -9   2    0.00   32.09
   0  -9   2    4.78   24.29
   0   9   3   -0.11   91.77
   0  -9  -3   80.55   57.02
   0  -9  -3  283.72  121.53
   0  -9   3  123.31   37.50
   0  10   0    0.00   34.55
   0  10   0   -0.17   79.62
   0 -10   0    0.00   42.69
   0 -10   0    2.66    9.18
   0  10   1  119.22   93.44
   0  10  -1  -18.80   36.42
   0 -10   1   24.58   40.31
   0 -10   1    0.00   11.10
   0 -10  -3    0.00   57.21
   0  11   0   -0.90   40.18
   0 -11   0    0.06   43.84
   0  11   1    8.60   42.17
   0 -11  -1    8.13   53.13
   0  11  -1   -1.06   35.50
   0 -11   1   -0.44   47.64
   0 -11   1    5.65   12.28
   0  11   2   -0.05   45.48
   0  12   0 1771.79  353.51
   0  12   1   -0.70   47.76
   0  12  -1  -16.15   41.38
   0  12   3   -0.54   50.46
   0  13   1   -1.00   46.22
   0  13   2   -0.43   50.69
   1   0  -2    0.00   18.29
   1   0  -2   -0.05    4.19
  -1   0   2    0.66    1.81
  -1   0   2   -0.02    5.54
  -1   0   2    0.00   13.53
  -1   0   3  357.14  170.26
   1  -1  -1    5.43    5.74
   1  -1  -1    2.19    0.89
   1  -1  -1    0.00    2.01
   1  -1  -1    0.00    9.86
  -1   1   1    1.78    1.07
  -1   1   1    0.61    0.81
  -1   1   1    0.00    4.87
  -1   1   1    0.03    2.22
  -1  -1   1    2.54    1.50
  -1  -1   1    6.40    4.07
   1   1  -1    0.02    3.09
   1  -1  -2  377.08   85.07
   1  -1  -2  631.52  101.36
   1  -1  -2  341.89   78.56
  -1   1   2  339.98   94.13
  -1   1   2  431.54   84.10
  -1   1   2  450.67   86.34
  -1  -1   2  380.27   76.20
  -1  -1   2  364.35   80.18
   1   1  -2  381.45   77.34
   1  -1  -3    0.00   34.09
  -1   1   3   68.79   28.34
  -1  -1   3   58.08   19.04
  -1  -1   3   47.09   19.09
   1   1  -3   37.28   11.42
   1  -1  -4    0.00   33.52
   1   2   0    0.51    1.58
   1   2   0   13.61   10.03
  -1  -2   0    2.17    1.93
  -1  -2   0    2.97    4.49
  -1   2   0    0.00    4.24
   1  -2  -1 6849.71 1523.26
   1  -2  -1 7434.28 1582.51
  -1   2   1 6646.51 1534.94
  -1  -2   1 6948.03 1461.86
  -1  -2   1 7717.59 1459.26
  -1  -2   1 7631.63 1473.83
   1   2  -1 8146.73 1504.40
   1   2  -1 9006.38 1654.93
   1   2  -1 8249.51 1771.09
   1   2  -1 7923.89 1492.98
   1  -2  -2   86.83   22.73
   1  -2  -2   89.34   17.01
   1  -2  -2   79.45   39.89
  -1   2   2   79.07   17.77
  -1   2   2   73.20   31.95
  -1   2   2   84.52   17.42
  -1  -2   2   78.04   17.34
  -1  -2   2  106.76   20.38
   1   2  -2  102.01   19.30
   1  -2  -3 1377.61  319.02
  -1   2   3 1434.03  305.60
  -1  -2   3 1312.12  342.90
  -1  -2   3 1771.84  413.24
   1   2  -3 1385.25  292.45
  -1  -2   4    0.00   18.16
   1  -2  -5   40.61   57.80
   1   3   0    0.34    2.25
   1   3   0    0.00   18.71
  -1  -3   0   19.35   11.57
  -1  -3   0   -0.02    2.56
  -1  -3   0    4.03    6.22
  -1  -3   0    0.00   22.93
   1  -3   0    6.14   13.50
  -1   3   0    0.00    7.79
   1   3   1  298.88   76.97
  -1  -3  -1  323.86  120.55
   1  -3  -1  321.03   63.18
   1  -3  -1  358.75   70.63
   1  -3  -1  265.35   58.19
  -1   3   1  277.98   59.63
  -1   3   1  280.40   62.20
  -1  -3   1  310.98   59.24
  -1  -3   1  296.59   57.15
  -1  -3   1  284.47   58.61
  -1  -3   1  308.87   63.25
   1   3  -1  310.68   60.10
   1   3  -1  307.65   58.83
   1  -3  -2 1003.58  197.93
   1  -3  -2 1344.34  230.02
  -1   3   2 1209.40  241.04
  -1  -3   2  965.41  195.22
  -1  -3   2  907.68  198.58
   1   3  -2  985.61  198.88
   1  -3  -4  115.06   84.12
  -1   3   4   30.94   56.76
  -1  -3   4  116.40   39.95
   1   4   0    1.09    2.99
   1   4   0   -0.12   25.76
  -1  -4   0    0.03   14.63
  -1  -4   0    5.65    3.57
  -1  -4   0    7.24    9.63
  -1  -4   0   20.80   37.37
   1  -4   0   31.64   21.75
  -1   4   0   -0.02   12.09
   1   4   1 1169.77  238.58
   1   4   1 1306.43  277.52
  -1  -4  -1 1250.47  278.26
  -1  -4  -1 1464.05  293.23
  -1  -4  -1 1375.25  301.71
   1  -4  -1 1213.60  247.36
   1  -4  -1 1126.28  259.40
  -1  -4   1 1159.39  239.48
  -1  -4   1 1297.75  239.57
  -1  -4   1 1166.10  239.62
  -1  -4   1 1341.37  256.20
   1   4  -1 1330.11  246.60
   1   4  -1 1171.53  239.71
   1  -4  -3 4918.67 1026.82
   1  -4  -3 6094.27 1057.81
  -1   4   3 4277.78  953.39
  -1  -4   3 4278.51 1012.23
  -1  -4   3 5098.70 1040.52
   1   4  -3 4355.66  938.16
   1  -4  -4   91.28   94.62
  -1   4   4   77.95   72.88
  -1  -4   4  187.82   84.32
  -1  -4   4  154.49   50.64
   1   4  -4  244.32   47.93
   1  -4  -5  280.60  156.69
  -1   4   5 1548.61  281.75
   1   5   1   23.34    6.28
   1   5   1   78.59   44.38
  -1  -5  -1   24.31    6.26
  -1  -5  -1   17.07   10.85
   1  -5  -1   -0.03    9.69
   1  -5  -1   -2.45   39.40
  -1   5   1    0.00   20.39
  -1  -5   1   10.98   19.73
  -1  -5   1  -19.41   29.61
   1   5  -1   12.54   16.41
   1   5  -1   54.77   34.14
   1   5   2  369.17   97.53
  -1  -5  -2  262.29   97.16
   1  -5  -2  479.17   73.14
   1  -5  -2  277.64   74.52
   1  -5  -2  290.50   66.30
   1  -5  -2  280.92   87.61
  -1   5   2  265.34   86.69
  -1   5   2  280.48   65.38
  -1  -5   2  404.73   87.39
  -1  -5   2  313.39   64.26
  -1  -5   2  459.30   71.52
   1   5  -2  331.18   66.70
   1   5   3   22.79   39.46
  -1  -5  -3    6.78   63.57
   1  -5  -3   49.26   33.85
   1  -5  -3   51.63   10.72
   1  -5  -3    7.32   80.09
  -1   5   3   34.27   55.51
  -1  -5   3   61.89   14.93
  -1  -5   3   55.91   22.70
   1   5  -3   62.21   18.83
   1  -5  -5    0.00  110.74
  -1   5   5   88.16   84.10
   1  -5  -6  158.94  130.07
  -1   5   6  407.21  115.22
   1  -6   0    3.18   18.71
   1  -6   0   -0.03   14.28
   1  -6   0   -1.10   33.40
  -1   6   0   -0.32   17.83
   1   6   1 1507.05  354.54
  -1  -6  -1 1805.73  422.06
  -1  -6  -1 1697.96  332.03
  -1  -6  -1 2089.17  391.84
   1  -6  -1 1614.45  337.33
   1  -6  -1 1676.12  338.39
   1  -6  -1 1584.28  352.21
  -1   6   1 1616.35  340.30
  -1  -6   1 1704.62  336.32
  -1  -6   1 1898.93  339.93
  -1  -6   1 1690.20  334.27
  -1  -6   1 1678.43  350.08
   1   6  -1 1863.92  342.52
   1   6  -1 1793.21  425.05
   1   6  -1 1664.45  339.29
   1   6   2   -0.02   66.38
  -1  -6  -2    2.31    4.81
  -1  -6  -2   -0.24   82.97
   1  -6  -2    3.46   28.93
   1  -6  -2    1.42    3.57
   1  -6  -2   12.26    8.30
   1  -6  -2    6.44   59.07
  -1   6   2  -16.98    4.53
  -1   6   2   -0.02   54.16
  -1   6   2   10.35    8.04
  -1  -6   2   -0.03   18.35
  -1  -6   2   14.07    6.84
  -1  -6   2   28.76   16.92
   1   6  -2   47.68   15.48
   1   6   4   26.45   37.63
   1  -6  -4   50.41   44.45
   1  -6  -4  -89.26  118.15
  -1   6   4   -0.05   72.25
  -1  -6   4   -0.08    9.54
  -1  -6   4   16.43   25.40
   1   6  -4   -0.11   15.14
   1  -6  -6   91.76  131.24
  -1   6   6   -0.52   83.60
   1   7   2  102.43   72.42
  -1  -7  -2  111.20   97.64
   1  -7  -2  102.32   38.03
   1  -7  -2   94.83   25.70
   1  -7  -2   77.95   20.65
   1  -7  -2   86.49   75.21
  -1   7   2   84.38   17.65
  -1   7   2  165.02   41.56
  -1   7   2   -0.02   72.42
  -1   7   2   78.64   20.60
  -1  -7   2   87.20   19.52
  -1  -7   2   96.24   28.44
   1   7  -2   63.96   23.93
   1   7   3   -1.16   78.12
  -1  -7  -3   16.07  104.71
   1  -7  -3   17.96   40.90
   1  -7  -3  168.71   89.83
  -1   7   3   87.20   84.35
  -1  -7   3    7.49    9.12
  -1  -7   3    0.00   22.33
   1   7  -3    0.00   17.57
   1  -7  -5   85.63  132.17
  -1   7   5   -1.65   95.45
  -1   7   6   78.30  111.52
   1   8   0    4.10    6.58
   1   8   0    0.00   27.51
   1   8   0   49.32   63.24
   1   8   0    0.15   16.24
  -1  -8   0   10.07   33.33
  -1  -8   0    8.74    8.27
  -1  -8   0   18.83   19.01
  -1  -8   0    0.02   59.67
   1  -8   0    3.40   32.42
   1  -8   0   10.55   17.15
   1  -8   0   20.67   43.43
  -1   8   0    0.00   26.99
   1   8   1 1037.91  207.35
   1   8   1 1165.05  241.42
   1   8   1 1173.75  213.53
  -1  -8  -1 1227.71  252.43
  -1  -8  -1  914.68  204.10
  -1  -8  -1 1066.36  210.73
  -1  -8  -1 1619.57  269.07
   1  -8  -1 1067.54  214.99
   1  -8  -1  950.37  207.58
   1  -8  -1 1269.33  237.49
  -1   8   1  997.95  214.24
  -1   8  -1 1144.68  220.57
   1  -8   1 1067.56  258.02
   1  -8   1  926.95  238.07
  -1  -8   1 1114.28  214.36
  -1  -8   1 1096.43  210.73
  -1  -8   1 1106.78  210.78
  -1  -8   1 1477.11  245.07
   1   8  -1 1089.92  214.27
   1   8  -1 1361.73  280.29
   1   8  -1 1168.56  218.03
   1   8   2    0.00    8.28
   1   8   2    0.00   73.86
  -1  -8  -2   34.03    8.14
  -1  -8  -2   38.88  110.29
   1  -8  -2   28.52   39.54
   1  -8  -2   61.78   70.68
  -1   8   2   15.52   32.85
  -1   8   2   48.36   77.03
  -1  -8   2   48.17   29.77
  -1  -8   2   12.17    9.48
  -1  -8   2   37.87   22.84
   1   8  -2   28.61   22.63
   1   8  -2    3.08   16.95
   1  -8  -3 2388.11  523.45
   1   8   4    0.00   75.58
  -1  -8  -4   52.69  127.95
   1  -8  -4    2.08   52.77
   1  -8  -4   91.70  113.51
  -1   8   4   20.47   86.72
  -1  -8   4    0.00   11.54
  -1  -8   4   10.95   28.17
   1   8  -4    0.00   19.12
   1   9   0   -0.80    7.13
   1   9   0   19.21   33.72
   1   9   0    0.00   86.83
   1   9   0   25.67   21.97
  -1  -9   0    0.00   38.09
  -1  -9   0   -0.02    8.74
  -1  -9   0    0.20   21.75
  -1  -9   0   -1.62   64.77
   1  -9   0  -23.96   42.48
   1  -9   0   -1.47   20.41
   1  -9   0   -4.73   51.94
  -1   9   0  -88.60   41.78
   1   9   1   88.80   17.24
   1   9   1   90.29   80.51
   1   9   1   30.54   22.75
  -1  -9  -1   -0.11   46.81
  -1  -9  -1   93.73   17.18
  -1  -9  -1   62.11   25.37
  -1  -9  -1  232.13   89.28
   1  -9  -1   86.35   49.29
   1  -9  -1   32.99   62.04
  -1   9   1   95.95   39.17
  -1   9   1   -0.06   66.57
  -1   9  -1   76.85   33.30
   1  -9   1   -1.68   41.82
   1  -9   1   65.98   30.02
  -1  -9   1   79.01   38.87
  -1  -9   1   69.53   17.42
  -1  -9   1   53.30   27.36
  -1  -9   1   82.53   56.10
   1   9  -1   -5.54   34.95
   1   9  -1   -2.54   72.10
   1   9  -1   65.07   26.25
   1   9   2  477.46   89.74
   1   9   2  392.13  128.27
   1   9   2  520.83   94.67
  -1  -9  -2  415.32  138.37
  -1  -9  -2  228.93  138.05
   1  -9  -2  387.07   99.15
   1  -9  -2  223.12  117.20
  -1   9   2  433.54  101.57
  -1   9   2  183.57  124.82
  -1  -9   2  564.66   99.38
  -1  -9   2  414.07   94.18
  -1  -9   2  439.63   92.71
   1   9  -2  436.83   95.40
   1   9  -2  451.83   94.01
   1   9   3   -0.05  103.13
  -1  -9  -3   -0.06  124.16
   1  -9  -3   -0.32   50.58
   1  -9  -3   -0.69   90.79
  -1   9   3   -0.37   40.44
  -1   9   3  281.70  104.06
  -1  -9   3    0.00   11.05
   1   9   4  -13.84   98.86
  -1   9   4   -2.40  113.05
  -1  -9   4    1.59   12.74
   1  10   0   27.97   84.79
  -1  10   0   15.29   36.71
   1 -10   2   -1.06   36.65
  -1 -10   2   15.26   11.63
   1  10  -2   12.29   31.37
   1 -10  -3 1169.86  241.13
  -1  10   3 1114.42  239.10
  -1 -10   3  931.41  283.58
   1  11   0    8.05    9.26
   1  11   0    8.27   42.04
  -1 -11   0   -0.05   47.73
   1 -11   0   -0.02   45.89
  -1  11   0    0.09   37.93
   1  11   1   -0.89   41.73
  -1 -11  -1   25.96   52.97
   1 -11  -1   31.14   50.39
  -1  11   1   -0.31   40.78
  -1  11  -1   53.90   32.97
   1 -11   1   -0.02   42.36
  -1 -11   1   34.75   42.53
  -1 -11   1    6.83   11.30
   1  11  -1   -3.80   39.72
  -1  11   4   28.90   48.19
   1  12   0   11.51   43.60
  -1  12   0   28.15   41.07
   1  12   1  389.33  104.74
   1  12  -1  479.59   94.85
  -1  12   2  650.24  144.59
  -1  12   3  107.34   56.41
  -1  12   4   18.39   54.45
   1  13   0   36.53   47.29
  -1  13   0   -5.20   44.72
  -1  13   1   65.89   53.44
   1  13   2   60.39   52.03
  -1  13   2   47.61   49.72
   2   0  -1    0.00    2.02
  -2   0   1    0.00    7.47
   2   0  -2 8784.30 1711.42
   2   0  -2 8197.72 1702.19
   2   0  -2 7434.14 1729.37
  -2   0   2 9999.00 1717.51
  -2   0   2 8828.14 1717.95
  -2   0   2 8906.05 1716.94
   2   0  -3    4.70   16.76
   2   0  -3  -46.14   45.13
   2   0  -3    0.00    8.33
  -2   0   3    8.71    4.56
  -2   0   3   15.71   10.35
  -2   0   3   -0.02   26.47
   2   0  -4  660.87  206.94
   2   0  -4 1063.15  206.95
  -2   0   4 1175.89  240.77
  -2   0   4 1110.16  203.44
  -2   0   4  818.16  239.92
   2   0  -5   -0.21   65.43
  -2   0   5    7.24   16.88
   2   0  -6    0.00   90.32
  -2   0   6  814.07  135.40
  -2  -1   1  760.71  155.85
  -2  -1   1  693.87  137.04
   2   1  -1  670.88  133.84
   2  -1  -2  528.97  109.27
   2  -1  -2  553.79  105.78
   2  -1  -2  571.15  115.87
  -2   1   2  616.24  106.93
  -2   1   2  524.62  108.66
  -2   1   2  547.94  106.58
  -2  -1   2  590.99  106.59
  -2  -1   2  451.50  105.63
  -2  -1   2  484.95  106.45
  -2  -1   2  684.04  125.11
  -2  -1   2  523.48  123.41
   2   1  -2  517.08  106.24
   2   1  -2  585.92  126.97
   2   1  -2  551.81  109.25
   2  -1  -3  729.20  144.77
   2  -1  -3  659.63  149.58
   2  -1  -3  682.24  133.04
  -2   1   3  670.59  130.01
  -2   1   3  698.82  130.13
  -2   1   3  750.36  146.18
  -2  -1   3  677.94  130.39
  -2  -1   3  743.03  133.46
   2   1  -3  177.08  129.00
   2   1  -3  772.57  135.65
   2  -1  -4   63.44   60.79
   2  -1  -4   28.66   11.89
  -2   1   4   39.34   13.67
  -2   1   4   64.20   14.96
  -2   1   4   -0.17   45.57
   2   1  -4    2.66   38.65
   2  -1  -6   -0.34   74.09
  -2   1   6   13.67   20.74
  -2  -1   6   62.52   25.20
   2   2   0 1568.78  313.83
   2  -2  -1  118.38   32.81
  -2   2   1  139.12   25.64
  -2  -2   1  130.16   24.57
  -2  -2   1  167.53   26.12
   2   2  -1   94.88   22.76
   2  -2  -2 2861.79  648.05
   2  -2  -2 3288.80  680.81
  -2   2   2 3871.53  677.97
  -2   2   2 3234.54  659.04
  -2  -2   2 3580.64  643.02
  -2  -2   2 3263.58  643.22
   2   2  -2 3118.58  647.87
  -2   2   4 2260.50  476.79
  -2  -2   4 2525.49  507.14
  -2  -2   4 2472.28  485.60
   2   2  -4 2522.12  487.99
   2  -2  -6   13.46  126.74
  -2  -2   6  567.06  112.39
   2  -2  -7   -1.32   96.32
   2   3   0 1115.29  226.68
  -2  -3   0 1257.82  307.42
  -2  -3   0 1367.86  251.79
   2  -3  -1 2102.28  411.53
  -2   3   1 1934.30  357.74
  -2  -3   1 2033.88  359.17
  -2  -3   1 1662.08  353.48
  -2  -3   1 1981.67  494.48
   2   3  -1 1678.27  351.32
   2  -3  -2   -2.46   20.33
   2  -3  -2   13.72    4.93
  -2   3   2   20.82    4.16
  -2   3   3   13.29    5.30
  -2  -3   3   21.78    7.26
  -2  -3   3   25.09   16.33
   2   3  -3   14.89   13.59
   2  -3  -4  113.83   45.13
   2  -3  -4    0.00   78.07
  -2   3   4  161.94   34.34
  -2   3   4  102.84   57.24
  -2  -3   4  161.56   35.19
  -2  -3   4  183.57   39.40
   2   3  -4  203.43   37.81
   2  -3  -5  156.85  138.88
  -2   3   5  399.21   91.02
  -2   3   5  364.88  119.66
  -2  -3   5  455.19  127.67
  -2  -3   5  469.76   96.32
   2   3  -5  556.56  101.75
   2  -3  -7   -1.21  109.41
  -2  -4   0 2025.03  415.20
  -2  -4   0 1906.89  581.46
   2  -4  -2 3471.27  724.56
   2  -4  -2 4224.87  780.65
  -2   4   2 3374.92  727.29
  -2  -4   2 3844.91  815.48
  -2  -4   2 3383.55  705.75
  -2  -4   2 3495.19  712.76
   2   4  -2 4382.59  732.68
   2   4  -2 3728.61  764.82
   2   4  -2 4006.01  726.02
   2  -4  -3  108.60   45.62
   2  -4  -3  122.82   67.00
  -2   4   3  181.71   67.45
  -2  -4   3  162.34   43.21
  -2  -4   3  207.75   38.99
  -2  -4   3  240.64   43.35
   2   4  -3  183.56   41.82
   2  -4  -5  128.68  105.20
  -2   4   5   -0.34   66.65
  -2  -4   5    0.00    9.32
  -2  -4   5   22.87   24.06
   2   4  -5   11.80   17.74
   2  -4  -6 1416.38  336.92
  -2   4   6 2267.33  452.23
  -2  -4   6 1330.84  302.40
   2   5   0  121.56   25.78
   2   5   0  168.04   53.32
  -2  -5   0  107.42   28.61
  -2  -5   0  214.05   64.88
  -2   5   0  174.02   32.33
   2  -5  -1    5.19   19.64
   2  -5  -1   11.54   31.83
  -2   5   1  -10.24   21.88
  -2  -5   1   -0.14    5.43
  -2  -5   1   34.60   16.98
  -2  -5   1   30.03   40.32
   2   5  -1    0.00    4.64
   2   5  -1   62.32   37.57
   2   5  -1   -0.03   12.94
   2  -5  -2  538.26   97.21
   2  -5  -2  236.43   96.24
   2  -5  -2  628.37  114.90
   2  -5  -2  414.94   89.14
  -2   5   2  553.08   98.20
  -2  -5   2  467.23   95.25
  -2  -5   2  471.81   88.54
  -2  -5   2  530.12   92.77
  -2  -5   2  386.74   97.85
   2   5  -2  543.22   91.80
   2   5  -2  372.92   99.44
   2   5  -2  462.87   91.21
   2  -5  -3  163.03   52.28
   2  -5  -3  257.31   77.50
  -2   5   3  205.65   52.58
  -2   5   3  170.76   80.64
  -2  -5   3  146.61   43.66
  -2  -5   3  215.05   42.05
  -2  -5   3  307.42   48.74
   2   5  -3  188.44   45.05
   2  -5  -4   60.71   41.36
   2  -5  -4   50.13   86.78
  -2   5   4   58.60   73.42
  -2  -5   4   32.48   11.76
  -2  -5   4   29.76   22.44
   2   5  -4   38.01   18.74
   2  -5  -5   84.47   49.49
   2  -5  -5  131.30  110.95
  -2   5   5    7.56   75.64
  -2  -5   5   39.82   15.00
  -2  -5   5   60.70   27.08
   2   5  -5   51.10   22.20
   2  -5  -6   47.16  141.14
  -2   5   6   -0.08   95.55
  -2  -5   6   -0.32   27.52
   2   5  -6   26.04   18.55
   2   6   0 3141.45  608.94
   2   6   0 4127.88  782.31
  -2  -6   0 3127.62  608.11
  -2  -6   0 2911.16  607.53
  -2   6   0 3287.88  631.64
   2   6   1   83.78   16.67
   2   6   1  109.18   55.35
  -2  -6  -1   91.86   17.53
  -2  -6  -1   97.96   28.20
  -2  -6  -1   47.95   62.81
   2  -6  -1   76.20   29.47
   2  -6  -1  111.69   44.15
  -2   6   1   60.30   26.22
  -2  -6   1   54.24   30.52
  -2  -6   1   91.89   17.07
  -2  -6   1   43.60   23.74
  -2  -6   1   98.66   54.31
   2   6  -1   54.83   15.72
   2   6  -1   71.64   47.56
   2   6  -1   57.44   21.89
   2  -6  -3   43.43   36.62
   2  -6  -3   -0.31   66.22
  -2   6   3    0.02   30.02
  -2   6   3    0.00   73.26
  -2  -6   3   21.43   10.00
  -2  -6   3   35.02   20.68
   2   6  -3    5.46   19.75
   2  -6  -4   -2.40   46.09
   2  -6  -4   -0.35   89.29
  -2   6   4   10.15   81.49
  -2  -6   4   65.93   15.77
  -2  -6   4   49.12   25.90
   2   6  -4   36.72   21.97
   2  -6  -5    0.00   50.32
   2  -6  -5   -2.53  106.58
  -2   6   5   19.30   75.58
  -2  -6   5   17.24   11.79
  -2  -6   5   25.64   26.85
   2   6  -5    0.00   21.55
   2   7   0   79.53   16.04
   2   7   0    0.00   63.96
  -2  -7   0   74.98   15.78
  -2  -7   0   50.36   22.95
  -2  -7   0   12.69   81.33
   2  -7   0   39.20   31.63
   2  -7   0    0.00   36.88
  -2   7   0   51.68   27.45
   2   7   1  431.46   82.33
   2   7   1  359.39  120.51
  -2  -7  -1  458.80   84.01
  -2  -7  -1  484.73   96.27
  -2  -7  -1  662.66  131.54
   2  -7  -1  497.68   98.57
   2  -7  -1  428.26  121.26
   2  -7  -1  613.64  111.95
  -2   7   1  594.12   92.25
  -2  -7   1  335.08   80.66
  -2  -7   1  478.72   88.36
   2   7  -1  368.27   82.46
   2   7  -1  421.08   86.02
   2   7   2   58.19   57.65
  -2  -7  -2  157.14   33.28
  -2  -7  -2   53.76   86.17
   2  -7  -2  164.96   49.58
   2  -7  -2    0.00   66.74
  -2   7   2  155.24   42.86
  -2  -7   2  109.77   40.54
  -2  -7   2  202.16   32.64
  -2  -7   2  151.37   37.50
  -2  -7   2   45.02   42.08
   2   7  -2  114.28   37.02
   2   7  -2  127.56   65.35
   2   7  -2  118.41   34.84
   2  -7  -3   -8.14   40.03
   2  -7  -3   20.33   72.10
  -2   7   3    0.00   37.05
  -2   7   3   -0.12   79.05
  -2  -7   3   -0.11    9.18
  -2  -7   3    0.00   24.52
   2   7  -3   14.14   21.23
   2  -7  -4   -0.11   48.36
   2  -7  -4   -0.69   89.64
  -2   7   4    0.00   99.47
  -2  -7   4    2.97    9.43
  -2  -7   4   -0.12   27.10
   2   7  -4    8.92   21.66
   2  -7  -5   -0.18   53.75
   2  -7  -5    0.00  109.82
  -2   7   5   25.92   86.11
  -2  -7   5    7.90   12.63
   2   8   0 3445.69  636.97
   2   8   0 2939.71  678.21
   2   8   0 3055.79  641.46
  -2  -8   0 3358.63  634.08
  -2  -8   0 3159.85  634.86
  -2  -8   0 3627.30  702.57
   2  -8   0 3010.97  729.22
   2  -8   0 3049.13  870.21
  -2   8   0 3398.42  654.77
   2   8   1  141.43   29.80
   2   8   1  231.21   95.08
  -2  -8  -1  147.25   29.73
  -2  -8  -1  147.00   37.00
  -2  -8  -1  114.06  102.89
   2  -8  -1  165.10   48.82
   2  -8  -1  148.78   60.73
  -2   8   1  188.27   42.50
  -2  -8   1  152.74   47.88
  -2  -8   1  185.11   31.27
  -2  -8   1  168.01   37.77
  -2  -8   1   45.73   61.75
   2   8  -1  126.83   29.54
   2   8  -1  106.67   39.80
   2   8  -1  115.09   68.84
   2   8  -1  103.83   34.14
   2   8   3    0.00   50.81
  -2  -8  -3    0.00    7.93
  -2  -8  -3   63.41  102.56
   2  -8  -3   80.11   46.81
   2  -8  -3   -0.05   73.45
  -2   8   3    0.00   39.46
  -2   8   3   21.02   80.46
  -2  -8   3    0.41   10.75
  -2  -8   3    0.05   26.51
   2   8  -3    0.00   21.91
   2  -8  -4  222.99   82.59
   2  -8  -4  168.56  115.27
  -2   8   4  337.48   85.30
  -2   8   4  156.10  116.02
  -2  -8   4  363.55   72.76
   2  -8  -5   -1.39   58.48
  -2  -8   5   16.62   13.26
   2   9   0   16.92    9.32
   2   9   0    0.00   71.38
   2   9   0   -0.06   20.76
  -2  -9   0   38.27   42.34
  -2  -9   0    9.45   10.30
  -2  -9   0   -3.25   24.23
  -2  -9   0   21.78   78.84
   2  -9   0   -0.12   36.91
   2  -9   0    2.88   46.92
  -2   9   0    0.00   31.24
   2   9   1   16.00   10.76
   2   9   1   47.70   94.74
   2   9   1   -4.07   22.23
  -2  -9  -1    7.90    9.00
  -2  -9  -1    0.00   23.83
  -2  -9  -1    2.76  107.49
   2  -9  -1   -0.77   43.70
   2  -9  -1   -0.03   55.97
  -2   9   1   -0.96   33.28
  -2  -9   1   32.28   36.88
  -2  -9   1    9.46   10.10
  -2  -9   1   -0.06   24.29
  -2  -9   1   -0.02   58.95
   2   9  -1   39.65    9.93
   2   9  -1   -0.05   33.92
   2   9  -1   52.02   74.20
   2   9  -1   20.08   22.00
   2   9   2   41.19   90.53
  -2  -9  -2    5.83    8.50
  -2  -9  -2  119.30  118.59
   2  -9  -2   -0.20   44.26
   2  -9  -2    0.00   62.93
  -2   9   2   37.15   37.31
  -2   9   2   -0.11   76.57
  -2  -9   2   19.27   11.24
  -2  -9   2   -0.02   24.22
   2  -9  -4    0.00   55.87
  -2   9   4   33.40   45.47
  -2  -9   4   15.35   13.59
  -2 -10   0 2793.78  641.64
   2 -10   0 1055.17  315.47
  -2  10   0 2147.24  337.33
   2  10   1   -0.06   11.04
   2  10   1   -0.73  122.04
  -2 -10  -1   -8.40   11.47
   2 -10  -1   -0.41   48.24
  -2  10   1    0.00   41.04
   2  10  -1   -1.16    9.86
   2 -10  -2  251.65   82.88
  -2  10   2  428.41   83.38
  -2 -10   2  337.02   69.02
   2 -10  -3  128.25   53.96
  -2  10   3    0.00   47.61
  -2 -10   3   41.27   15.14
  -2  10   5   31.20   49.34
  -2  11   3  111.76   49.58
  -2  11   4   -0.17   50.36
  -2  11   5   43.08   53.13
   2  12   0 1170.76  228.83
   2  12   1   -2.62   42.74
  -2  12   1   -1.82   46.06
   2  12  -1   -0.03   11.01
  -2  12   2  592.35  132.42
  -2  12   3   46.57   48.21
  -2  13   0    0.00   39.40
   2  14  -3   -0.44   12.66
   3   0  -3 5094.66 1020.68
   3   0  -3 5032.16 1010.70
   3   0  -3 4004.62 1040.16
   3   0  -3 5545.84 1050.92
  -3   0   3 5663.68 1024.82
  -3   0   3 5689.58 1031.32
  -3   0   3 5563.40 1026.44
  -3   0   3 4947.08 1221.91
   3   0  -4   -0.02   23.47
   3   0  -4    1.94   40.63
  -3   0   4    0.00   16.59
  -3   0   4   -0.02   36.43
   3   0  -5   50.98  105.24
   3   0  -5  546.96   93.39
  -3   0   5  446.08   92.06
  -3   0   5  418.52   88.01
  -3   0   5  381.75  110.80
   3  -1  -3  152.15   35.16
   3  -1  -3  142.41   26.57
   3  -1  -3   97.56   38.50
  -3   1   3  136.21   26.57
  -3   1   3  105.29   31.52
  -3   1   3  126.75   28.78
  -3  -1   3  115.41   40.40
   3   1  -3  127.64   30.54
   3   1  -3   86.81   33.20
   3  -1  -4   -0.02   24.54
   3  -1  -4    0.63    4.53
   3  -1  -4   15.57   42.51
   3  -1  -4   18.97   12.72
  -3   1   4    7.36    5.73
  -3   1   4   10.52   20.62
  -3   1   4    8.60   15.77
  -3   1   4   -1.22   41.03
  -3  -1   4    4.88    6.43
  -3  -1   4   -0.58   14.79
  -3  -1   4    0.00   15.80
  -3  -1   4   61.63   31.89
   3   1  -4   -0.47   30.69
   3   1  -4    0.00   12.60
  -3  -1   5   42.10   11.30
  -3  -1   5    0.00   19.40
   3   1  -5    0.00   63.05
   3   1  -5   45.31   17.44
   3  -2  -2   -1.01   16.38
   3  -2  -2   -0.47   24.42
  -3   2   2    1.67   13.53
  -3  -2   2   -0.12   13.58
   3   2  -2    7.16    4.64
   3  -2  -3 3720.29  748.46
   3  -2  -3 3918.00  752.88
  -3   2   3 4088.34  749.18
  -3   2   3 5012.86  907.17
  -3  -2   3 3791.47  739.12
  -3  -2   3 4031.51  759.73
  -3  -2   3 3763.32  904.42
   3   2  -3 3319.98  752.38
   3   2  -3 3700.78  751.72
   3  -2  -4   97.85   19.23
   3  -2  -4   73.08   53.43
   3  -2  -4   41.04   21.17
  -3   2   4  105.46   19.89
  -3   2   4   76.77   29.02
  -3   2   4  109.04   24.03
  -3  -2   4  108.32   20.36
  -3  -2   4   94.19   19.64
  -3  -2   4   71.78   24.85
   3   2  -4   55.19   30.16
   3   2  -4   92.46   23.85
   3  -2  -5 2868.25  781.49
   3  -2  -5 1792.87  478.84
   3  -2  -5 1893.49  477.77
  -3   2   5 2291.62  674.75
  -3   2   5 2365.36  462.73
  -3   2   5 2592.46  514.70
  -3  -2   5 2546.14  484.50
  -3  -2   5 2729.57  474.89
   3   2  -5 2539.36  477.41
   3  -2  -6    4.42   99.10
  -3   2   6  105.04   75.18
  -3  -2   6   31.58   12.28
   3   2  -6   -0.08   20.04
  -3  -3   1  702.63  143.90
  -3  -3   1  693.06  139.84
   3   3  -1  681.07  133.88
   3  -3  -2  875.64  172.72
  -3   3   2  887.73  147.94
  -3  -3   2  777.39  142.76
  -3  -3   2  736.57  144.17
  -3  -3   2  445.33  149.21
   3   3  -2  706.58  141.06
   3  -3  -3  490.32   83.87
   3  -3  -3  340.27   88.24
  -3   3   3  418.48   75.07
  -3   3   3  313.92   78.39
  -3  -3   3  351.93   73.98
  -3  -3   3  358.61   77.99
   3   3  -3  385.69   77.73
   3  -3  -5   33.72   39.79
   3  -3  -5   -0.09   70.16
  -3   3   5   84.44   63.64
  -3  -3   5   52.08   14.40
  -3  -3   5   49.90   23.76
   3   3  -5   70.42   21.83
   3  -3  -6   -0.70  116.49
  -3   3   6  285.44  104.52
  -3  -3   6  340.07   70.22
  -3  -3   6  211.89   56.66
   3   3  -6  234.61   56.62
  -3   3   7   -0.40   69.47
   3   4   0   -0.02    6.12
  -3  -4   0    0.00    5.86
  -3  -4   0   -4.85   21.91
  -3  -4   1  895.40  176.67
  -3  -4   1  856.12  174.73
   3   4  -1  878.85  171.47
   3  -4  -2   -1.12   23.54
   3  -4  -2   26.39   35.09
  -3   4   2   48.34   23.07
  -3  -4   2   51.94   11.89
  -3  -4   2   93.17   21.31
   3   4  -2   43.67   11.31
   3  -4  -3 1744.70  350.23
   3  -4  -3 1733.23  366.43
  -3   4   3 1950.35  347.33
  -3   4   3 1768.06  352.24
  -3  -4   3 1646.45  340.79
  -3  -4   3 1854.06  351.35
   3   4  -3 1724.86  347.10
   3  -4  -4   18.92   33.65
   3  -4  -4   23.88   59.63
  -3   4   4   14.89   27.54
  -3   4   4  246.35   82.11
  -3  -4   4   73.14   15.28
  -3  -4   4   40.00   26.65
   3   4  -4   48.10   22.18
   3  -4  -6   -2.28  105.53
  -3   4   6  143.87   87.26
  -3  -4   6   66.50   17.83
  -3  -4   6   -0.02   28.49
  -3  -4   7   99.32   46.09
   3   5   0    4.09    6.14
  -3  -5   0    0.28    6.98
  -3  -5   0    9.77   19.66
  -3   5   1   23.99   22.09
  -3  -5   1   22.82    7.76
  -3  -5   1    2.97   19.15
  -3  -5   1   64.85   53.06
   3   5  -1   21.05    7.50
  -3   5   2  269.01   60.16
   3  -5  -3  115.64   39.36
   3  -5  -3    0.02   60.87
  -3   5   3  146.12   38.30
  -3  -5   3  107.26   22.53
  -3  -5   3  106.01   30.85
   3   5  -3   75.18   27.57
   3  -5  -4   93.81   40.32
   3  -5  -4   -0.38   69.93
  -3   5   4   66.24   38.09
  -3   5   4  316.46   89.80
  -3  -5   4   93.84   21.00
  -3  -5   4   78.09   32.53
   3  -5  -5   50.88   46.18
   3  -5  -5   53.70   82.16
  -3   5   5   15.02   75.97
  -3  -5   5   88.19   19.79
  -3  -5   5   76.08   33.13
   3   5  -5   53.27   27.02
  -3  -5   7  167.07   69.45
  -3  -6  -1 4300.13 1004.17
   3  -6  -1 3994.87 1152.01
   3  -6  -1 3968.11 1133.28
  -3   6   1 4326.32  860.59
  -3  -6   1 4398.33  840.29
  -3  -6   1 4241.54  839.93
  -3  -6   1 5516.26  973.96
   3   6  -1 4140.14  835.41
   3  -6  -2   33.00   32.65
   3  -6  -2    0.02   44.98
  -3   6   2   42.46   25.67
  -3  -6   2   25.55   10.50
  -3  -6   2   44.79   23.57
   3   6  -2   30.85    9.86
   3   6  -2    0.00   22.09
   3   6  -2    8.57   21.54
   3   6  -2   48.51   20.77
   3  -6  -3    8.66   40.58
   3  -6  -3   13.56   57.91
  -3   6   3   65.70   31.11
  -3  -6   3    0.00    8.92
  -3  -6   3   10.81   24.54
   3   6  -3   19.67   21.66
   3  -6  -5  803.14  153.63
   3  -6  -5  494.01  160.69
  -3   6   5  815.02  157.72
  -3   6   5  585.09  159.92
  -3  -6   5  594.32  130.84
  -3  -6   5  644.73  133.58
   3  -6  -6   33.36   56.26
  -3  -6   6   -0.43   13.06
   3   7   0    6.97    9.12
  -3  -7   0    9.17    8.28
  -3  -7   0   11.14   20.50
  -3  -7   0   -0.02   72.45
  -3  -7  -1  165.45   33.86
  -3  -7  -1  192.18   84.65
   3  -7  -1   94.97   44.64
   3  -7  -1   96.64   54.50
  -3   7   1  141.29   41.61
  -3  -7   1  162.30   31.95
  -3  -7   1  127.33   36.28
   3   7  -1  181.69   32.38
   3   7  -1   91.42   52.61
   3   7  -1  102.93   35.42
   3  -7  -2   -0.06   35.74
   3  -7  -2   21.75   53.15
  -3   7   2   -1.01   29.91
  -3  -7   2    6.15   11.37
  -3  -7   2   -0.06   24.60
   3   7  -2   17.16    9.03
   3   7  -2   38.24   21.39
   3  -7  -3   -3.06   45.14
   3  -7  -3   -5.88   68.72
  -3   7   3   -1.68   39.14
  -3   7   3   33.37   68.93
  -3  -7   3   50.23   14.65
  -3  -7   3   -1.15   30.31
   3   7  -3   74.75   26.57
   3  -7  -4   -0.02   43.25
   3  -7  -4   -0.77   72.45
  -3   7   4   44.76   42.51
  -3   7   4   -0.02  102.58
  -3  -7   4   -0.06   11.45
  -3  -7   4    0.00   28.06
   3  -7  -5   -0.31   49.81
  -3   7   5   -0.23   46.83
  -3   7   5    0.00   89.75
  -3  -7   5   29.79   12.80
   3   8   0   11.62   10.35
   3   8   0   53.72   50.29
  -3  -8   0    0.00    8.28
  -3  -8   0  -15.31   26.71
  -3  -8   0  -85.83  106.84
   3   8   1 1356.01  267.43
  -3  -8  -1 1411.38  268.87
  -3  -8  -1 1802.56  335.40
   3  -8  -1 1182.80  290.87
   3  -8  -1 1299.41  352.36
  -3   8   1 1172.98  267.52
  -3  -8   1 1402.09  261.65
  -3  -8   1 1210.44  261.69
   3   8  -1 1408.19  261.92
   3   8  -1 1300.76  267.13
  -3  -8  -2    0.00    8.54
  -3  -8  -2    3.60   88.57
   3  -8  -2   35.21   41.65
   3  -8  -2    9.69   59.10
  -3   8   2   65.58   35.09
  -3  -8   2   10.06   10.85
  -3  -8   2    3.83   25.67
   3   8  -2    5.48    9.37
   3   8  -2   10.09   23.93
   3  -8  -3  125.02   56.43
   3  -8  -3   -2.91   70.92
  -3   8   3  188.09   52.71
  -3   8   3   -0.03   82.16
  -3  -8   3  188.17   36.45
   3  -8  -4   -8.13   52.89
  -3   8   4   13.44   48.94
  -3   8   4  135.12  104.62
  -3  -8   4    0.00   12.14
   3  -8  -5  209.49   85.13
  -3   8   5  306.02   78.09
  -3  -8   5  290.43   62.06
   3   9   0   12.64   10.38
   3   9   0   12.02   68.87
  -3  -9   0   -0.70    9.46
   3   9   1   85.22   23.07
   3   9   1  109.36   52.97
  -3  -9  -1   99.50   22.70
   3  -9  -1   87.13   46.67
  -3   9   1   86.64   40.14
  -3  -9   1  116.42   23.87
   3   9  -1  115.62   23.44
   3  -9  -3   77.31   51.14
  -3   9   3  253.01   50.64
  -3  -9   3   76.51   21.51
   3  -9  -4    0.02   51.59
  -3  -9   4   55.97   17.41
  -3   9   6   30.19   49.26
   3  10   0    0.00   11.77
  -3 -10   0    5.27   11.66
   3  10   1  580.94  115.27
  -3 -10  -1  561.61  113.60
   3 -10  -1  465.63  127.82
  -3  10   1  609.86  125.17
  -3 -10   1  580.81  113.62
   3  10  -1  607.09  114.28
  -3 -10  -2   21.68   10.10
   3 -10  -2   -0.02   53.64
  -3 -10   2   -1.96   13.59
   3  10  -2   -0.02   10.56
  -3  10   4   24.40   44.44
  -3  10   5  382.14   96.87
  -3  10   6   14.22   53.79
   3  11   0    0.00   12.49
   3  11   1   -0.02   12.37
   3  11  -1    0.00   12.37
  -3  11   2  346.27   82.79
  -3  11   3   -0.70   52.95
   3  11  -3   27.42   12.57
  -3  11   4   13.30   47.59
   3  12   0   -0.17   14.21
  -3  12   1  254.48   66.73
  -3  12   2   94.74   45.60
   3  12  -2    2.19   12.66
  -3  12   3  277.11   82.19
   3  12  -3  342.81   68.67
   3  13  -1   52.43   17.63
   3  13  -2   -0.02   14.11
   3  13  -3   18.12   13.16
   3  13  -4   11.17   13.62
   3  14  -2   20.18   14.73
   3  14  -3  315.21   64.26
   3  15  -3   31.06   16.17
   4   0  -3   -0.02   19.93
   4   0  -3    4.27    5.91
  -4   0   3   14.88   16.01
   4   0  -4 1093.17  221.32
   4   0  -4 1167.52  217.15
   4   0  -4 1111.46  251.28
   4   0  -4 1066.01  219.70
  -4   0   4 1163.26  216.20
  -4   0   4 1126.02  220.01
  -4   0   4 1018.43  216.73
  -4   0   4 1049.02  253.35
   4   0  -5   -0.12    6.44
   4   0  -5   -0.06   17.65
  -4   0   5    0.00    7.49
  -4   0   5    0.00   21.22
   4   0  -6  535.17  119.51
  -4   0   6  574.01  122.10
  -4   0   6  698.56  122.86
  -4  -1   2  152.91   36.26
  -4  -1   2  239.16   52.66
   4   1  -2  168.80   34.09
   4  -1  -3   48.74   22.82
  -4   1   3    0.00    6.52
  -4  -1   3   19.63    7.35
  -4  -1   3    0.00   16.50
   4   1  -3   28.04   18.17
   4   1  -3   16.13    6.48
   4  -1  -4  155.09   48.50
  -4  -1   4  206.05   39.53
  -4  -1   4  185.86   42.99
   4   1  -4  180.96   47.87
   4   1  -4  194.78   38.97
   4   1  -4  201.88   42.99
   4  -1  -5   43.77   10.98
   4  -1  -5   24.66   50.70
   4  -1  -5   28.30   17.79
  -4   1   5   57.11   11.96
  -4   1   5    0.00   30.17
  -4   1   5   48.88   21.05
  -4  -1   5   58.65   12.54
  -4  -1   5   49.77   23.01
   4   1  -5   35.87   11.04
   4   1  -5    0.00   20.88
  -4  -1   6    7.04   10.18
  -4  -1   6   -0.02   22.00
  -4  -1   7   21.09   12.61
  -4  -2   2 1029.90  209.80
  -4  -2   2  955.13  208.62
   4   2  -2 1045.33  198.84
   4  -2  -4 1849.74  350.65
   4  -2  -4 2018.31  349.94
   4  -2  -4 1480.45  358.98
   4  -2  -4 1564.60  344.59
  -4   2   4 2005.07  345.14
  -4   2   4 1714.26  346.87
  -4   2   4 2355.86  412.08
  -4   2   4 2016.46  447.93
  -4  -2   4 1579.92  337.56
  -4  -2   4 1702.55  346.12
   4   2  -4 1720.66  343.79
   4   2  -4 1833.12  348.06
   4  -2  -6    0.41   65.87
  -4   2   6  114.14   40.84
  -4   2   6  222.81   83.69
  -4  -2   6  132.61   28.56
  -4  -2   7    0.00   11.53
  -4  -3   1  236.56   54.86
  -4  -3   1  364.81   86.81
   4   3  -1  202.45   44.24
  -4  -3   2   26.88    8.63
  -4  -3   2    8.94   18.23
   4   3  -2   24.16    8.40
   4  -3  -3   49.11   27.16
   4  -3  -3   -0.02   37.23
  -4   3   3   55.14   12.90
  -4   3   3   51.65   24.31
  -4  -3   3   51.71   13.24
  -4  -3   3   41.85   22.30
   4   3  -3   54.39   12.57
   4  -3  -4  590.02   96.50
   4  -3  -4  337.51   97.51
  -4   3   4  421.51   91.66
  -4   3   4  498.25  128.89
  -4  -3   4  373.76   83.44
  -4  -3   4  519.25   91.82
   4   3  -4  423.41   85.51
   4   3  -4  499.44   90.13
   4  -3  -5  137.48   51.68
   4  -3  -5    0.00   72.91
  -4   3   5  171.54   51.65
  -4   3   5  164.55   78.65
  -4  -3   5  196.36   38.19
  -4  -3   5  208.54   46.38
   4   3  -5  167.67   42.51
  -4   3   6  129.37   44.04
  -4   3   6  159.69   83.60
  -4  -3   7   22.89   13.44
   4  -4  -3   26.36   31.99
   4  -4  -3   -0.09   46.71
  -4   4   3   70.07   29.87
  -4  -4   3   78.38   17.74
  -4  -4   3   70.20   27.42
   4   4  -3   86.40   17.54
   4   4  -3   71.81   25.81
   4  -4  -4 1730.18  344.88
   4  -4  -4 1119.76  343.18
  -4   4   4 2117.13  354.58
  -4   4   4 1484.06  407.00
  -4  -4   4 1841.40  338.25
  -4  -4   4 2034.79  352.65
   4   4  -4 1620.78  342.04
   4   4  -4 1765.53  342.09
   4  -4  -5  108.30   40.93
   4  -4  -5    0.02   66.64
  -4   4   5   43.26   35.06
  -4   4   5   -0.02   72.61
  -4  -4   5   19.87   11.28
  -4  -4   5   37.03   27.39
   4   4  -5   35.65   23.77
   4  -4  -6  727.06  181.20
  -4   4   6  631.69  160.43
  -4   4   6 1715.72  252.43
  -4  -4   6  746.59  152.19
  -4  -5   0 1073.18  256.30
  -4  -5   1   81.82   19.63
  -4  -5   1   53.61   27.69
   4   5  -1   99.52   19.58
   4  -5  -2   47.47   35.18
  -4   5   2  103.13   30.03
  -4  -5   2  120.40   20.88
  -4  -5   2  100.83   28.86
   4   5  -2   69.65   19.96
   4  -5  -3   36.48   32.59
   4  -5  -3   13.23   49.37
  -4   5   3    0.00   29.93
  -4  -5   3   -0.06   10.15
  -4  -5   3   -0.12   24.46
   4   5  -3   12.86    9.40
   4   5  -3   -0.06   23.21
   4  -5  -4   -0.09   49.92
   4  -5  -4   -0.08   63.13
  -4   5   4  170.76   52.48
  -4   5   4  143.12   80.51
  -4  -5   4  205.48   34.60
  -4  -5   4  122.42   41.67
   4   5  -4  156.71   33.48
   4   5  -4  157.43   40.87
   4  -5  -5    2.46   43.61
   4  -5  -5    1.75   69.84
  -4   5   5   70.51   40.03
  -4   5   5   53.33   83.09
  -4  -5   5   42.66   14.70
   4  -5  -6   37.05   49.48
  -4   5   6   27.16   42.77
  -4  -5   6   72.76   18.68
  -4   5   7  -10.79   44.45
   4   6   0 1015.74  188.38
  -4  -6   0  832.09  190.83
  -4  -6   1  121.82   24.65
  -4  -6   1   79.33   31.69
   4   6  -1  109.82   24.23
   4  -6  -2  140.65   62.55
   4  -6  -2  126.80   70.80
  -4   6   2  225.30   60.93
  -4  -6   2  306.61   54.83
   4   6  -2  291.71   54.19
   4  -6  -3   -1.93   36.51
   4  -6  -3    0.00   57.76
  -4   6   3  -17.34   40.31
  -4  -6   3   -0.05   11.19
  -4  -6   3    0.00   27.34
   4   6  -3   -0.03    9.45
   4   6  -3   -0.02   25.70
   4  -6  -4  176.35   63.68
   4  -6  -4   16.29   72.01
  -4   6   4  251.57   61.26
  -4   6   4   68.92   87.53
  -4  -6   4  284.13   49.23
  -4  -6   4  265.53   57.83
   4   6  -4  217.34   47.82
   4  -6  -5   -0.24   43.00
  -4   6   5  -13.30   45.45
  -4   6   5   -0.57  100.60
  -4  -6   5   -0.55   12.77
  -4   6   7   23.27   41.04
  -4  -7   0  730.18  209.54
  -4  -7   0 4203.06  737.28
  -4  -7   1   -3.20    9.97
  -4  -7   1   -0.84   26.50
   4   7  -1   -1.27   10.38
   4  -7  -2   80.70   40.03
   4  -7  -2  101.20   53.73
  -4   7   2   84.85   37.70
  -4  -7   2  101.08   23.65
  -4  -7   2  131.51   37.49
   4   7  -2  119.20   23.42
   4   7  -2   79.13   30.94
   4  -7  -3   34.34   41.67
   4  -7  -3  104.28   59.03
  -4   7   3   -1.32   35.62
  -4  -7   3    5.95   11.40
   4   7  -3   -0.03    9.78
   4  -7  -4    0.00   52.52
  -4   7   4   47.61   51.70
  -4  -7   4  185.56   34.08
   4  -7  -5  148.06   59.84
  -4   7   5  132.72   56.58
  -4  -7   5  183.57   38.24
  -4   7   6   73.91   52.22
   4   8   0 2271.49  446.43
  -4  -8   0 2277.54  446.97
  -4  -8  -1   42.16   11.22
  -4  -8   1   36.02   12.00
   4   8  -1    0.00   11.71
   4  -8  -3   -1.90   51.99
  -4   8   3   30.86   38.73
  -4  -8   3   32.28   14.40
   4   8  -3   35.61   12.77
   4  -8  -4  276.04   82.94
  -4   8   4  258.84   78.29
  -4  -8   4  331.21   66.16
   4   8  -4  336.82   67.06
  -4   8   6  380.82   94.73
  -4   8   7   -4.35   51.22
   4   9   0    0.00   12.20
  -4  -9   0    0.66   10.46
  -4  -9  -1    7.70   11.94
  -4  -9   1    0.92   10.61
   4   9  -1   21.09   12.74
   4  -9  -2   35.97   46.92
  -4   9   2   -0.08   39.46
  -4  -9   2   51.07   16.67
   4   9  -2   71.38   16.56
   4   9  -4  224.03   47.62
  -4   9   5   -0.08   50.70
  -4   9   6   36.98   56.55
  -4  10   2  212.49   59.87
  -4  10   3   -0.05   45.48
   4  10  -3   -0.11   12.86
  -4  10   4  414.56  106.39
   4  10  -4  469.18   93.39
  -4  10   5    1.07   52.66
  -4  11   2  212.97   57.36
   4  11  -2  162.68   36.54
  -4  11   3    0.00   43.69
   4  11  -3   11.71   14.62
   4  11  -5   13.13   14.28
   4  12   0  556.40  110.62
   4  12  -3    0.00   14.86
   4  12  -4  163.52   35.99
   4  12  -5   12.35   14.05
   4  13   0   32.84   16.70
   4  13  -1   -0.02   15.40
   4  13  -3  -40.00   19.87
   4  13  -4   -0.21   14.74
   4  13  -5    8.92   14.63
   4  14  -1    0.00   16.44
   4  14  -3   14.79   15.69
   4  14  -4   65.79   20.42
  -5   0   3  182.63   38.90
   5   0  -5   20.04    8.43
   5   0  -5   -0.02   20.86
  -5   0   5   13.81    9.81
  -5   0   5    2.82   20.13
  -5   0   6  -13.07   11.14
  -5  -1   2  366.75   92.74
  -5   1   3  230.91   54.11
  -5  -1   3  257.67   53.13
  -5  -1   3  264.54   66.68
   5   1  -3  282.82   52.87
  -5   1   5   70.03   16.92
  -5   1   5   56.99   25.79
  -5  -1   5   67.19   17.25
  -5  -1   5   67.65   27.23
   5   1  -5   83.37   17.57
  -5  -1   6   -0.11   10.21
   5   1  -6   -4.58    9.74
  -5  -2   2   68.15   17.47
   5  -2  -3  529.11  128.28
  -5  -2   3  384.68   80.58
  -5  -2   3  488.83   92.26
   5   2  -3  397.00   79.79
   5  -2  -4    0.00   34.55
   5  -2  -5  769.32  160.90
   5  -2  -5  639.79  172.26
  -5  -2   5  839.16  153.75
   5   2  -5  764.38  152.36
  -5  -2   6   11.73   10.67
   5   2  -6   15.08    9.45
   5   2  -7 1162.97  233.69
  -5  -3   2  486.63  109.59
  -5  -3   2  700.74  151.75
   5   3  -2  554.86  107.40
   5  -3  -3  298.86   82.57
  -5  -3   3  334.16   65.73
  -5  -3   3  323.14   71.29
   5   3  -3  330.17   65.32
   5  -3  -4    0.02   36.40
   5  -3  -4   27.52   38.13
  -5   3   4    2.50   26.71
  -5  -3   4    1.32   10.16
  -5  -3   4   34.95   22.21
   5   3  -4    3.29    9.92
   5   3  -4   10.59   23.30
  -5   3   5  259.53   63.53
  -5   3   5  179.93   94.56
  -5  -3   5  271.87   55.16
   5   3  -5  281.21   55.14
  -5  -3   6   36.77   12.06
   5   3  -6   12.86   10.13
  -5  -4   1  290.03   67.36
  -5  -4   2   15.20   10.46
  -5  -4   2    0.00   26.84
   5   4  -2   23.31   10.16
   5  -4  -3 1134.85  277.47
  -5  -4   3 1316.68  246.19
  -5  -4   3 1205.30  251.39
   5   4  -3 1252.23  244.96
   5  -4  -4   51.85   38.70
   5  -4  -4    3.32   48.14
  -5   4   4   -0.02   31.49
  -5  -4   4    9.49   10.39
  -5  -4   4    0.05   26.13
   5   4  -4   10.06   10.04
   5  -4  -5  223.22  105.32
  -5   4   5  408.91  106.27
  -5   4   5  458.95  145.84
  -5  -4   5  550.34  101.63
   5   4  -5  599.42  102.12
   5  -4  -6   -2.88   48.73
  -5   4   6   17.71   42.83
   5   4  -6   23.57   11.21
  -5  -5   2  299.58   50.64
  -5  -5   2  -35.91   55.08
   5   5  -2  261.63   48.88
   5  -5  -3  131.59   47.73
  -5  -5   3  170.93   32.39
  -5  -5   3  124.52   41.78
   5   5  -3  136.15   31.70
   5  -5  -5  144.06   59.46
  -5   5   5   98.51   52.81
  -5  -5   5  180.48   39.48
   5   5  -5  223.79   40.55
  -5   5   6  300.77   78.18
  -5  -6   1 1087.03  224.22
  -5  -6   1 1686.92  349.07
   5   6  -1 1078.14  219.18
  -5  -6   2   11.47   10.29
  -5  -6   2   -4.33   30.75
   5   6  -2   10.96   10.59
  -5  -6   3  679.11  133.70
   5  -6  -4    0.00   50.03
  -5   6   4   23.56   37.99
  -5  -6   4    8.79   12.57
   5   6  -4    7.98   10.23
  -5   6   6   -0.21   47.93
  -5  -7   1  208.71   46.40
   5   7  -1  248.16   47.82
   5  -7  -3   86.60   43.57
  -5   7   3   15.63   36.13
  -5  -7   3   62.73   19.92
   5   7  -3  101.91   19.82
   5  -7  -4   44.26   49.14
  -5   7   4   -0.12   39.76
  -5   7   5  253.43   61.05
   5   7  -5  186.21   40.43
   5   7  -6    0.00   12.05
  -5  -8   0   10.50   11.91
  -5  -8   1   81.13   20.65
   5   8  -1   90.44   21.29
  -5  -8   2   -0.03   11.66
   5   8  -2   -3.61   12.75
   5   8  -4   16.17   13.62
  -5   8   5  221.37   70.20
   5   8  -5  274.17   55.31
  -5   8   6    0.00   48.56
   5   8  -6   29.44   13.85
  -5   9   3   96.07   50.12
   5   9  -3  171.27   35.04
  -5   9   4   84.59   46.49
   5   9  -4    2.23   15.29
  -5   9   5   85.94   60.74
   5   9  -5  199.46   40.23
   5   9  -6   -0.06   13.30
   5   9  -7   57.30   19.21
   5  10  -1  237.03   49.78
   5  10  -2    5.33   15.02
  -5  10   3  440.09   97.76
   5  10  -3  407.44   83.08
  -5  10   4   51.96   45.45
   5  10  -4   -0.09   14.40
   5  10  -5  513.89  102.56
   5  10  -6   43.86   19.09
   5  11   0   13.09   14.40
   5  11  -1   47.38   17.33
   5  11  -4    1.93   13.79
   5  11  -5 1599.93  313.14
   5  11  -6    0.00   14.85
   5  11  -7    0.00   15.11
   5  12   0   -6.60   16.99
   5  12  -1  387.19   78.88
   5  12  -2    0.00   15.09
   5  12  -3  102.90   27.28
   5  12  -4   -0.11   16.39
   5  12  -6    0.00   15.54
   5  13   0   14.68   16.61
   5  13  -1   54.33   19.67
   5  13  -2   54.07   20.33
   5  13  -4   -0.93   17.05
   5  14   0    0.00   16.32
   5  14  -1  191.44   41.87
   5  14  -2   29.84   19.52
  -6   0   3    0.00    9.32
  -6   0   4   -0.11    9.51
   6   0  -5    7.58   10.49
  -6   0   5    0.00   10.27
  -6  -1   3    0.00    9.77
  -6   1   4   79.60   19.95
  -6  -1   4   96.49   20.27
   6   1  -4   80.12   20.25
  -6  -1   5   22.10   11.79
   6   1  -5    1.07   10.61
  -6  -2   3    0.02   10.24
  -6  -2   5   -0.09   10.84
   6   2  -5   -0.02   10.18
   6   2  -6  363.51   72.87
  -6  -3   3   12.26   11.16
   6   3  -3   11.53   12.77
   6  -3  -4  208.11   59.59
  -6  -3   4  196.69   44.61
   6   3  -4  236.65   44.88
  -6  -3   5   63.99   18.19
   6   3  -5   72.07   17.67
   6   3  -6  170.56   36.48
  -6  -4   2  860.10  177.36
   6  -4  -4  777.65  141.42
  -6  -4   4  619.04  119.66
   6   4  -4  562.40  118.26
   6   4  -7   33.62   14.37
   6   4  -8   22.32   13.96
  -6  -5   3   44.33   12.92
   6   5  -3    0.00   12.52
   6  -5  -4  158.58   52.52
  -6  -5   4  120.14   31.31
   6   5  -4  172.48   32.56
  -6   5   5  315.33   75.64
   6   5  -6  241.24   50.04
   6   5  -8   24.74   13.64
  -6  -6   2  329.54   68.46
   6   6  -2  348.93   69.68
  -6  -6   3   34.93   14.13
   6   6  -3   28.86   13.65
  -6   6   5   17.51   37.41
   6   6  -5   -0.05   12.75
  -6   6   6   82.16   53.84
   6   6  -6  142.47   31.24
   6   6  -7    0.00   13.16
   6   6  -8   87.13   22.41
   6   6  -9   -1.87   15.14
  -6  -7   1    3.66   12.58
   6   7  -4   46.64   16.49
   6   7  -5   17.85   13.73
   6   7  -7    1.42   13.82
   6   7  -8   26.77   15.08
   6   7  -9    0.00   14.16
   6   8  -2  735.91  145.55
   6   8  -3    0.00   13.59
   6   8  -4  529.29  105.70
   6   8  -6  118.56   28.27
   6   8  -7   -0.05   14.07
   6   8  -8   18.49   14.94
   6   9  -1   45.79   16.85
   6   9  -2  108.41   26.35
   6   9  -3   15.32   15.77
   6   9  -5   -0.03   14.39
   6   9  -6  428.73   86.40
   6  10  -1   35.13   17.79
   6  10  -3   28.79   18.48
   6  10  -4  357.54   73.57
   6  10  -5  314.00   67.11
   6  10  -7   -1.87   18.14
   6  11  -1   48.30   19.18
   6  11  -2   32.18   17.36
   6  11  -3   -0.05   17.10
   6  11  -4  102.35   26.91
   6  11  -6  115.04   29.56
   6  12  -1    0.21   16.58
   6  12  -2  138.06   33.34
   6  12  -4   44.72   19.67
   6  13  -1   -4.35   18.94
   6  13  -2   16.32   17.45
   6  13  -3   17.74   18.71
   7   1  -5  257.82   53.72
   7   2  -5  562.47  112.45
   7   2  -6    0.00   12.83
  -7  -3   3  340.45   70.48
   7   3  -5  420.21   84.09
   7   4  -6   25.84   14.27
   7   4  -7   13.90   14.27
   7   5  -4   22.09   14.85
   7   5  -5   80.60   21.28
   7   5  -7   28.44   16.00
   7   6  -3  256.50   54.13
   7   6  -4    0.00   14.56
   7   6  -5  170.35   37.47
   7   6  -6   -2.13   14.30
   7   6  -7  243.35   51.44
   7   6  -8    4.41   15.80
   7   7  -3  192.01   41.32
   7   7  -4   12.98   15.43
   7   7  -5   -4.33   16.56
   7   7  -6   -0.02   15.78
   7   7  -7  109.51   27.13
   7   7  -8    0.00   15.71
   7   8  -5   53.07   19.89
   7   8  -6    0.00   15.22
   7   8  -7   37.81   18.54
   7   9  -2  140.31   34.57
   7   9  -3   79.43   23.54
   7   9  -4   -0.02   16.06
   7   9  -5   84.75   24.23
   7  10  -2   -0.05   16.56
   7  10  -3  122.56   30.48
   7  10  -4    3.34   16.90
   7  11  -2   23.90   16.73
   7  11  -4    1.39   17.39
   7  12  -2    0.00   18.75
   7  12  -3   93.69   26.30
   8   3  -6   48.21   18.11
   8   4  -5  844.59  170.29
   8   4  -6  217.07   46.54
   8   4  -7   20.68   15.35
   8   5  -5    0.02   16.04
   8   5  -6   60.70   19.24
   8   6  -4    1.87   15.20
   8   6  -5   14.65   16.13
   8   6  -6  105.47   26.62
   8   6  -7   -1.32   16.23
   8   7  -4   94.57   25.29
   8   7  -5   11.37   17.10
   8   8  -4   30.10   18.55
   8   8  -6  185.00   40.96
   8   9  -5   24.83   19.12
   8  10  -3   30.25   18.16
   8  10  -4   57.37   21.09
   9   5  -6   20.05   16.87
   0   0   0    0.00    0.00

_computing_structure_solution     'SHELXT 2014/5 (Sheldrick, 2014)'
;
_shelx_hkl_checksum    2252

# start Validation Reply Form
_vrf_PLAT029_020_CoGF_0GPa
;
PROBLEM: _diffrn_measured_fraction_theta_full value Low .      0.466 Why?  
RESPONSE: A substantial portion of the reflections were blocked by the diamond 
anvil cell in which measurements were made.
;
_vrf_PLAT214_020_CoGF_0GPa
;
PROBLEM: Atom N41       (Anion/Solvent) ADP max/min Ratio        8.7 oblate
RESPONSE: This atom was especially badly affected by the missing data and needed
spherical restraints (ISOR) to maintain a positive definite displacement
ellipsoid. This restraint was kept to a maximum possible sigma, leaving the
shape significantly anisotropic.
;
_vrf_PLAT029_022_CoGF_0-88GPa
;
PROBLEM: _diffrn_measured_fraction_theta_full value Low .      0.709 Why?  
RESPONSE: A substantial portion of the reflections were blocked by the diamond 
anvil cell in which measurements were made.
;
_vrf_PLAT029_023_CoGF_1-21GPa
;
PROBLEM: _diffrn_measured_fraction_theta_full value Low .      0.457 Why?  
RESPONSE: A substantial portion of the reflections were blocked by the diamond 
anvil cell in which measurements were made.
;
# end Validation Reply Form
